# Supplementary material for: Genome-Based Characterization of Biological Processes That Differentiate Closely Related Bacteria
Source: Front Microbiol. 2018 Feb 6;9:113. doi: 10.3389/fmicb.2018.00113 (PMC5808187; doi:10.3389/fmicb.2018.00113)
Supplement: Supplementary File S1 — Output from GhostKOALA for the Pantoea and Tatumella shared gene sets. This file contains the differences observed for the overview maps and the specific pathways for Pantoea and Tatumella. The overlay figures of the overview and pathway maps are also indicated. [file DataSheet1.XLSX]

## Sheet: GhostKOALA_output
Pantoea											Tatumella

## Sheet: All_differences
Processes	Reactions	Pantoea	Tatumella
Carbohydrate Metabolism
Citrate Cycle (TCA)	Oxaloacetate <-> S-Malate	+	-
Pentose Phosphate Pathway	D-Ribose-5-P <-> D-Ribose	+	-
	D-Ribose-5-P <-> D-Ribose-1-P	+	-
Fructose and Mannose metabolism	D-Mannitol > D-Mannitol-1-P	+	-
	D-Mannitol-1-P <-> β-D-Fructose-6-P	+	-
	Mannosyl-3-phosphoglycerate > Mannosylglycerate	+	-
	D-Glyceraldehyde > Glyceraldehyde-3-P	-	+
Ascorbate and Aldarate Metabolism	2-Dehydro-3-deoxy-D-glucarate <-> Tartronate semialdehyde + Pyruvate	+	-
	5-Dehydro-4-deoxy-D-glucarate <-> Tartronate semialdehyde + Pyruvate	+	-
Starch and Sucrose Metabolism	α-D-Glucose-1-P <-> α-D-Glucose-6-P	+	-
	α-D-Glucose-1-P > ADP-glucose	+	-
	Sucrose > D-Fructose + α-D-Glucose-1-P	+	-
	Trehalose-6-P > Trehalose	+	-
	Starch; Glycogen > Trehalose (TreXYZ)	+	-
	Starch; Glycogen > Glycogen; Amylose + α-D-Glucose-1-P	+	-
Glyoxylate and Dicarboxylate Metabolism	D-Glycerate > 3-Phopho-D-glycerate	+	-
	Oxaloacetate <-> S-Malate (see TCA)	+	-
	S-Malate <-> Acetyl-CoA + Glyoxylate	+	-
	Isocitrate <-> Succinate + Glyoxylate	+	-
	H2O2 > O2	-	+
	Acetyl-CoA > Acetoacetyl-CoA	-	+
	Glycoaldehyde <-> Glycolate	-	+
Inositol Phosphate Metabolism	Phytate <-> Inositol-(1,2,3,4,5)-P	+	-
	D-chiro-Inositol <-> 1-Keto-D-chiro-inositol	+	-
	Myo-inositol <-> scyllo-Inosose <-> 3,5/4-Trihydroxy-cyclohexa-1,2-dione <-> 5-Deoxy-D-glucuronate <-> 2-Deoxy-5-keto-D-gluconate <-> 2-Deoxy-5-keto-D-gluconate-6-P	+	-
	Malonic semialdehyde > Acetyl-CoA	+	-
Energy Metabolism
Methane Metabolism	Acetyl-CoA <-> Acetate	+	-
	Pyruvate > Phosphoenolpyruvate	+	-
	Oxaloacetate > L-Malate	+	-
	Phosphoenolpyruvate > Oxaloacetate	-	+
	Glycerone > Glycerone-P	-	+
Sulfur Metabolism	Extracellular taurine uptake (TauACB)	+	-
	Taurine > Sulfite	+	-
	Extracellular alkanesulfonate uptake (SsuACB)	+	-
Nitrogen Metabolism	Extracellular nitrite uptake	-	+
	Extracellular nitrate uptake	-	+
	Nitrate <-> Nitrite	-	+
	L-Glutamine > L-Glutamate	-	+
	CO2 > HCO3-	-	+
Lipid Metabolism
Fatty Acid Degradation	Hexadecanoate <-> Hexadecanoyl-CoA	+	-
	β-Oxidation of fatty acids	+	-
	Long chain fatty acid + Acyl-carrier protein <-> Long chain acyl-(acyl-carrier-protein)	-	+
Sphingolipid Metabolism	Lactosylceramide > Glycosylceramide	-	+
Nucleotide Metabolism
Purine Metabolism	GTP > pppGpp	+	-
	2',3'-cyclic GMP > 3'-GMP > Guanosine	+	-
	Guanine > Xanthine	+	-
	Xanthine > Hypoxanthine	+	-
	Xanthine > Urate	+	-
	Urate > 5-Hydroxyisourate	+	-
	5-Hydroxyisourate > 5-Hydroxy-2-oxo-4-ureido-2,5-dihydro-1H-imidazole-5-carboxylate	+	-
	5-Hydroxy-2-oxo-4-ureido-2,5-dihydro-1H-imidazole-5-carboxylate> (S)-Allantoin	+	-
	2',3'-cyclic AMP > 3'-AMP > Adenosine	+	-
	Aminoimidazoleribotide > 5-Carboxyamino-1-(5-phopho-D-ribosyl)-imidazole	+	+
	GTP > dGTP	+	+
	ATP > dATP	+	+
	Allantoate > Ureidoglycine	+	+
Pyrimidine Metabolism	Orotodine-5P <-> Orotate + PRPP	-	+
	2',3'-cyclic CMP > 3'-CMP > Cytidine	+	-
	2',3'-cyclic UMP > 3'-UMP> Uridine	+	-
	Cytosine > Uracil	+	-
	5-Methylcytosine > Thymine	+	-
	Thioredoxin > Thioredoxin disulfide	+	+
Amino Acid Metabolism
Cysteine & Methionine Metabolism	S-Adenosyl-L-methionine > N-Acyl-L-homoserine lactone	-	-
	S-Adenosyl-L-methionine > S-Adenosylmethioninamine > S-Methyl-5'-thioadenosine	+	-
	S-Methyl-5-thio-D-ribose > S-Methyl-5-thio-D-ribose-1-phosphate > S-Methyl-5-thio-D-ribulose-1-phosphate > 2,3-Diketo-5-methylthiopentyl-1-phosphate > 1,2-Dihydroxy-3-keto-5-methylthiopentene	+	-
	1,2-Dihydroxy-3-keto-5-methylthiopentene > 4-Methylthio-2-oxobutanoate	+	-
	1,2-Dihydroxy-3-keto-5-methylthiopentene > 3-Methylthiopropionate	+	-
Lysine degrdation	4-Trimethylammoniabutanal > 4-Trimethylammoniabutanoate	+	-
	L-Lysine > N6-Hydroxylysine > N6-Acetyl-N6-Hydroxylysine > N2-Citryl-N6-acetyl-N6-hydroxylysine > Aerobactin	-	-
Arginine and Proline Metabolism	Creatine > N-methylhydantoin	+	-
	N4-Acetylaminobutanal > N4-Acetylaminobutanoate	+	-
	S-Adenosyl-L-methionine> S-Adenosyl-L-methioninamine	+	-
	S-Adenosyl-L-methioninamine > Spermidine/Spermine	+	-
	N-methylhydantoin > N-Carbamoylsarcosine	+	-
Histidine Metabolism	Imidazole acetaldehyde > Imidazole-4-acetate	+	-
	Imidazoleacetol-P <-> L-Histidinol-P	+	-
	L-Histidinol > L-Histidinal > L-Histidine	+	-
	L-Histidine > Urocanate	+	-
	Urocanate > 4-Imidazolone-5-propanoate	+	+
	N-Formimino-L-glutamate > L-Glutamate	+	+
β-Alanine Metabolism	Spermine <-> Spermidine	+	-
	Malonate semialdehyde <-> β-Alanine	+	-
	β-Aminopropionaldehyde > β-Alanine	+	-
Cofactor Metabolism
Nicotinate & Nicotinamide Metabolism	L-Aspartate > Iminoaspartate (+ Glycerone-P) > Quinolinate > Nicontinate-D-ribonucleotide	+	-
Xenobiotics Metabolism
Benzoate degradation	γ-Carboxymuconolactone > 3-Oxoadipatenollactone > 3-Oxoadipate > 3-Oxoadipyl-CoA > Succinyl-CoA	-	-
Chloroalkane & Chloroalkene degradation	Chloroacetaldehyde > Chloroacetate > Glycolate	+	-
Environmental Information Processing
ABC Transporters (complete)	Thiamin ABC Transporter	-	+
	Molybdate ABC Transporter	-	+
	Nitrate, Nitrite, Cyanate ABC Tranporter	+	-
	Methylgalactoside ABC Transporter	+	-
	D-Xylose ABC Transporter	+	-
	Phosphonate ABC Transporter	+	-
	Urea ABC Transporter	+	-
	Iron (III) ABC Transporter	+	-
	Maltose/Maltodextrin ABC Transporter	+	-
	Glutamine ABC Transporter	+	-
	Glutathione ABC Transporter	+	-
	Lysine/Arginine/Ornithine ABC Transporter	+	+
	Putrescine ABC Transporter	+	+
	LapB ABCC Transporter	+	+
	YojI Putative Transporter	+	+
	Glycine betaine/Proline ABC Transporter	-	+
Phosphotransferase Systems (complete)	N-Acetylmuramic acid > N-Acetylmuramic acid-6-phosphate	+	-
	Maltose > Maltose-6-phosphate	+	+
	N-Acetyl-D-Glucosamine > N-Acetyl-D-Glucosamine-6-phosphate	-	+
	Arbutin/Salicin > Arbutin-6-phosphate/Salicin-6-phosphate	-	+
	Sucrose > Sucrose-6-phosphate	-	-
	β-Glucosides > Phospho-β-glucosides	-	-
	Cellobiose > Cellobiose-6-phosphate	-	-
	L-Ascorbate > L-Ascorbate-6P	-	-
Secretion systems (complete)	Twin Arginine Targeting system	-	-
	General Secretory Pathway SecSRP	+	-
Two component regulatory systems (complete)	Osmotic shift	-	-
	Citrate	-	-
	Ferric ion	-	+
	Fumarate	-	+
	Misfolded proteins	+	-
	Multidrug efflux	+	-
Chemotaxis	Serine	+	-
	Dipeptides	+	-
	Maltose	+	-
	Air	+	+

## Sheet: Differences - overview
Overview_map	Process	Pantoea	Tatumella
Biosynthesis_of_secondary_metabolites	Glycerate-3-phosphate > Glycerate	+	-
	ribulose-bisphosphate carboxylase	+	-
	Trehalose biosynthesis (D-Glucose-1-P > trehalose)	+	-
	Valine/L-aspartate > Pantothenate	+	-
	Catalase peroxidase	+	-
	Lysine decarboxylase	+	-
Carbon_metabolism	Glycolate > Glyoxylate	-	+
	Glyoxylate + Acetyl-CoA <-> Malate	+	-
	Isocitrate > Succinate + Glyoxylate	+	-
	Malonate semialdehyde > Acetyl-CoA	+	-
	Acetate > Acetyl-CoA	+	-
	Phosphenolpyruvate > Pyruvate	+	-
	2-Dehydro-3-deoxy-gluconate <-> Glyceraldehyde -3P + Pyruvate	+	-
	Glycerone > Glycerone-P	-	+
	Acetoacetyl-CoA <-> Acetyl-CoA	-	+
	Acetoacetyl-CoA <-> S-3-Hydroxybutanoyl-CoA	+	-
Fatty_acid_metabolism	Fatty acid degradation and elongation - β-Oxidation	+	-
2-Oxocarboxylic_acid_metabolism	Ectoin biosynthesis step 1 - ectB	-	+
Biosynthesis_of_siderophore_group_nonribosomal_peptides	Enterochelin biosynthesis	-	+

## Sheet: Differences - specific pathways
Processes	Reactions	Pantoea	Tatumella
Carbohydrate Metabolism
Pentose Phosphate Pathway	D-Ribose-5-P <-> D-Ribose	+	-
	D-Ribose-5-P <-> D-Ribose-1-P	+	-
Fructose and Mannose metabolism	D-Mannitol > D-Mannitol-1-P	+	-
	D-Mannitol-1-P <-> β-D-Fructose-6-P	+	-
Starch and Sucrose Metabolism	α-D-Glucose-1-P > ADP-glucose	+	-
	Sucrose > D-Fructose + α-D-Glucose-1-P	+	-
	Starch; Glycogen > Trehalose (TreXYZ)	+	-
	Starch; Glycogen > Glycogen; Amylose + α-D-Glucose-1-P	+	-
Inositol Phosphate Metabolism	Myo-inositol <-> scyllo-Inosose <-> 3,5/4-Trihydroxy-cyclohexa-1,2-dione <-> 5-Deoxy-D-glucuronate <-> 2-Deoxy-5-keto-D-gluconate <-> 2-Deoxy-5-keto-D-gluconate-6-P	+	-
Energy Metabolism
Sulfur Metabolism	Extracellular taurine uptake (TauACB)	+	-
	Taurine > Sulfite	+	-
Lipid Metabolism
Fatty acid degradation	β-Oxidation of fatty acids	+	-
Nucleotide Metabolism
Purine metabolism	Guanine > Xanthine	+	-
	Xanthine > Hypoxanthine	+	-
	Xanthine > Urate	+	-
	Urate > 5-Hydroxyisourate	+	-
	5-Hydroxyisourate > 5-Hydroxy-2-oxo-4-ureido-2,5-dihydro-1H-imidazole-5-carboxylate	+	-
	5-Hydroxy-2-oxo-4-ureido-2,5-dihydro-1H-imidazole-5-carboxylate> (S)-Allantoin	+	-
Amino Acid Metabolism
Arginine and Proline Metabolism	Creatine > N-methylhydantoin	+	-
	N-methylhydantoin > N-Carbamoylsarcosine	+	-
Histidine metabolism	L-Histidinol > L-Histidinal > L-Histidine	+	-
	L-Histidine > Urocanate	+	-
Cofactor Metabolism
Nicotinate & Nicotinamide Metabolism	L-Aspartate > Iminoaspartate (+ Glycerone-P) > Quinolinate > Nicontinate-D-ribonucleotide	+	-
Environmental Information Processing
ABC Transporters (complete)	Glutamine ABC Transporter	-	+
	Glycine betaine/Proline ABC Transporter	-	+
	Glutathione ABC Transporter	-	+
	Osmoprotectant ABC Tranporter	+	-
	Taurine ABC Transporter	+	-
	L-arabinose ABC Transporter	+	-
	microcin C ABC Transporter	+	-
Phosphotransferase Systems (complete)	N-Acetylmuramic acid > N-Acetylmuramic acid-6-phosphate	+	-
	N-Acetyl-D-Glucosamine > N-Acetyl-D-Glucosamine-6-phosphate	-	+
	Arbutin/Salicin > Arbutin-6-phosphate/Salicin-6-phosphate	-	+

## Sheet: Overlayed Maps
Pantoea -green
Tatumella - red
Metabolism overview
Fatty acid metabolism
Carbon metabolism
Biosynthesis of antibiotics
Biosynthesis of secondary metabolites
