# Supplementary material for: Genome-Based Characterization of Biological Processes That Differentiate Closely Related Bacteria
Source: Front Microbiol. 2018 Feb 6;9:113. doi: 10.3389/fmicb.2018.00113 (PMC5808187; doi:10.3389/fmicb.2018.00113)
Supplement: Supplementary File S2 — Output from GhostKOALA for the lineages within Pantoea. This file contains the differences observed for the overview maps as well as the overlay figures of the overview maps for the different lineages. [file DataSheet2.XLSX]

## Sheet: GhostKOALA output
P. agglomerans lineage										P. ananatis lineage										P.dispersa lineage										P. rodasii lineage

## Sheet: Differences - overview
Overview Map	Zoomed map/s	Reactions	Gene/s	P. agglomerans lineage	P. ananatis lineage	P. dispersa lineage	P. rodasii lineages
Biosynthesis of Amino Acids	Histidine metabolism	Imidazoleacetol-P > L-Histidinol-P	hisC	+	+	+	-
	Histidine metabolism	L-Histidinol > L-Histidine	hisD	+	+	-	+
	Glycolysis/Gluconeogenesis; Carbon fixation in photosynthetic organisms	3-Phospho-D-glyceroyl phosphate <-> Glycerate-3P	PGK	-	+	+	+
	Glycine, serine and threonine metabolism	L-Threonine > Glycine	ltaE	+	-	+	+
	Glycine, serine and threonine metabolism	L-aspartate 4-semialdehyde > 2,4-Diaminobutanoate	ectB	-	+	+	+
	Arginine biosynthesis	N-acetyl-L-glutamate 5-semialdehyde <-> N-acetylornithine	argD	+	+	+	-
	Lysine biosynthesis	N-Succinyl-2-L-amino-6-oxoheptanedioate <-> Succinyl-LL-2,6-diaminoheptanedioate	argD	+	+	+	-
	Arginine biosynthesis	Carbamoyl phosphate + L-Ornithine <-> L-Citrulline	OTC (argF/I)	+	+	-	+
Biosynthesis of antibiotics	Streptomycin biosynthesis; Polyketide sugar unit biosynthesis	D-Glucose 1-P <-> dTDP-glucose	rfbA	+	-	+	+
	Streptomycin biosynthesis; Polyketide sugar unit biosynthesis	dTDP-4-oxo-6-deoxy-D-glucose <-> dTDP-4-dehydro-beta-L-rhamnose	rfbC	-	+	-	-
	Streptomycin biosynthesis; Polyketide sugar unit biosynthesis	dTDP-L-rhamnose <-> dDTP-4-dehydro-beta-L-rhamnose	rfbD	-	+	-	-
	Glycolysis/Gluconeogenesis; Fructose and mannose metabolism; Galactose metabolism; Starch and sucrose metabolism; Amino sugar and nucleotide sugar metabolism; Streptomycin biosynthesis; Neomycin, kanamycin and gentamycin biosynthesis	D-hexose <-> D-hexose 6-P	HK	+	-	+	+
	Pentose phosphate pathway	D-Glucono-1,5-lactone + H2O <-> D-Gluconic acid	gnl (RGN)	-	+	-	-
	Purine metabolism	Aminoimidazole ribotide <-> Carboxyamino-1-(5-phospho-D-ribosyl) imidazole	purK	+	-	+	+
	Biosynthesis of siderophore group nonribosomal peptides	2,3-Dihydroxybenzoate <-> Enterochelin	entF	-	-	-	+
	Biosynthesis of siderophore group nonribosomal peptides	2,3-Dihydroxybenzoate <-> Enterochelin	entE	-	-	-	+
	Biosynthesis of siderophore group nonribosomal peptides	2,3-Dihydroxybenzoate <-> (2S,3S)-2,3-Dihydro-2,3-dihydroxybenzoate	entA	-	-	-	+
	Biosynthesis of siderophore group nonribosomal peptides	(2S,3S)-2,3-Dihydro-2,3-dihydroxybenzoate <-> Isochorismate	entB	-	-	-	+
	Biosynthesis of siderophore group nonribosomal peptides; Ubiquinone and other terpenoid-quinone biosynthesis	Isochorismate <-> Chorismate	pchA (entC)	-	-	-	+
	Monobactam biosynthesis	S-4-Hydroxymandelate <-> 4-Hydroxyphenylglyoxylate	hmo (nocA)	-	-	-	+
	Glycine, serine and threonine metabolism; Glyoxylate and dicarboxylate metabolism; Methane metabolism	D-glycerate > hydroxypyruvate	hprA	+	+	-	-
	Glycolysis/Gluconeogenesis; Pyruvate metabolism	Acetaldehyde > Acetate	ALDH7A1	+	+	-	+
	Glyoxylate and dicarboxylate metabolism	2 Hydrogen peroxide <-> Oxygen + 2 H2O	Catalase (katB)	+	+	+	-
	Arginine biosynthesis	Carbamoyl phosphate + L-Ornithine <-> L-Citrulline	OTC (argF/I)	+	+	-	+
	Arginine biosynthesis	N-acetyl-L-glutamate 5-semialdehyde <-> N-acetylornithine	argD	+	+	+	-
	Phosphonate and phosphinate metabolism	Demethylphosphinothricin <-> N-Acetyldemethylphosphinotricin	pat	-	+	-	+
	Glycine, serine and threonine metabolism	L-Threonine > Glycine	ltaE	+	-	+	+
Biosynthesis of secondary metabolites	Starch and sucrose metabolism	Amylose <-> Starch	glgB	+	-	+	+
	Starch and sucrose metabolism	ADP-glucose + Amylose <-> ADP + Amylose	glgA	+	-	+	+
	Pentose phosphate pathway	D-Glucono-1,5-lactone + H2O <-> D-Gluconic acid	gnl (RGN)	-	+	-	-
	Purine metabolism	Aminoimidazole ribotide <-> Carboxyamino-1-(5-phospho-D-ribosyl) imidazole	purK	+	-	+	+
	Riboflavin metabolism	2,5-Diamino-6-(5-phospho-D-ribosylamino)pyrimidin-4(3H)-one + H2O <-> 5-Amino-6-(5'-phosphoribosylamino)uracil + Ammonia	ribD1 (ndmB)	-	-	+	+
	Riboflavin metabolism	5-Amino-6-(5'-phospho-D-ribitylamino)uracil + NADP+ <-> 5-Amino-6-(5'-phosphoribosylamino)uracil + NADPH + H+	ribD2	-	-	+	+
	Biosynthesis of siderophore group nonribosomal peptides	2,3-Dihydroxybenzoate <-> Enterochelin	entF	-	-	-	+
	Biosynthesis of siderophore group nonribosomal peptides	2,3-Dihydroxybenzoate <-> Enterochelin	entE	-	-	-	+
	Biosynthesis of siderophore group nonribosomal peptides	2,3-Dihydroxybenzoate <-> (2S,3S)-2,3-Dihydro-2,3-dihydroxybenzoate	entA	-	-	-	+
	Biosynthesis of siderophore group nonribosomal peptides	(2S,3S)-2,3-Dihydro-2,3-dihydroxybenzoate <-> Isochorismate	entB	-	-	-	+
	Biosynthesis of siderophore group nonribosomal peptides; Ubiquinone and other terpenoid-quinone biosynthesis	Isochorismate <-> Chorismate	pchA (entC)	-	-	-	+
	Ubiquinone and other terpenoid-quinone biosynthesis	all-trans-Octaprenyl diphosphate + 4-Hydroxybenzoate <-> 3-Octaprenyl-4-hydroxybenzoate	ubiA	+	-	+	+
	Ubiquinone and other terpenoid-quinone biosynthesis	4-Hydroxybenzoate <-> 4-Hydroxy-3-polyprenylbenzoate	COQ2	+	-	+	+
	Cyanoamino acid metabolism	Glycine <-> Hydrogen cyanide	hcnA	+	-	+	+
	Porphyrin and chlorophyll metabolism	Siroheme <-> Sirohydrochlorin <-> Precorrin 2	cysG	-	+	+	+
	Histidine metabolism	L-Histidinol > L-Histidine	hisD	+	+	-	+
Carbon metabolism	Methane metabolism; Carbon fixation pathways in prokaryotes	Formate <-> CO2	fdhA	-	-	+	+
	One carbon pool by folate; Carbon fixation pathways in prokaryotes	5-Methyltetrahydrofolate <-> 5,10-Methylenetetrahydrofolate	metF	+	-	-	+
	Glycine, serine and threonine metabolism; Glyoxylate and dicarboxylate metabolism; Methane metabolism	D-glycerate > hydroxypyruvate	hprA	+	+	-	-
	Glyoxylate and dicarboxylate metabolism	Glycolate <-> Glyoxylate	HAO	+	+	+	-
	Pyruvate metabolism; Methane metabolism; Carbon fixation in photosynthetis organisms; Carbon fixation pathways in prokaryotes	Oxaloacetate <-> Phosphoenolpyruvate	ppc	-	+	+	+
	Arginine biosynthesis; Alanine, aspartate and glutamate metabolism; D-Glutamine and D-glutamate metabolism; Nitrogen metabolism	2-Oxoglutarate <-> Glutamate	gdhA	+	-	-	+
	Glycolysis/Gluconeogenesis; Carbon fixation in photosynthetic organisms	3-Phospho-D-glyceroyl phosphate <-> Glycerate-3P	PGK	-	+	+	+
	Pentose phosphate pathway	D-Glucono-1,5-lactone + H2O <-> D-Gluconic acid	gnl (RGN)	-	+	-	-
Microbial metabolism in diverse environments	Inositol phosphate metabolism	1-Keto-D-chiro-inositol <-> 2,4,6/3,5-Pentahydroxycyclohexanone	iol1	+	-	+	+
	Ascorbate and aldarate metabolism	Ascorbate <-> L-Ascorbate 6-phosphate	ulaC	+	+	-	+
	Carbon fixation in photosynthetic organisms	D-Fructose 6-P <-> D-Erythrose 4-P	xfp	+	-	+	-
	Fructose and mannose metabolism	D-Allose <-> D-Allose 6-P	alsK	-	+	+	+
	Fructose and mannose metabolism	D-Allose <-> D-Allulose 6-P	rpiB	-	-	+	+
	Fructose and mannose metabolism	D-Allulose 6-P <-> beta-D-Fructose 6-P	alsE	-	+	+	+
	Pentose phosphate pathway	D-Glucono-1,5-lactone + H2O <-> D-Gluconic acid	gnl (RGN)	-	+	-	-
	Pyruvate metabolism; Carbon fixation in photosynthetic organisms	S-Malate <-> Pyruvate	maeB	-	-	-	+
	Pyruvate metabolism; Methane metabolism; Carbon fixation in photosynthetis organisms; Carbon fixation pathways in prokaryotes	Oxaloacetate <-> Phosphoenolpyruvate	ppc	-	+	+	+
	Fructose and mannose metabolism	L-Rhamnulose <-> L-Rhamnose	rhaA	+	-	-	+
	Fructose and mannose metabolism	L-Rhamnulose 1-P <-> L-Rhamnulose	rhaB	+	-	-	+
	Fructose and mannose metabolism	Glycerone-P + S-Lactaldehyde <-> L-Rhamnulose 1-P	rhaD	+	-	-	+
	Pyruvate metabolism	S-Lactaldehyde <-> S-Lactate	aldA	+	-	-	+
	Glycerolipid metabolism; Methane metabolism	Glycerone <-> Glycerone-P	DAK	-	-	+	+
	Styrene degradation	Acrylic acid + Ammonia <-> Acrylamide	amiE	-	-	-	+
	One carbon pool by folate; Carbon fixation pathways in prokaryotes	5-Methyltetrahydrofolate <-> 5,10-Methylenetetrahydrofolate	metF	+	-	-	+
	Methane metabolism	2R-O-Phospho-3-sulfolactate <-> 2R-3-Sulfolactate	comB	-	+	-	-
	Glycine, serine and threonine metabolism; Glyoxylate and dicarboxylate metabolism; Methane metabolism	D-glycerate > hydroxypyruvate	hprA	+	+	-	-
	Purine metabolism	5-Hydroxy-2-oxo-4-ureido-2,5-dihydro-1H-imidazole-5-carboxylate <-> S-Allantoin	pucL	+	+	-	+
	Purine metabolism	Urate <-> 5-Hydroxyisourate	uaZ	+	+	-	+
	Purine metabolism	xanthine <-> urate	ygeS	+	+	+	-
	Purine metabolism	Allantoate <-> S-Ureidoglycine	allC	+	-	+	+
	Arginine biosynthesis; Atrazine degradation	Urea-1-carboxylate <-> Ammonia + CO2	atzF	-	+	-	+
	Pyruvate metabolism; Carbon fixation pathways in prokaryotes	Pyruvate <-> Acetyl-CoA	porA	-	-	-	+
	Nitrogen metabolism	Nitrite > nitrate	narB	+	+	+	-
	Nitrogen metabolism	Ammonia <-> nitrite	nirB	-	+	+	+
	Lysine degradation	L-Lysine <-> N6-Hydroxy-L-Lysine	iucD	-	+	-	-
	Lysine degradation	N6-Hydroxy-L-lysine <-> N6-Acetyl-N6-hydroxy-L-lysine	iucB	-	+	-	-
	Lysine degradation	N6-Acetyl-N6-hydroxy-L-lysine <-> N2-Citryl-N6-acetyl-N6-hydroxy-L-lysine	iucA	-	+	-	-
	Lysine degradation	N2-Citryl-N6-acetyl-N6-hydroxy-L-lysine + N6-Acetyl-N6-hydroxy-L-lysine <-> Aerobactin	iucC	-	+	-	-
	Caprolactam degradation	epsilon-Caprolactone <-> 6-Hydroxyhexanoic acid	gnl (RGN)	-	+	-	-
	Glycine, serine and threonine metabolism	L-Glutamate + L-Aspartate 4-semialdehyde <-> 2-Oxoglutarate + L-2,4-Diaminobutanoate	ectB	-	+	+	+
	Glycine, serine and threonine	L-2,4-Diaminobutanoate <-> 1,3-Diaminopropane	ddc	-	+	+	+
	Glycine, serine and threonine metabolism	L-Threonine > Glycine	ltaE	+	-	+	+
	Chloroalkane and chloroalkene degradation	3-chloro-2-propene-1-ol <-> 3-chloroallyl aldehyde	adhP	+	+	-	+
	Chlorocyclohexane and chlorobenzene degradation; Chloroalkane and chloroalkene degradation	Chloroacetic acid <-> Glycolate + Hydrochloric acid	aldA	+	-	-	+
	Benzoate degradation	Parapyruvate <-> 2 Pyruvate	ligK	-	-	-	+
	Benzoate degradation	4-Carboxy-4-hydroxy-2-oxoadipate <-> oxaloacetate	ligK	-	-	-	+
	Chloroalkane and chloroalkene degradation	Chloroacetic acid <-> Glycolate + Hydrochloric acid	E3.8.1.2: 2-haloacid dehalogenase	+	+	-	+
	Chloroalkane and chloroalkene degradation	Chloroacetaldehyde <-> Chloroacetic acid	E1.2.1.3: aldehyde dehydrogenase	+	+	-	+
	Benzoate degradation	(1E)-4-Oxobut-1-ene-1,2,4-tricarboxylate <-> (1E,3E)-4-Hydroxybuta-1,3-diene-1,2,4-tricarboxylate	galD	-	-	-	+
	Aminobenzoate degradation	Vanillate <-> 3,4-Dihydroxybenzoate	vanA	-	-	-	+
	Benzoate degradation	Succinyl-CoA + 3-Oxoadipate <-> Succinate + 3-Oxoadipyl-CoA	pcaI&J	-	+	-	-
	Benzoate degradation	2-Oxo-2,3-dihydrofuran-5-acetate + H2O <-> 3-Oxoadipate	pcaL	-	+	-	-
	Benzoate degradation; Polycyclic aromatic hydrocarbon degradation	3,4-Dihydroxybenzoate + Oxygen <-> 3-Carboxy-cis,cis-muconate	pcaG&H	-	+	-	-
	Aminobenzoate degradation	Benzamide <-> Benzoate	amiE	-	-	-	+
Overview Metabolism	Sphingolipid metabolism	beta-D-Galactosyl-(1->4)-beta-D-glucosyl-(1<->1)-ceramide <-> beta-D-Glucosyl-(1<->1)-ceramide	B4GALT6	-	+	+	+
	Glycopshingolipid biosynthesis - ganglio series	GM2 <-> GM3	B4GALNT1 (GALGT)	-	-	-	+
	Glycerolipid metabolism	Diglucosyldiacylglycerol <-> Glycerophosphoglycoglycerolipid	mdoB	+	-	+	+
	Glycosaminoglycan degradation	G13073 <-> G01391	HEXA_B	-	-	-	+
	Glycosaminoglycan degradation	G01391 <-> G13074	HEXA_B	-	-	-	+
	Streptomycin biosynthesis; Polyketide sugar unit biosynthesis	dTDP-4-oxo-6-deoxy-D-glucose <-> dTDP-4-dehydro-beta-L-rhamnose	rfbC	-	+	-	-
	Streptomycin biosynthesis; Polyketide sugar unit biosynthesis	dTDP-L-rhamnose <-> dDTP-4-dehydro-beta-L-rhamnose	rfbD	-	+	-	-
	Streptomycin biosynthesis; Polyketide sugar unit biosynthesis	D-Glucose 1-P <-> dTDP-glucose	rfbA	+	-	+	+
	Lipopolysaccharide biosynthesis	UDP-2,3-bis(3-hydroxytetradecanoyl)glucosamine + Lipid X <-> Lipid A disaccharide	lpxB	+	-	+	+
	Galactose metabolism	Lactose <-> alpha-D-Glucose + D-Galactose	lacZ	-	+	+	+
	Starch and sucrose metabolism	Amylose <-> Starch	glgB	+	-	+	+
	Starch and sucrose metabolism	ADP-glucose + Amylose <-> ADP + Amylose	glgA	+	-	+	+
	Starch and sucrose metabolism	Dextrin <-> alpha-D-glucose	MGAM	-	+	-	-
	Fructose and mannose metabolism	alpha-D-Glucose <-> D-fructose	xylA	+	+	-	+
	Starch and sucrose metabolism	Sucrose <-> beta-D-fructose + alpha-D-glucose	sacA	+	+	-	+
	Glycerolipid metabolism	Glycerol <-> Glycerone	gldA	+	+	-	+
	Amino sugar and nucleotide sugar metabolism	N-Acetyl-D-glucosamine <-> N-acetyl-D-glucoamine phosphate	nagK	-	-	+	+
	Glycerolipid metabolism; Methane metabolism	Glycerone <-> Glycerone-P	DAK	-	+	+	+
	Amino sugar and nucleotide sugar metabolism	D-Glucoamine <-> D-Glucosamine 6-P	HK	+	+	-	-
	Pentose and glucuronate interconversions	D-Xylulose <-> D-Xylulose 5-P	xylB	-	+	+	+
	Pentose and glucuronate interconversions	D-Xylose <-> D-Xylulose	xylA	+	+	-	+
	Pentose and glucuronate interconversions	D-Arabitol <-> D-Xylulose	dalD	-	-	+	+
	Pentose phosphate pathway	D-Glucono-1,5-lactone + H2O <-> D-Gluconic acid	gnl (RGN)	-	+	-	-
	Pentose and glucuronate interconversions	L-Gulonate <-> D-Fructuronate	rspB	+	-	-	+
	Pentose and glucuronate interconversions	D-Glucuronate <-> D-fructuronate	uxaC	+	+	-	+
	Pentose and glucuronate interconversions	D-Galacturonate <-> D-Tagaturonate	uxaC	+	+	-	+
	Pentose and glucuronate interconversions	D-Altronate <-> D-Tagaturonate	uxaB	+	+	-	+
	Pentose and glucuronate interconversions	D-Altronate <-> 2-Dehydro-3-deoxy-D-gluconate	uxaA	+	+	-	+
	Ascorbate and aldarate metabolism	D-Glucuronolactone <-> D-Glucarate	E1.2.1.3: aldehyde dehydrogenase	+	+	-	+
	Ascorbate and aldarate metabolism	D-Glucarate <-> 5-dehydro-4-deoxy-D-glucarate	gudD	+	-	+	+
	Ascorbate and aldarate metabolism	L-Gulono-1,4-lactone <-> L-Gulonate	gnl (RGN)	-	+	-	-
	Pentose and glucuronate interconversions	D-Mannonate <-> D-Fructuronate	uxuB	+	+	-	+
	Pentose and glucuronate interconversions	D-Mannonate <-> 2-Dehydro-3-deoxy-D-gluconate	uxuA	+	+	-	+
	Purine metabolism	Aminoimidazole ribotide <-> Carboxyamino-1-(5-phospho-D-ribosyl) imidazole	purK	+	-	+	+
	Ascorbate and aldarate metabolism	Ascorbate <-> L-Ascorbate 6-phosphate	ulaC	+	+	-	+
	Lipopolysaccharide biosynthesis	D-glycero-beta-D-manno-Heptose 1,7-bisphosphate <-> D-glycero-beta-D-manno-Heptose 1-phosphate	gmhB	-	+	+	+
	Purine metabolism	Thioredoxin disulfide <-> Thioredoxin	nrdD	+	-	+	+
	Pentose and glucuronate interconversions	L-Arabinose <-> L-Ribulose	araA	+	-	+	+
	Pentose and glucuronate interconversions	L-Ribulose 5-P <-> D-Xylulose 5-P	araD	-	+	+	+
	Vitamin B6 metabolism	D-Erythrose 4-P <-> 4-Phospho-D-erythronate	epd	-	+	+	+
	Pyrimidine metabolism	Orotidine 5-P <-> Orotate + 5-Phospho-alpha-D-ribose 1-diphosphate	UMPS	-	+	+	+
	Pyrimidine metabolism	Cytosine <-> Uracil	codA	+	+	-	+
	Ubiquinone and other terpenoid-quinone biosynthesis; Tyrosine metabolism	3-(4-Hydroxyphenyl)pyruvate <-> homogentisate	HPD	+	-	+	+
	Phenylalanine metabolism	Phenylpyruvate <-> phenylacetaldehyde	ARO10	+	-	+	+
	Purine metabolism	xanthine <-> urate	XDH	+	+	+	-
	Purine metabolism	Urate <-> 5-Hydroxyisourate	uaZ	+	+	-	+
	Purine metabolism	5-Hydroxy-2-oxo-4-ureido-2,5-dihydro-1H-imidazole-5-carboxylate <-> (S)-Allantoin	URAD (pucL)	+	+	-	+
	Purine metabolism	Guanine <-> xanthine	guaD	+	+	-	+
	Riboflavin metabolism	2,5-Diamino-6-(5-phospho-D-ribosylamino)pyrimidin-4(3H)-one + H2O <-> 5-Amino-6-(5'-phosphoribosylamino)uracil + Ammonia	ribD1 (ndmB)	-	-	+	+
	Riboflavin metabolism	5-Amino-6-(5'-phospho-D-ribitylamino)uracil + NADP+ <-> 5-Amino-6-(5'-phosphoribosylamino)uracil + NADPH + H+	ribD2	-	-	+	+
	Folate biosynthesis	7,8-Dihydroneopterin 3'-triphosphate <-> 2-Amino-4-hydroxy-6-(D-erythro-1,2,3-trihydroxypropyl)-7,8-dihydropteridine	phoA/phoB	-	-	+	+
	Thiamine metabolism	1-Deoxy-D-xylulose 5-phosphate + Iminoglycine + C15814 <-> 2-[(2R,5Z)-2-Carboxy-4-methylthiazol-5(2H)-ylidene]ethyl phosphate	thiG	-	+	+	+
	Thiamine metabolism	5-(2-Hydroxyethyl)-4-methylthiazole <-> 4-Methyl-5-(2-phosphooxyethyl)thiazole	thiM	+	+	-	+
	One carbon pool by folate; Carbon fixation pathways in prokaryotes	5-Methyltetrahydrofolate <-> 5,10-Methylenetetrahydrofolate	metF	+	-	-	+
	Folate biosynthesis	Dihydropteroate <-> Dihydrofolate	FPGS	-	-	+	+
	Folate biosynthesis	2-Amino-4-hydroxy-6-hydroxymethyl-7,8-dihydropteridine + 4-Aminobenzoate <-> Dihydropteroate	FOL1	+	-	+	+
	Porphyrin and chlorophyll metabolism	Siroheme <-> Sirohydrochlorin <-> Precorrin 2	cysG	-	+	+	+
	Biosynthesis of siderophore group nonribosomal peptides; Ubiquinone and other terpenoid-quinone biosynthesis	Isochorismate <-> Chorismate	pchA (entC)	-	-	-	+
	Ubiquinone and other terpenoid-quinone biosynthesis	4-Hydroxybenzoate <-> 4-Hydroxy-3-polyprenylbenzoate	COQ2	+	-	+	+
	Tryptophan metabolism	Indolepyruvate <-> Indole-3-acetaldehyde	ipdC	-	-	+	+
	Tryptophan metabolism	Indole-3-acetaldehyde <-> indole-3-acetate	E1.2.1.3: aldehyde dehydrogenase	+	+	-	+
	Arginine and proline metabolism	N-Methylhydantoin <-> N-Carbamoylsarcosine	hyuA	+	-	-	+
	Arginine and proline metabolism	Creatinine <-> N-Methylhydantoin	codA	+	+	-	+
	Arginine and proline metabolism	Urea-1-carboxylate <-> Ammonia + CO2	atzF	-	+	-	+
	Arginine biosynthesis; Atrazine degradation	Urea <-> urea-1-carboxylate	E6.3.4.6:urea carboxylase	-	-	-	+
	Arginine biosynthesis	Carbamoyl phosphate + L-Ornithine <-> L-Citrulline	OTC (argF/I)	+	+	-	+
	Arginine biosynthesis	N-acetyl-L-glutamate 5-semialdehyde <-> N-acetylornithine	argD	+	+	+	-
	Cysteine and methionine metabolism	S-Adenosyl-L-methionine <-> N-Acyl-L-homoserine lactone	lasI	-	+	-	-
	Cysteine and methionine metabolism; Arginine and proline metabolism; Glutathione metabolism	Putrescine <-> Spermidine	speE	+	+	-	-
	Cysteine and methionine metabolism; Arginine and proline metabolism	S-Adenosyl-L-methionine <-> S-Adenosylmethioninamine	speD	+	+	-	-
	Nicotinate and nicotinamide metabolism	Quinolinate <-> Iminoaspartate	nadA	+	+	-	+
	Arginine and proline metabolism; beta-Alanine metabolism	Spermidine <-> 4-Aminobutyraldehyde	MPAO	+	+	-	-
	Cysteine and methionine metabolism; Arginine and proline metabolism; beta-Alanine metabolism; Glutathione	Spermidine <-> Spermine	speE	+	+	-	-
	Arginine and proline metabolism	N4-Acetylaminobutanal <-> 4-Acetamidobutanoate	E1.2.1.3: aldehyde dehydrogenase	+	+	-	+
	Cysteine and methionine metabolism	5-Methylthio-D-ribose <-> S-Methyl-5-thio-D-ribose 1-phosphate	mtnK	+	+	-	+
	Cysteine and methionine metabolism	S-Methyl-5-thio-D-ribose 1-phosphate <-> S-Methyl-5-thio-D-ribulose 1-phosphate	mtnA	+	+	-	+
	Cysteine and methionine metabolism	S-Methyl-5-thio-D-ribulose 1-phosphate <-> 2,3-Diketo-5-methylthiopentyl-1-phosphate	mtnB	+	+	-	+
	Cysteine and methionine metabolism	2,3-Diketo-5-methylthiopentyl-1-phosphate <-> 1,2-Dihydroxy-5-(methylthio)pent-1-en-3-one	mtnC	+	+	-	+
	Cysteine and methionine metabolism	1,2-Dihydroxy-5-(methylthio)pent-1-en-3-one <-> 4-Methylthio-2-oxobutanoic acid	mtnD	+	-	-	+
	Cysteine and methionine metabolism	1,2-Dihydroxy-5-(methylthio)pent-1-en-3-one <-> 3-(Methylthio)propanoate	mtnD	+	-	-	+
	Aminoacyl-tRNA biosynthesis	Glutaminyl-tRNA <-> L-Glutamyl-tRNA(Gln)	gatA	+	-	+	-
	Arginine and proline metabolism; beta-Alanine metabolism	4-Aminobutyraldehyde <-> 4-Aminobutanoate	E1.2.1.3: aldehyde dehydrogenase	+	+	-	+
	Biotin metabolism	Pimeloyl-[acyl-carrier protein] <-> 8-Amino-7-oxononanoate	bioF	-	+	-	+
	Biotin metabolism	6-Carboxyhexanoyl-CoA <-> 8-Amino-7-oxononanoate	bioF	-	+	-	+
	Arginine and proline metabolism	4-Aminobutanoate <-> 4-Guanidinobutanoate	gbuA	-	-	-	+
	Biotin metabolism	Biotin sulfoxide <-> Biotin	bisC	-	-	+	+
	Lysine biosynthesis	N-Succinyl-LL-2,6-diaminoheptanedioate <-> N-Succinyl-2-L-amino-6-oxoheptanedioate	argD	+	+	+	-
	Chloroalkane and chloroalkene degradation	Chloroacetaldehyde <-> Chloroacetic acid	E1.2.1.3: aldehyde dehydrogenase	+	+	-	+
	Chlorocyclohexane and chlorobenzene degradation; Chloroalkane and chloroalkene degradation	Chloroacetic acid <-> Glycolate + Hydrochloric acid	E3.8.1.2: 2-haloacid dehalogenase	+	+	-	+
	Selenocompound metabolism	Hydrogen selenide <-> Selenophosphoric acid	selD	-	-	-	+
	Propanoate metabolism	Propanoyl-CoA <-> Propenoyl-CoA	ACADM	-	+	+	+
	Alanine, aspartate and glutamate metabolism	L-Aspartate <-> Oxaloacetate	nadB	+	+	-	+
	Glyoxylate and dicarboxylate metabolism	D-Glycerate <-> 2-Hydroxy-3-oxopropanoate	garR	+	-	+	+
	Glycine, serine and threonine metabolism; Glyoxylate and dicarboxylate metabolism; Methane metabolism	L-Serine + Glyoxylate <-> Hydroxypyruvate	AGXT	+	-	-	+
	Pentose phosphate pathway; Carbon fixation in photosynthetis organisms	D-Xylulose 5-phosphate <-> D-Glyceraldehyde 3-phosphate	xfp	+	-	+	-
	Arginine biosynthesis, Atrazine degradation	Urea-1-carboxylate <-> 2 CO2 + 2 Ammonia	atzF	-	+	-	+
	Glyoxylate and dicarboxylate metabolism; Methane metabolism	Formate <-> CO2	FDH	-	-	+	+
	Pyruvate metabolism; Carbon fixation in photosynthetic organisms	S-Malate <-> Pyruvate	E1.1.1.3.9: malate dehydrogenase	-	-	+	+
	Pyruvate metabolism; Methane metabolism; Carbon fixation in photosynthetis organisms; Carbon fixation pathways in prokaryotes	Oxaloacetate <-> Phosphoenolpyruvate	ppc	-	+	+	+
	Benzoate degradation	3-Oxoadipate <->+ 3-Oxoadipyl-CoA	pcaI&J	-	+	-	-
	Benzoate degradation	2-Oxo-2,3-dihydrofuran-5-acetate <-> 3-Oxoadipate	pcaL	-	+	-	-
	Benzoate degradation; Polycyclic aromatic hydrocarbon degradation	3,4-Dihydroxybenzoate <-> 3-Carboxy-cis,cis-muconate	pcaG&H	-	+	-	-
	Lipoic acid metabolism	(R)-Lipoate <-> Protein N6-(lipoyl)lysine	lplA/J	-	-	-	+

## Sheet: Overlayed Maps
P. agglomerans lineage - green
P. ananatis lineage - blue
P. dispersa lineage - red
P. rodasii lineage - yellow
Biosynthesis of Amino acids
Biosynthesis of antibiotics
Biosynthesis of secondary metabolites
Carbon metabolism
Microbial metabolism in diverse environments
Metabolism overview
