# Supplementary material for: Genome-Based Characterization of Biological Processes That Differentiate Closely Related Bacteria
Source: Front Microbiol. 2018 Feb 6;9:113. doi: 10.3389/fmicb.2018.00113 (PMC5808187; doi:10.3389/fmicb.2018.00113)
Supplement: Supplementary File S4 — The results from the selection analyses and the figures for the gene clusters not indicated in text. [file DataSheet4.XLSX]

## Sheet: rfb genes selection
	Locus 1													Locus 2
	Codon#	Codon Start	Triplet	Syn (s)	Nonsyn (n)	Syn sites (S)	Nonsyn sites (N)	dS	dN	dN-dS	P-value	Normalized dN-dS		Codon#	Codon Start	Triplet	Syn (s)	Nonsyn (n)	Syn sites (S)	Nonsyn sites (N)	dS	dN	dN-dS	P-value	Normalized dN-dS
	1	1	ACT	0	1	1	2	0	0.5	0.5	0.666667	0.866848		1	1	ATG	0	1	0.376778	2.62322	0	0.381211	0.381211	0.874407	0.199012
	2	4	GTA	0	0	1	2	0	0	0	N/A	0		2	4	AAG	2	0	0.541692	2.20063	3.69214	0	-3.69214	1	-1.92749
	3	7	ACG	1	0	1	2	1	0	-1	1	-1.7337		3	7	ATT	3	0	0.812336	2.18766	3.69305	0	-3.69305	1	-1.92796
	4	10	CTG	2	3	1.20726	1.74379	1.65664	1.72039	0.0637493	0.666727	0.110522		4	10	CTT	2	0	1.14705	1.61683	1.74361	0	-1.74361	1	-0.910254
	5	13	AGT	1	3	0.503736	2.31172	1.98517	1.29773	-0.687434	0.850676	-1.1918		5	13	ATC	2	1	0.911571	2.08843	2.19401	0.478829	-1.71519	0.971945	-0.895416
	6	16	TCA	0	3	0.986238	1.59181	0	1.88465	1.88465	0.235397	3.2674		6	16	ACT	4	0	1	2	4	0	-4	1	-2.08821
	7	19	CTT	0	0	1	2	0	0	0	N/A	0		7	19	GGT	1	0	1	2	1	0	-1	1	-0.522052
	8	22	TTT	0	1	0.764118	2.17825	0	0.459085	0.459085	0.740305	0.795913		8	22	GGT	0	0	1	2	0	0	0	N/A	0
	9	28	TGT	1	2	0.963564	2.02046	1.03781	0.989875	-0.0479393	0.754531	-0.0831122		9	25	GCA	1	0	1	2	1	0	-1	1	-0.522052
	10	34	ACG	1	3	0.620156	2.28027	1.6125	1.31563	-0.296866	0.797628	-0.514676		10	28	GGT	3	0	1	1.99031	3	0	-3	1	-1.56616
	11	37	GCC	1	2	1	2	1	1	0	0.740741	0		11	31	TTT	0	0	0.64745	2.35255	0	0	0	N/A	0
	12	43	ACC	0.833333	3.16667	0.970304	2.0297	0.858838	1.56017	0.70133	0.54341	1.21589		12	34	ATC	2	0	0.860682	2.13932	2.32374	0	-2.32374	1	-1.21311
	13	46	AAA	0	2	0.617665	2.24917	0	0.889216	0.889216	0.615516	1.54163		13	37	GGT	4	0	1	1.88318	4	0	-4	1	-2.08821
	14	49	ATC	0	0	0.733659	2.26634	0	0	0	N/A	0		14	40	TCA	3	0	1	1.77773	3	0	-3	1	-1.56616
	15	52	CGT	1	4	0.968604	2.0314	1.03241	1.96909	0.936676	0.481735	1.62391		15	43	GCG	4	0	1	2	4	0	-4	1	-2.08821
	16	55	TCG	1	1	0.874447	2.04334	1.14358	0.489394	-0.654186	0.910183	-1.13416		16	46	GTT	2	0	1	2	2	0	-2	1	-1.0441
	17	58	TTT	1	3	0.738402	2.24246	1.35428	1.33782	-0.0164612	0.742133	-0.0285386		17	49	GTG	4	0	1	2	4	0	-4	1	-2.08821
	18	61	TGC	1	3	0.440052	2.00899	2.27246	1.49329	-0.779171	0.849566	-1.35084		18	52	CGT	1	1	0.993236	2.00676	1.00681	0.498315	-0.508495	0.890387	-0.265461
	19	64	TCT	2.5	3.5	1.07971	1.87063	2.31545	1.87103	-0.444416	0.739542	-0.770482		19	55	CAT	4	0	0.645944	2.35406	6.19249	0	-6.19249	1	-3.2328
	20	67	GCA	2	1	1	2	2	0.5	-1.5	0.962963	-2.60054		20	58	GTT	3	2	0.889713	2.11029	3.37187	0.947739	-2.42413	0.970497	-1.26552
	21	70	ACA	0.5	2.5	1.00971	1.5504	0.495193	1.61249	1.11729	0.439074	1.93705		21	61	ATC	4	0	0.863873	2.13613	4.63031	0	-4.63031	1	-2.41726
	22	73	TTT	0	0	0.670302	2.3297	0	0	0	N/A	0		22	64	AAC	2	5	0.609422	2.33202	3.2818	2.14407	-1.13773	0.839389	-0.593955
	23	76	GCA	0.5	1.5	0.904251	2.08057	0.552944	0.720957	0.168013	0.69705	0.291284		23	67	AAT	2.5	4.5	0.67704	2.32056	3.69255	1.93919	-1.75336	0.877181	-0.915342
	24	79	TTA	0	0	1.20697	1.46333	0	0	0	N/A	0		24	70	ACG	3	0	1	2	3	0	-3	1	-1.56616
	25	82	GTG	2	2	1.08903	1.91097	1.8365	1.04659	-0.789917	0.860752	-1.36948		25	73	AAC	3	5	0.590071	2.15652	5.08413	2.31855	-2.76558	0.929087	-1.44378
	26	85	CAA	1.5	1.5	0.610486	1.96927	2.45706	0.761702	-1.69536	0.922625	-2.93923		26	76	GAT	0	0	0.64745	2.35255	0	0	0	N/A	0
	27	88	CAC	1	2	0.531177	2.33853	1.88261	0.855238	-1.02737	0.9099	-1.78115		27	79	GAA	2.5	4.5	0.675089	2.19095	3.70322	2.0539	-1.64931	0.863911	-0.861027
	28	91	AAA	0	1	0.53667	2.30327	0	0.434166	0.434166	0.811028	0.752712		28	82	GTC	5	0	1	2	5	0	-5	1	-2.61026
	29	97	CGC	0	1	0.563498	2.23691	0	0.447046	0.447046	0.79878	0.775041		29	85	ATT	4	2	0.80826	2.19174	4.9489	0.912517	-4.03638	0.993395	-2.1072
	30	100	CTG	1	1	1.05628	1.94372	0.946718	0.514478	-0.43224	0.87603	-0.749372		30	88	AAC	4	0	0.638991	2.36101	6.25987	0	-6.25987	1	-3.26798
	31	118	TTT	0	0	0.670302	2.3297	0	0	0	N/A	0		31	91	GTT	2	0	1	2	2	0	-2	1	-1.0441
	32	121	ATC	1	2	0.840943	2.15906	1.18914	0.92633	-0.262811	0.808324	-0.455635		32	94	GAT	2	0	0.646389	2.35361	3.09411	0	-3.09411	1	-1.61529
	33	124	TCC	1	2	0.958149	1.95606	1.04368	1.02246	-0.021218	0.746785	-0.0367855		33	97	AAA	3	2	0.523782	2.23167	5.72757	0.896188	-4.83138	0.994464	-2.52223
	34	127	CTC	2	1	1.03037	1.92215	1.94104	0.52025	-1.42079	0.957499	-2.46322		34	100	CTA	3	0	1.59563	1.40437	1.88013	0	-1.88013	1	-0.981527
	35	154	TTA	0	0	1.20697	1.46333	0	0	0	N/A	0		35	103	ACC	2	0	1	2	2	0	-2	1	-1.0441
	36	157	TCC	0	0	1	2	0	0	0	N/A	0		36	106	TAT	2	0	0.646793	2	3.09218	0	-3.09218	1	-1.61428
	37	160	TTT	0.5	2.5	1.09209	1.80949	0.457838	1.38161	0.923768	0.462092	1.60153		37	109	GCA	5	0	1	2	5	0	-5	1	-2.61026
	38	163	ACT	1	1	1	2	1	0.5	-0.5	0.888889	-0.866848		38	112	GGC	1	0	1	2	1	0	-1	1	-0.522052
	39	166	TTA	0.5	1.5	0.933268	1.83717	0.535752	0.816472	0.28072	0.663134	0.486684		39	115	AAT	2	0	0.646124	2.35388	3.09538	0	-3.09538	1	-1.61595
	40	169	CCT	1	0	1	2	1	0	-1	1	-1.7337		40	118	CTT	5	0	1.06725	1.93275	4.68495	0	-4.68495	1	-2.44579
	41	172	GCT	0	0	1	2	0	0	0	N/A	0		41	121	GAG	2	0	0.555283	2.22659	3.60177	0	-3.60177	1	-1.88031
	42	175	TTT	0	0	0.670302	2.3297	0	0	0	N/A	0		42	124	TCT	5	0	1	1.83716	5	0	-5	1	-2.61026
	43	178	TTA	1	0	1.19792	1.50474	0.834782	0	-0.834782	1	-1.44726		43	127	CTT	8	1	1.39286	1.54093	5.7436	0.648957	-5.09464	0.998775	-2.65966
	44	181	TCG	0	0	1	1.77561	0	0	0	N/A	0		44	130	AAA	0.5	2.5	0.515785	2.248	0.969395	1.1121	0.142706	0.723315	0.0744999
	45	184	GTT	0	0	1	2	0	0	0	N/A	0		45	133	GAG	1.5	7.5	0.64664	2.21586	2.31968	3.3847	1.06501	0.514946	0.555993
	46	187	ATT	0	0	0.814892	2.18511	0	0	0	N/A	0		46	136	GTG	6	2	0.989321	2.01068	6.06477	0.994689	-5.07008	0.997586	-2.64684
	47	190	CTT	1	1	1	2	1	0.5	-0.5	0.888889	-0.866848		47	139	AGC	2.5	4.5	0.662498	2.32247	3.77359	1.9376	-1.836	0.882358	-0.958486
	48	193	GCC	0	0	1	2	0	0	0	N/A	0		48	142	AGC	4	7	0.658297	2.3417	6.07628	2.98928	-3.08701	0.928427	-1.61158
	49	196	ATT	1	0	0.794108	2.20589	1.25927	0	-1.25927	1	-2.1832		49	145	AAT	3.75	9.25	0.678664	2.30556	5.52556	4.01204	-1.51352	0.800261	-0.790136
	50	199	AAT	0	1	0.727937	2.27206	0	0.440129	0.440129	0.757354	0.763049		50	148	CCA	4	5	0.894966	1.91557	4.46944	2.61018	-1.85926	0.877018	-0.970629
	51	202	TTC	1	1	0.550466	2.35145	1.81664	0.42527	-1.39137	0.964017	-2.41222		51	151	CGC	4	0	1.00754	1.97136	3.97007	0	-3.97007	1	-2.07258
	52	205	ACT	1	1	1	2	1	0.5	-0.5	0.888889	-0.866848		52	154	TAT	2	0	0.638428	2	3.1327	0	-3.1327	1	-1.63543
	53	208	TGC	1	1	0.642487	2.10593	1.55645	0.474849	-1.0816	0.945353	-1.87517		53	157	ACC	5.16667	4.83333	0.982738	2.00688	5.25742	2.40838	-2.84903	0.937033	-1.48734
	54	211	ACA	1	1	1	2	1	0.5	-0.5	0.888889	-0.866848		54	160	TTT	3	0	0.644786	2.35521	4.65271	0	-4.65271	1	-2.42895
	55	214	CTC	0	0	1	2	0	0	0	N/A	0		55	163	AAA	4	5	0.644594	2.13663	6.20546	2.34014	-3.86532	0.963925	-2.0179
	56	217	GTA	0	0	1	2	0	0	0	N/A	0		56	166	CAG	2	3	0.590228	1.95814	3.38852	1.53207	-1.85646	0.914922	-0.969166
	57	220	TTC	0	1	0.509265	2.43332	0	0.41096	0.41096	0.826933	0.71248		57	169	ATC	5	3	0.958657	2.04134	5.21563	1.46962	-3.74601	0.984235	-1.95561
	58	223	TTT	0.5	1.5	0.800423	2.08776	0.62467	0.718474	0.0938042	0.722863	0.162628		58	172	GAT	2	1	0.645905	2.3541	3.09643	0.424792	-2.67164	0.99002	-1.39473
	59	226	CAC	0	1	0.503026	2.36668	0	0.422533	0.422533	0.824712	0.732543		59	175	ATC	2	0	0.848644	2.15136	2.3567	0	-2.3567	1	-1.23032
	60	229	CAT	0	1	0.670302	2.32483	0	0.430139	0.430139	0.776203	0.74573		60	178	TGC	5	0	0.639695	2.13673	7.81623	0	-7.81623	1	-4.08048
	61	232	CAC	0	1	0.509265	2.49074	0	0.401488	0.401488	0.830245	0.696058		61	181	GAC	2	1	0.641677	2.35832	3.11683	0.42403	-2.6928	0.990214	-1.40578
	62	235	TCT	0	1	1	2	0	0.5	0.5	0.666667	0.866848		62	184	GGT	4	2	1	1.97462	4	1.01285	-2.98715	0.981455	-1.55945
	63	238	GCA	1	1	1	2	1	0.5	-0.5	0.888889	-0.866848		63	187	CAG	2	8	0.812777	1.96107	2.4607	4.0794	1.61871	0.401635	0.845048
	64	247	GCA	0	2	0.973751	1.98482	0	1.00765	1.00765	0.450068	1.74696		64	190	GCT	4	3	0.899031	2.01369	4.44923	1.4898	-2.95943	0.967431	-1.54498
	65	250	GAT	1	0	0.527062	2.47294	1.89731	0	-1.89731	1	-3.28936		65	193	ATC	4	3	0.605343	2.39064	6.60782	1.2549	-5.35292	0.995103	-2.7945
	66	253	CGG	0	3	0.690132	2.18487	0	1.37308	1.37308	0.438897	2.3805		66	196	ACT	5	5	0.989699	2.0103	5.05204	2.48719	-2.56485	0.926899	-1.33899
	67	262	AGG	1	1	0.851355	2.10516	1.1746	0.475024	-0.699575	0.91708	-1.21285		67	199	AAG	2	9	0.72886	2.19459	2.74401	4.10099	1.35698	0.457325	0.708412
	68	265	AAG	0	1	0.564046	2.32143	0	0.430769	0.430769	0.804522	0.746821		68	202	GCT	5	4	0.985438	2.01456	5.07388	1.98554	-3.08834	0.960485	-1.61227
	69	271	ATG	0	0	0	3	0	0	0	N/A	0		69	205	TTA	7	3	1.15202	1.66614	6.07631	1.80057	-4.27574	0.985721	-2.23216
	70	274	ATG	0	0	0	3	0	0	0	N/A	0		70	208	AAT	4	7	0.69859	2.21396	5.72582	3.16176	-2.56406	0.901002	-1.33857
	71	277	AAA	0	0	0.53667	2.30944	0	0	0	N/A	0		71	211	GAG	2.5	3.5	0.599474	2.22201	4.17032	1.57515	-2.59517	0.932056	-1.35481
	72	280	GGC	1	0	1	2	1	0	-1	1	-1.7337		72	214	TTT	2	2	0.649299	2.3481	3.08024	0.851751	-2.22849	0.965947	-1.16339
	73	283	ATA	0	0	0.46333	2.53667	0	0	0	N/A	0		73	217	CAA	2	0	0.55844	1.80377	3.58141	0	-3.58141	1	-1.86968
	74	286	GTG	1	0	1	2	1	0	-1	1	-1.7337		74	220	CCG	6	0	1	2	6	0	-6	1	-3.13231
	75	289	CTG	0	0	1.50926	1.49074	0	0	0	N/A	0		75	223	GAT	1	0	0.647131	2.35287	1.54528	0	-1.54528	1	-0.806718
	76	292	GCT	2	0	1	2	2	0	-2	1	-3.46739		76	226	GCC	5	0	1	2	5	0	-5	1	-2.61026
	77	295	GGT	1	0	1	2	1	0	-1	1	-1.7337		77	229	ATC	4	2	0.902021	2.09798	4.43449	0.953298	-3.48119	0.98895	-1.81736
	78	298	GGA	1	0	1	1.86754	1	0	-1	1	-1.7337		78	232	ATG	0	0	0	3	0	0	0	N/A	0
	79	301	ACA	1	0	1	2	1	0	-1	1	-1.7337		79	235	CAT	3	0	0.64614	2.35386	4.64296	0	-4.64296	1	-2.42386
	80	304	GGT	0	0	1	2	0	0	0	N/A	0		80	238	CTG	2	0	1.52764	1.47236	1.30921	0	-1.30921	1	-0.683475
	81	307	TCT	1	0	1	2	1	0	-1	1	-1.7337		81	241	GCT	6	0	1	2	6	0	-6	1	-3.13231
	82	310	CGA	1	0	1.16698	1.45405	0.85691	0	-0.85691	1	-1.48562		82	244	GCA	5	0	1	2	5	0	-5	1	-2.61026
	83	313	TTA	2	0	1.47395	1.49643	1.3569	0	-1.3569	1	-2.35245		83	247	GAA	1	0	0.497868	2.284	2.00857	0	-2.00857	1	-1.04858
	84	316	CAT	0	0	0.670302	2.3297	0	0	0	N/A	0		84	250	AGC	2	0	0.641705	2.35829	3.11669	0	-3.11669	1	-1.62708
	85	319	CCT	1	0	1	2	1	0	-1	1	-1.7337		85	253	CAC	3	0	0.646621	2.35338	4.6395	0	-4.6395	1	-2.42206
	86	322	GTA	1	0	1	2	1	0	-1	1	-1.7337		86	256	GTA	5	0	1	2	5	0	-5	1	-2.61026
	87	325	ACC	0	0	1	2	0	0	0	N/A	0		87	259	GAC	3	0	0.640529	2.35947	4.68363	0	-4.68363	1	-2.4451
	88	328	TGC	1	0	0.537416	2.25214	1.86076	0	-1.86076	1	-3.22598		88	262	CGT	2	0	1.00654	1.99346	1.987	0	-1.987	1	-1.03732
	89	331	GGC	0	0	1	2	0	0	0	N/A	0		89	265	TCA	2	0	1	1.6901	2	0	-2	1	-1.0441
	90	334	GTC	1	0	1	2	1	0	-1	1	-1.7337		90	268	ATC	5	0	0.831591	2.16841	6.01257	0	-6.01257	1	-3.13887
	91	337	TCC	2	0	1	1.94259	2	0	-2	1	-3.46739		91	271	ACC	5	1	1	2	5	0.5	-4.5	0.998628	-2.34923
	92	340	AAA	1	1	0.490602	2.35487	2.03831	0.424653	-1.61366	0.970273	-2.79759		92	274	GGC	5	0	1	1.9832	5	0	-5	1	-2.61026
	93	343	CAG	1	0	0.493932	1.9968	2.02457	0	-2.02457	1	-3.50999		93	277	CCG	5	0	1	2	5	0	-5	1	-2.61026
	94	346	TTA	2	0	1.47395	1.49643	1.3569	0	-1.3569	1	-2.35245		94	280	GCT	6	0	1	2	6	0	-6	1	-3.13231
	95	349	CTC	3	0	1.37123	1.56021	2.18782	0	-2.18782	1	-3.79302		95	283	GAA	4	1	0.685693	2.17836	5.83352	0.45906	-5.37446	0.999213	-2.80574
	96	352	CCC	1	0	1	2	1	0	-1	1	-1.7337		96	286	TTT	2	0	0.64515	2.35485	3.10005	0	-3.10005	1	-1.61839
	97	355	GTC	1	0	1	2	1	0	-1	1	-1.7337		97	289	GTT	5	1	0.928948	2.07105	5.38243	0.482846	-4.89958	0.999119	-2.55784
	98	358	TAC	1	0	0.652505	2	1.53256	0	-1.53256	1	-2.65698		98	292	CAG	1	1	0.544714	1.97562	1.83582	0.506171	-1.32965	0.953289	-0.694148
	99	361	GAT	1	0	0.527062	2.47294	1.89731	0	-1.89731	1	-3.28936		99	295	ACT	5	0	1	2	5	0	-5	1	-2.61026
	100	364	AAG	1	0	0.498129	2.34798	2.00751	0	-2.00751	1	-3.48041		100	298	AAC	3	0	0.641925	2.35807	4.67344	0	-4.67344	1	-2.43978
	101	367	CCC	1	0	1	2	1	0	-1	1	-1.7337		101	301	GTG	4	1	0.970475	2.02953	4.12169	0.492726	-3.62897	0.996457	-1.89451
	102	370	ATG	0	0	0	3	0	0	0	N/A	0		102	304	GTA	2	0	1	2	2	0	-2	1	-1.0441
	103	373	ATC	1	1	0.761476	2.23852	1.31324	0.446723	-0.866516	0.935573	-1.50228		103	307	GGC	5	0	1	1.98663	5	0	-5	1	-2.61026
	104	376	TAT	1	1	0.637808	2	1.56787	0.5	-1.06787	0.941535	-1.85136		104	310	ACT	6	0	1	2	6	0	-6	1	-3.13231
	105	379	TAC	1	2	0.65831	2.0058	1.51904	0.997106	-0.521936	0.846997	-0.904878		105	313	TAC	1	0	0.638037	2	1.56731	0	-1.56731	1	-0.818216
	106	382	CCG	2	1	1	2	2	0.5	-1.5	0.962963	-2.60054		106	316	GCT	3	2	1	2	3	1	-2	0.954733	-1.0441
	107	385	CTC	1	0	1	2	1	0	-1	1	-1.7337		107	319	CTG	7	1	1.24575	1.51419	5.61909	0.660418	-4.95867	0.998277	-2.58868
	108	388	TCG	2	0	1	1.80187	2	0	-2	1	-3.46739		108	322	TTA	5	0	1.41932	1.52476	3.52282	0	-3.52282	1	-1.83909
	109	391	GTG	1	1	1	2	1	0.5	-0.5	0.888889	-0.866848		109	325	GAA	2	0	0.494096	2.28777	4.04779	0	-4.04779	1	-2.11316
	110	394	CTT	3	0	1.39185	1.58014	2.1554	0	-2.1554	1	-3.73681		110	328	GCA	6	0	1	2	6	0	-6	1	-3.13231
	111	397	ATG	0	0	0	3	0	0	0	N/A	0		111	331	ACC	4	6	0.832373	2.16763	4.80554	2.768	-2.03753	0.885657	-1.0637
	112	400	CTC	1	1	1.11733	1.88267	0.894988	0.531162	-0.363826	0.861285	-0.630763		112	334	CGT	3	1	0.990526	1.9924	3.02869	0.501906	-2.52679	0.987841	-1.31911
	113	979	TTC	0	1	0.509265	2.48481	0	0.402445	0.402445	0.829909	0.697718		113	337	CAA	3	1	0.552054	1.82661	5.43425	0.547461	-4.88679	0.997099	-2.55116
	114	982	ATC	2	0	0.755641	2.24436	2.64676	0	-2.64676	1	-4.58867		114	340	TAC	2	0	0.638532	2	3.13219	0	-3.13219	1	-1.63516
	115	1501	TGT	0	1	0.727937	2.15275	0	0.464522	0.464522	0.747304	0.80534		115	343	TGG	0	0	0	1.8416	0	0	0	N/A	0
	116	1504	CGT	1	2	1	2	1	1	0	0.740741	0		116	346	AGC	2	4	0.616475	2.38352	3.24425	1.67819	-1.56606	0.894257	-0.817567
	117	1507	CCT	1	1	1	2	1	0.5	-0.5	0.888889	-0.866848		117	349	GCG	4.5	6.5	0.901545	2.03857	4.99143	3.18851	-1.80292	0.844442	-0.941216
	118	1510	TTC	0	2	0.945767	2.05423	0	0.973599	0.973599	0.468875	1.68792		118	352	TTA	7	0	1.27183	1.60364	5.50386	0	-5.50386	1	-2.8733
	119	1513	GGA	0	1	1.05741	1.67983	0	0.595298	0.595298	0.613695	1.03207		119	355	CCT	5	4	0.873876	2.12612	5.72164	1.88136	-3.84028	0.97817	-2.00482
	120	1516	CGT	0	2	0.942365	2.05764	0	0.97199	0.97199	0.470429	1.68513		120	358	GAA	0.166667	4.83333	0.53974	2.27182	0.308791	2.12752	1.81873	0.412651	0.94947
	121	1519	CGC	0	2	0.921459	2.04263	0	0.979131	0.979131	0.474894	1.69751		121	361	GAA	5	6	0.863238	2.06198	5.79215	2.90982	-2.88233	0.927192	-1.50472
	122	1525	CTT	0	1	0.991293	2.00871	0	0.497833	0.497833	0.669569	0.86309		122	364	CGT	5.5	1.5	0.921481	1.95523	5.96866	0.767172	-5.20148	0.997084	-2.71544
	123	1531	ATA	0	0	0.46333	2.53667	0	0	0	N/A	0		123	367	AAA	0	0	0.48767	2.25465	0	0	0	N/A	0
	124	1537	ATG	0	1	0.039859	2.96014	0	0.337822	0.337822	0.986714	0.58568		124	370	GCG	4.5	9.5	0.765997	2.21986	5.8747	4.27955	-1.59514	0.799271	-0.832748
	125	1540	TAC	0	1	0.522225	2	0	0.5	0.5	0.792951	0.866848		125	373	GCA	5	2	0.977247	2.01189	5.11642	0.994088	-4.12233	0.993848	-2.15207
	126	1546	ATA	0	2	0.681212	2.23444	0	0.89508	0.89508	0.587308	1.5518		126	376	TTC	2	0	0.640088	2.35991	3.12457	0	-3.12457	1	-1.63119
	127	1552	CAA	0	0	0.53667	1.95407	0	0	0	N/A	0		127	379	CGT	3	1	0.990383	1.99255	3.02913	0.50187	-2.52726	0.987848	-1.31936
	128	1555	CCC	0	1	1	2	0	0.5	0.5	0.666667	0.866848		128	382	TTT	3	0	0.646606	2.35339	4.63961	0	-4.63961	1	-2.42212
	129	1561	GGA	0	0	1	1.82199	0	0	0	N/A	0		129	385	CAT	4	0	0.645864	2.35414	6.19325	0	-6.19325	1	-3.2332
	130	1567	AGC	0	0	0.509265	2.49074	0	0	0	N/A	0		130	388	CAT	1	0	0.645354	2.35465	1.54954	0	-1.54954	1	-0.808939
	131	1570	CTG	0	0	1.50926	1.49074	0	0	0	N/A	0		131	391	ATC	4	0	0.857892	2.14211	4.66259	0	-4.66259	1	-2.43411
	132	1573	CCT	0	1	1	2	0	0.5	0.5	0.666667	0.866848		132	394	TCA	6	0	1	1.68462	6	0	-6	1	-3.13231
	133	1576	GAT	0	0	0.670302	2.3297	0	0	0	N/A	0		133	397	ACG	4	0	1	2	4	0	-4	1	-2.08821
	134	1579	GTG	0	0	1	2	0	0	0	N/A	0		134	400	GAT	2	0	0.646539	2.35346	3.0934	0	-3.0934	1	-1.61491
	135	1582	GAA	0	0	0.53667	2.28532	0	0	0	N/A	0		135	403	GAA	4	0	0.499068	2.2828	8.01494	0	-8.01494	1	-4.18421
	136	1588	CCC	0	1	1	2	0	0.5	0.5	0.666667	0.866848		136	406	GTT	4	0	1	2	4	0	-4	1	-2.08821
	137	1594	TGT	0	2	0.670302	2.20631	0	0.906489	0.906489	0.588262	1.57158		137	409	TAT	2	0	0.646539	2	3.0934	0	-3.0934	1	-1.61491
	138	1597	TGC	0	0	0.509265	2.26634	0	0	0	N/A	0		138	412	GGT	3	0	1	2	3	0	-3	1	-1.56616
	139	1600	AAT	0	2	0.754654	2.24535	0	0.890731	0.890731	0.560175	1.54426		139	415	GAC	3	0	0.638812	2.36119	4.69622	0	-4.69622	1	-2.45167
	140	1603	TCA	0	1	1	1.63482	0	0.611689	0.611689	0.620467	1.06048		140	418	TTA	6	0	1.54987	1.40271	3.87128	0	-3.87128	1	-2.02101
	141	1606	ATG	0	0	0	3	0	0	0	N/A	0		141	421	CCT	6	0	1	2	6	0	-6	1	-3.13231
	142	1609	GCC	0	1	1	2	0	0.5	0.5	0.666667	0.866848		142	424	CAT	1	0	0.647261	2.35274	1.54497	0	-1.54497	1	-0.806555
	143	1612	TGT	0	1	0.754654	2.13775	0	0.467782	0.467782	0.739091	0.810991		143	427	CCG	5	0	1	2	5	0	-5	1	-2.61026
	144	1615	AGA	1	1	0.826055	1.9973	1.21057	0.500676	-0.709897	0.914397	-1.23075		144	430	GAT	4	0	0.645832	2.35417	6.19356	0	-6.19356	1	-3.23336
	145	1618	ACA	0.5	2.5	0.876784	2.10906	0.570266	1.18536	0.615094	0.57219	1.06639		145	433	GAA	1	0	0.491735	2.29013	2.03362	0	-2.03362	1	-1.06165
	146	1621	GCC	0	0	1	2	0	0	0	N/A	0		146	436	ATG	2.66667	5.33333	0.389356	2.5591	6.84891	2.08406	-4.76485	0.965159	-2.4875
	147	1624	GAT	0	2	0.754654	2.21723	0	0.902027	0.902027	0.556618	1.56384		147	439	GAT	4.5	4.5	0.552014	2.26466	8.15197	1.98706	-6.16492	0.98964	-3.21841
	148	1627	ATT	0	4	0.880059	2.11994	0	1.88685	1.88685	0.24935	3.27121		148	442	GGC	2.75	5.25	0.835256	2.06745	3.2924	2.53936	-0.753046	0.766392	-0.393129
	149	1630	GTC	0	2	0.924823	2.07518	0	0.963773	0.963773	0.478484	1.67089		149	454	CTC	9	1	1.30472	1.53595	6.89803	0.651064	-6.24697	0.999582	-3.26124
	150	1633	GGT	0	0	1	2	0	0	0	N/A	0		150	457	CCT	6	0	1	2	6	0	-6	1	-3.13231
	151	1636	AAA	0	1	0.53667	2.3088	0	0.433126	0.433126	0.811395	0.750908		151	460	CTG	5	1	1.39349	1.58648	3.58812	0.630328	-2.95779	0.989544	-1.54412
	152	1639	AGA	0	1	0.837933	2.00817	0	0.497965	0.497965	0.705586	0.86332		152	463	TTC	3	0	0.644714	2.35529	4.65323	0	-4.65323	1	-2.42922
	153	1642	TCA	0	0	1	1.50926	0	0	0	N/A	0		153	466	ACC	3	0	1	2	3	0	-3	1	-1.56616
	154	1645	ACA	0	0	1	2	0	0	0	N/A	0		154	469	GAG	1	0	0.489667	2.2922	2.04221	0	-2.04221	1	-1.06614
	155	1648	AGG	0	0	0.794314	2.20569	0	0	0	N/A	0		155	472	GAA	3.5	5.5	0.590847	2.28261	5.9237	2.40952	-3.51418	0.942373	-1.83458
	156	1651	ACT	0	0	1	2	0	0	0	N/A	0		156	475	ACG	3	0	1	2	3	0	-3	1	-1.56616
	157	1654	ATC	0	1	0.970565	2.02943	0	0.492748	0.492748	0.676478	0.854275		157	478	CCT	3	3	1	2	3	1.5	-1.5	0.899863	-0.783078
	158	1657	ACT	0	3	0.970374	2.02963	0	1.4781	1.4781	0.309659	2.56258		158	481	TAT	2	0	0.646923	2	3.09156	0	-3.09156	1	-1.61395
	159	1660	GCA	0	0	1	2	0	0	0	N/A	0		159	484	GCA	3	0	1	2	3	0	-3	1	-1.56616
	160	1663	GGA	0	0	1	1.82199	0	0	0	N/A	0		160	487	CCC	5	0	1	2	5	0	-5	1	-2.61026
	161	1666	GTT	0	0	1	2	0	0	0	N/A	0		161	490	AGC	0	0	0.637788	2.36221	0	0	0	N/A	0
	162	1669	GGT	0	2	0.91078	2.08922	0	0.957295	0.957295	0.484982	1.65966		162	493	AGC	4	0	0.639275	2.36073	6.25709	0	-6.25709	1	-3.26652
	163	1672	GTA	0	1	1	2	0	0.5	0.5	0.666667	0.866848		163	496	CCT	4	0	1	2	4	0	-4	1	-2.08821
	164	1675	ATG	0	0	0	3	0	0	0	N/A	0		164	499	TAT	3	0	0.640523	2	4.68367	0	-4.68367	1	-2.44512
	165	1678	CGC	0	0	1	2	0	0	0	N/A	0		165	502	TCT	4	0	1	1.98208	4	0	-4	1	-2.08821
	166	1681	GTT	0	0	1	2	0	0	0	N/A	0		166	505	TCT	5	1	1	1.83231	5	0.545758	-4.45424	0.998063	-2.32534
	167	1684	TTA	1	0	1.19372	1.52394	0.837717	0	-0.837717	1	-1.45235		167	508	ACC	4	1	1	1.92574	4	0.51928	-3.48072	0.995335	-1.81712
	168	1687	CTT	2	1	1.05062	1.89315	1.90365	0.52822	-1.37542	0.954541	-2.38457		168	511	AAG	2	0	0.491454	2.25087	4.06956	0	-4.06956	1	-2.12452
	169	1690	ACA	2	0	1	2	2	0	-2	1	-3.46739		169	514	GCT	3	0	1	2	3	0	-3	1	-1.56616
	170	1693	GGG	1	0	1	2	1	0	-1	1	-1.7337		170	517	GCC	2	1	1	1.98988	2	0.502544	-1.49746	0.962585	-0.78175
	171	1696	GCT	0	0	1	2	0	0	0	N/A	0		171	520	AGC	4	0	0.639403	2.3606	6.25583	0	-6.25583	1	-3.26587
	172	1699	TAT	0	0	0.670302	2	0	0	0	N/A	0		172	523	GAT	3	0	0.644443	2.35556	4.65518	0	-4.65518	1	-2.43025
	173	1702	GGC	1	0	1	2	1	0	-1	1	-1.7337		173	526	CAT	2	0	0.645905	2.3541	3.09643	0	-3.09643	1	-1.6165
	174	1705	CAA	1	0	0.490602	2.00013	2.03831	0	-2.03831	1	-3.53381		174	529	CTG	4	0	1.60567	1.37368	2.49117	0	-2.49117	1	-1.30052
	175	1708	TTA	2	1	1.15031	1.63735	1.73866	0.610744	-1.12791	0.929737	-1.95546		175	532	GTT	3	0	1	2	3	0	-3	1	-1.56616
	176	1711	GGG	1	1	0.992394	2.00498	1.00766	0.498759	-0.508905	0.890381	-0.882286		176	535	CGC	2	1	0.947962	1.99678	2.10979	0.500806	-1.60898	0.96664	-0.839973
	177	1714	CGT	1	0	1	2	1	0	-1	1	-1.7337		177	538	GCC	3	0	1	2	3	0	-3	1	-1.56616
	178	1717	TGC	1	0	0.652505	2.19409	1.53256	0	-1.53256	1	-2.65698		178	541	TGG	0	0	0	1.8416	0	0	0	N/A	0
	179	1720	TTG	1	0	1.20125	1.48951	0.832468	0	-0.832468	1	-1.44325		179	544	GGC	3	4	0.980512	1.88547	3.05962	2.12149	-0.938136	0.812938	-0.489755
	180	1723	CTG	0	0	1.50926	1.49074	0	0	0	N/A	0		180	547	CGC	4	0	1	2	4	0	-4	1	-2.08821
	181	1726	GAT	0	0	0.670302	2.3297	0	0	0	N/A	0		181	550	ACT	4	0	1	2	4	0	-4	1	-2.08821
	182	1729	CGT	1	0	1.05741	1.94259	0.945707	0	-0.945707	1	-1.63957		182	553	TAC	3	0	0.646644	2	4.63934	0	-4.63934	1	-2.42197
	183	1732	TTT	0.5	1.5	0.796006	2.19166	0.628136	0.684412	0.0562756	0.73357	0.0975647		183	556	AAG	5.33333	2.66667	0.854244	2.0627	6.24333	1.2928	-4.95053	0.993012	-2.58443
	184	1735	CCC	1	0	1	2	1	0	-1	1	-1.7337		184	559	CTA	8	0	1.30156	1.52691	6.14649	0	-6.14649	1	-3.20878
	185	1738	GCC	1	0	1	2	1	0	-1	1	-1.7337		185	562	CCG	4	0	1	2	4	0	-4	1	-2.08821
	186	1741	GAC	0	1	0.503026	2.45143	0	0.407925	0.407925	0.82974	0.707217		186	565	GTG	4	3	1.00006	1.98697	3.99976	1.50984	-2.48993	0.953882	-1.29987
	187	1744	TGG	0	0	0	2.03024	0	0	0	N/A	0		187	568	ATT	3.5	3.5	0.91427	2.08573	3.82819	1.67807	-2.15012	0.918443	-1.12247
	188	1747	ATC	0	0	0.733659	2.26634	0	0	0	N/A	0		188	571	GTC	5	1	0.916558	2.08344	5.45519	0.479975	-4.97521	0.999187	-2.59732
	189	1750	ACG	0	2	1.00158	1.99842	0	1.00079	1.00079	0.443742	1.73507		189	574	ACC	4	0	1	2	4	0	-4	1	-2.08821
	190	1753	CTG	0	0	1.50926	1.49074	0	0	0	N/A	0		190	577	AAC	1	0	0.639768	2.36023	1.56307	0	-1.56307	1	-0.816001
	191	1756	GCG	1	0	1	2	1	0	-1	1	-1.7337		191	580	TGC	2	0	0.640845	2.13821	3.12088	0	-3.12088	1	-1.62926
	192	1759	TGT	0	0	0.670302	2.18511	0	0	0	N/A	0		192	583	TCG	6	0	1	1.76543	6	0	-6	1	-3.13231
	193	1762	GGT	1	0	1	2	1	0	-1	1	-1.7337		193	586	AAC	4	0	0.639044	2.36096	6.25935	0	-6.25935	1	-3.2677
	194	1765	TCG	1	0	1	1.83302	1	0	-1	1	-1.7337		194	589	AAC	2	0	0.638848	2.36115	3.13063	0	-3.13063	1	-1.63435
	195	1768	GCA	2	0	1	2	2	0	-2	1	-3.46739		195	592	TAT	4	0	0.641277	2	6.23755	0	-6.23755	1	-3.25633
	196	1771	GAG	1	0	0.493932	2.32806	2.02457	0	-2.02457	1	-3.50999		196	595	GGT	1	0	1	2	1	0	-1	1	-0.522052
	197	1774	CTG	2	0	1.42751	1.50393	1.40104	0	-1.40104	1	-2.42898		197	598	CCT	3	0	1	2	3	0	-3	1	-1.56616
	198	1777	GAT	0	0	0.670302	2.3297	0	0	0	N/A	0		198	601	TAT	2	0	0.645177	2	3.09993	0	-3.09993	1	-1.61832
	199	1780	ATT	0	0	0.814892	2.18511	0	0	0	N/A	0		199	604	CAT	4	0	0.646014	2.35399	6.19182	0	-6.19182	1	-3.23245
	200	1783	ACT	1	0	1	2	1	0	-1	1	-1.7337		200	607	TTC	1	0	0.638217	2.36178	1.56687	0	-1.56687	1	-0.817985
	201	1786	GAC	1	0	0.537416	2.46258	1.86076	0	-1.86076	1	-3.22598		201	610	CCG	3	0	1	2	3	0	-3	1	-1.56616
	202	1789	CGC	0	0	1	2	0	0	0	N/A	0		202	613	GAA	0	0	0.48767	2.2942	0	0	0	N/A	0
	203	1792	TGT	0.833333	4.16667	0.882798	2.08549	0.943968	1.99793	1.05397	0.473164	1.82725		203	616	AAA	2	0	0.495889	2.24643	4.03316	0	-4.03316	1	-2.10552
	204	1795	GCG	1	0	1	2	1	0	-1	1	-1.7337		204	619	CTG	5	1	1.14756	1.84574	4.35708	0.541787	-3.81529	0.996825	-1.99178
	205	1798	GTT	1	0	1	2	1	0	-1	1	-1.7337		205	622	ATC	4	1	0.867739	2.13226	4.60968	0.468986	-4.14069	0.997975	-2.16166
	206	1801	ATG	1	2	0.766527	2.18793	1.30459	0.914106	-0.39048	0.832989	-0.676974		206	625	CCA	6	0	1	2	6	0	-6	1	-3.13231
	207	1804	CGC	1	0	1.05741	1.94259	0.945707	0	-0.945707	1	-1.63957		207	628	CTG	6	0	1.55781	1.41866	3.85155	0	-3.85155	1	-2.01071
	208	1807	GTC	1	0	1	2	1	0	-1	1	-1.7337		208	631	ATT	4	1	0.915223	2.08478	4.37052	0.479668	-3.89085	0.997357	-2.03123
	209	1810	GTC	2	0	1	2	2	0	-2	1	-3.46739		209	634	ATT	4	0	0.86287	2.13713	4.63569	0	-4.63569	1	-2.42007
	210	1813	AAA	1	0	0.523419	2.32269	1.91052	0	-1.91052	1	-3.31225		210	637	AGT	4	2	0.777304	2.2227	5.14599	0.899808	-4.24619	0.994506	-2.21673
	211	1816	AAA	0	0	0.53667	2.30944	0	0	0	N/A	0		211	640	AAT	2	0	0.646855	2.35315	3.09188	0	-3.09188	1	-1.61412
	212	1819	TTC	1	0	0.537416	2.46258	1.86076	0	-1.86076	1	-3.22598		212	643	GCG	3	0	1	2	3	0	-3	1	-1.56616
	213	1822	AAA	1.5	2.5	0.624947	2.2585	2.4002	1.10693	-1.29328	0.879439	-2.24215		213	646	CTG	5	1	1.30178	1.65657	3.84089	0.603656	-3.23724	0.99274	-1.69001
	214	1825	CCT	1	0	1	2	1	0	-1	1	-1.7337		214	649	GAA	0	1	0.494766	2.29679	0	0.43539	0.43539	0.822763	0.227296
	215	1828	GAT	0	0	0.670302	2.3297	0	0	0	N/A	0		215	652	GGC	4	0	1	1.99437	4	0	-4	1	-2.08821
	216	1831	GTC	1	0	1	2	1	0	-1	1	-1.7337		216	655	AAA	4	0	0.499572	2.24275	8.00685	0	-8.00685	1	-4.17999
	217	1834	ATC	1	0	0.747859	2.25214	1.33715	0	-1.33715	1	-2.31821		217	658	CCA	3	2	1	1.9846	3	1.00776	-1.99224	0.953878	-1.04005
	218	1837	ATG	0	1	0.187705	2.8123	0	0.355581	0.355581	0.937432	0.61647		218	661	CTA	7	1	1.23912	1.52522	5.64917	0.655643	-4.99353	0.99837	-2.60688
	219	1840	AAT	0	0	0.670302	2.3297	0	0	0	N/A	0		219	664	CCT	5	0	1	2	5	0	-5	1	-2.61026
	220	1843	GCT	2	0	1	2	2	0	-2	1	-3.46739		220	667	ATC	2	1	0.912673	2.08733	2.19136	0.479082	-1.71228	0.971843	-0.8939
	221	1846	GCG	1	0	1	2	1	0	-1	1	-1.7337		221	670	TAC	4	0	0.646078	2	6.1912	0	-6.1912	1	-3.23213
	222	1849	GCC	2	0	1	2	2	0	-2	1	-3.46739		222	673	GGT	4	0	1	2	4	0	-4	1	-2.08821
	223	1852	TAC	1	0	0.652505	2	1.53256	0	-1.53256	1	-2.65698		223	676	AAA	1	0	0.497868	2.24445	2.00857	0	-2.00857	1	-1.04858
	224	1855	ACG	1	0	1	2	1	0	-1	1	-1.7337		224	679	GGC	3	0	1	1.99574	3	0	-3	1	-1.56616
	225	1858	GCC	1	0	1	2	1	0	-1	1	-1.7337		225	682	GAT	2	0	0.645177	2.35482	3.09993	0	-3.09993	1	-1.61832
	226	1861	GTC	1	0	1	2	1	0	-1	1	-1.7337		226	685	CAG	2	0	0.555283	1.80693	3.60177	0	-3.60177	1	-1.88031
	227	1864	GAT	2	0	0.626723	2.37328	3.1912	0	-3.1912	1	-5.53257		227	688	ATT	4	0	0.855336	2.14466	4.67652	0	-4.67652	1	-2.44139
	228	1867	AAA	2	0	0.522654	2.32345	3.82662	0	-3.82662	1	-6.6342		228	691	CGT	3	0	1.00753	1.97141	2.97759	0	-2.97759	1	-1.55446
	229	1870	GCA	1	0	1	2	1	0	-1	1	-1.7337		229	694	GAC	3	0	0.638725	2.36128	4.69686	0	-4.69686	1	-2.452
	230	1873	GAA	0	0	0.53667	2.28532	0	0	0	N/A	0		230	697	TGG	0	0	0	1.8416	0	0	0	N/A	0
	231	1876	ACC	0	0	1	2	0	0	0	N/A	0		231	700	CTG	7	0	1.36742	1.61229	5.11913	0	-5.11913	1	-2.67245
	232	1879	GAT	1	0	0.527062	2.47294	1.89731	0	-1.89731	1	-3.28936		232	703	TAT	1	0	0.64713	2	1.54528	0	-1.54528	1	-0.806718
	233	1882	CGT	1	0	1.03923	1.96077	0.962254	0	-0.962254	1	-1.66825		233	706	GTT	4	0	1	2	4	0	-4	1	-2.08821
	234	1885	ACC	1	1	0.931857	2.06814	1.07313	0.483526	-0.5896	0.903516	-1.02219		234	709	GAA	1	0	0.490296	2.29157	2.03958	0	-2.03958	1	-1.06477
	235	1888	CGC	2	0	1.00331	1.98917	1.9934	0	-1.9934	1	-3.45594		235	712	GAC	1	0	0.646573	2.35343	1.54662	0	-1.54662	1	-0.807413
	236	1891	GCG	1	0	1	2	1	0	-1	1	-1.7337		236	715	CAC	3	0	0.645251	2.35475	4.64935	0	-4.64935	1	-2.4272
	237	1894	CTG	2	1	1.06868	1.87939	1.87146	0.532088	-1.33937	0.952364	-2.32207		237	718	GCG	2	0	1	2	2	0	-2	1	-1.0441
	238	1897	AAG	0	0	0.484878	2.36123	0	0	0	N/A	0		238	721	CGC	7	0	0.984333	1.88378	7.11142	0	-7.11142	1	-3.71253
	239	1900	GTG	1	1	0.95344	2.04656	1.04883	0.488625	-0.560208	0.898995	-0.971231		239	724	GCG	3	0	1	2	3	0	-3	1	-1.56616
	240	1903	AAT	1	0	0.629101	2.3709	1.58957	0	-1.58957	1	-2.75583		240	727	CTA	6	1	1.08786	1.90755	5.51541	0.524233	-4.99118	0.999167	-2.60565
	241	1906	GCG	1	0	1	2	1	0	-1	1	-1.7337		241	730	TAC	2	2	0.653657	2.01072	3.05971	0.994666	-2.06504	0.951804	-1.07806
	242	1909	ATT	1	0	0.794108	2.20589	1.25927	0	-1.25927	1	-2.1832		242	733	ACC	1	2	0.998012	2.00199	1.00199	0.999007	-0.00298466	0.741624	-0.00155815
	243	1912	GGT	1	0	1	2	1	0	-1	1	-1.7337		243	736	GTA	6	0	1	2	6	0	-6	1	-3.13231
	244	1915	CCT	1	0	1	2	1	0	-1	1	-1.7337		244	739	GTT	3	0	1	2	3	0	-3	1	-1.56616
	245	1918	GAA	0	0	0.53667	2.28532	0	0	0	N/A	0		245	742	AAA	4	3	0.79931	2.10415	5.00432	1.42575	-3.57857	0.980232	-1.8682
	246	1921	AAT	0	0	0.670302	2.3297	0	0	0	N/A	0		246	745	AAT	2	6	0.714089	2.20299	2.80077	2.72357	-0.0772049	0.691464	-0.0403049
	247	1924	CTG	1	0	1.37897	1.62103	0.725178	0	-0.725178	1	-1.25724		247	748	GCG	6	1	1	1.98942	6	0.502659	-5.49734	0.999531	-2.8699
	248	1927	GCA	2	0	1	2	2	0	-2	1	-3.46739		248	751	AAG	3	2	0.501629	2.23051	5.98051	0.896657	-5.08386	0.995153	-2.65404
	249	1930	CAA	1.5	2.5	0.608581	2.07103	2.46475	1.20713	-1.25762	0.868686	-2.18034		249	754	ACT	5.5	6.5	0.957178	2.04282	5.74606	3.18187	-2.56418	0.898211	-1.33864
	250	1933	GCA	1	0	1	2	1	0	-1	1	-1.7337		250	757	GGC	6	0	1	1.98942	6	0	-6	1	-3.13231
	251	1936	GCA	2	0	1	2	2	0	-2	1	-3.46739		251	760	ACC	5.5	2.5	0.812531	2.10727	6.76897	1.18637	-5.5826	0.995831	-2.91441
	252	1939	AAA	0	2	0.529658	2.32551	0	0.860025	0.860025	0.663397	1.49102		252	763	ACC	5	0	1	2	5	0	-5	1	-2.61026
	253	1942	CTG	0	2	0.983341	1.88637	0	1.06024	1.06024	0.432093	1.83813		253	766	TAT	4	0	0.639295	2	6.25689	0	-6.25689	1	-3.26642
	254	1945	GTC	0.5	3.5	0.845443	2.08182	0.591406	1.68122	1.08982	0.463591	1.88941		254	769	AAC	2	0	0.639333	2.36067	3.12826	0	-3.12826	1	-1.63311
	255	1948	AAC	1	2	0.927689	2.07231	1.07795	0.965106	-0.112842	0.77227	-0.195633		255	772	ATT	4	0	0.858241	2.14176	4.66069	0	-4.66069	1	-2.43312
	256	1951	GCA	2	0	1	2	2	0	-2	1	-3.46739		256	775	GGC	3	0	1	2	3	0	-3	1	-1.56616
	257	1954	CGC	1	0	1	2	1	0	-1	1	-1.7337		257	778	GGA	4	0	1	1.89399	4	0	-4	1	-2.08821
	258	1957	CTG	1	1	1.0814	1.81527	0.924729	0.550883	-0.373846	0.860628	-0.648135		258	781	CAC	5	1	0.63972	2.33847	7.81592	0.427629	-7.38829	0.999902	-3.85707
	259	1960	ATT	0	0	0.814892	2.18511	0	0	0	N/A	0		259	784	AAC	2	0	0.638575	2.36142	3.13197	0	-3.13197	1	-1.63505
	260	1963	CAT	0	0	0.670302	2.3297	0	0	0	N/A	0		260	787	GAA	2	0	0.516633	2.26524	3.87122	0	-3.87122	1	-2.02098
	261	1966	ATA	2	1	0.816471	2.18353	2.44957	0.457974	-1.99159	0.979842	-3.45282		261	790	AAG	2	1	0.561109	2.18594	3.56437	0.45747	-3.1069	0.991478	-1.62196
	262	1969	TCG	1	0	1	1.9752	1	0	-1	1	-1.7337		262	793	AAA	2	1	0.493306	2.16657	4.05428	0.46156	-3.59272	0.993621	-1.87558
	263	1972	ACT	2	0	1	2	2	0	-2	1	-3.46739		263	796	AAT	2	0	0.646942	2.35306	3.09147	0	-3.09147	1	-1.61391
	264	1975	GAC	1	0	0.652505	2.3475	1.53256	0	-1.53256	1	-2.65698		264	799	ATC	1	2	0.947427	2.05257	1.05549	0.974387	-0.0811036	0.763789	-0.0423403
	265	1978	TAT	1	0	0.629101	2	1.58957	0	-1.58957	1	-2.75583		265	802	GAT	0	1	0.612792	2.33989	0	0.42737	0.42737	0.792463	0.223109
	266	1981	GTT	1	0	1	2	1	0	-1	1	-1.7337		266	805	GTT	5	0	1	2	5	0	-5	1	-2.61026
	267	1984	TTT	1	0	0.642151	2.35785	1.55727	0	-1.55727	1	-2.69983		267	808	GTG	4	0	1	2	4	0	-4	1	-2.08821
	268	1987	GAT	1	0	0.667924	2.33208	1.49718	0	-1.49718	1	-2.59565		268	811	ATG	5	6	1.18749	1.78535	4.21056	3.36068	-0.849875	0.754719	-0.443679
	269	1990	GGG	1	0	1	2	1	0	-1	1	-1.7337		269	814	AAG	4.5	1.5	0.689114	2.15287	6.53012	0.696744	-5.83338	0.997892	-3.04533
	270	1993	TTA	1.5	3.5	0.919484	2.0509	1.63135	1.70657	0.0752197	0.666358	0.130408		270	817	GTT	5	1	0.946859	2.05314	5.28062	0.487059	-4.79356	0.999011	-2.50249
	271	1996	AAG	1	0	0.530946	2.31516	1.88343	0	-1.88343	1	-3.2653		271	820	TGC	5	0	0.63972	2.13676	7.81592	0	-7.81592	1	-4.08031
	272	1999	AAA	0	0	0.53667	2.30944	0	0	0	N/A	0		272	823	GAA	2	2	0.568473	2.23239	3.5182	0.895899	-2.6223	0.971647	-1.36898
	273	2002	ACG	0	0	1	2	0	0	0	N/A	0		273	826	CTG	4	0	1.28397	1.51821	3.11535	0	-3.11535	1	-1.62637
	274	2005	ACT	1	1	1	2	1	0.5	-0.5	0.888889	-0.866848		274	829	CTG	5	0	1.60567	1.37368	3.11397	0	-3.11397	1	-1.62565
	275	2008	TAT	0	0	0.670302	2	0	0	0	N/A	0		275	832	GAT	3	0	0.646578	2.35342	4.63981	0	-4.63981	1	-2.42222
	276	2011	AGC	0	1	0.945767	2.05423	0	0.4868	0.4868	0.684744	0.843962		276	835	CAA	3	1	0.497982	2.1453	6.02432	0.466135	-5.55818	0.99874	-2.90166
	277	2014	GAA	0	0	0.53667	2.28532	0	0	0	N/A	0		277	838	CTG	5.5	1.5	1.32192	1.63643	4.1606	0.916629	-3.24397	0.981031	-1.69352
	278	2017	AAT	1	3	0.596687	2.32524	1.67592	1.29019	-0.385732	0.8127	-0.668742		278	841	CGT	4.66667	5.33333	0.962626	2.02099	4.84785	2.63898	-2.20887	0.891994	-1.15315
	279	2020	GAT	0	0	0.670302	2.3297	0	0	0	N/A	0		279	844	CCA	3	0	1	2	3	0	-3	1	-1.56616
	280	2023	CCG	0	1	1.13029	1.86971	0	0.534843	0.534843	0.623235	0.927256		280	847	AAA	0	0	0.48767	2.25465	0	0	0	N/A	0
	281	2026	CCC	0	0	1	2	0	0	0	N/A	0		281	850	GCG	3.5	5.5	0.778245	2.21304	4.4973	2.48527	-2.01203	0.87874	-1.05038
	282	2029	TGC	0	0	0.509265	2.26634	0	0	0	N/A	0		282	853	ACC	3.83333	3.16667	0.994268	2.00573	3.85543	1.57881	-2.27663	0.934791	-1.18852
	283	2032	CCG	0	0	1	2	0	0	0	N/A	0		283	856	CCG	5	2	1	1.98603	5	1.00703	-3.99297	0.99296	-2.08453
	284	2035	ATT	0	0	0.814892	2.18511	0	0	0	N/A	0		284	859	TAC	2	0	0.638536	2	3.13216	0	-3.13216	1	-1.63515
	285	2038	AAT	0	0	0.670302	2.3297	0	0	0	N/A	0		285	862	AGT	5	7	0.822497	2.16171	6.07905	3.23818	-2.84087	0.916993	-1.48308
	286	2041	TTC	1	0	0.537416	2.46258	1.86076	0	-1.86076	1	-3.22598		286	865	GAT	3	3	0.55276	2.22349	5.42731	1.34923	-4.07808	0.983314	-2.12897
	287	2044	TAT	1	0	0.527062	2	1.89731	0	-1.89731	1	-3.28936		287	868	CAA	5	0	0.503636	1.85858	9.92781	0	-9.92781	1	-5.18283
	288	2047	GGC	0	0	1	2	0	0	0	N/A	0		288	871	ATT	3	0	0.855353	2.14465	3.50733	0	-3.50733	1	-1.83101
	289	2050	TTA	2	0	1.47395	1.49643	1.3569	0	-1.3569	1	-2.35245		289	874	ACC	4	1	0.977997	2.022	4.08999	0.494559	-3.59544	0.996318	-1.877
	290	2053	AGC	1	0	0.537416	2.46258	1.86076	0	-1.86076	1	-3.22598		290	877	TAT	4	0	0.643689	2	6.21418	0	-6.21418	1	-3.24412
	291	2056	AAG	1	0	0.498129	2.34798	2.00751	0	-2.00751	1	-3.48041		291	880	GTT	4	0	1	2	4	0	-4	1	-2.08821
	292	2059	TGG	0	0	0	2.03024	0	0	0	N/A	0		292	883	CAG	2	6	0.671003	2.02496	2.98061	2.96302	-0.0175883	0.681302	-0.00918203
	293	2062	GAA	1	0	0.523419	2.29857	1.91052	0	-1.91052	1	-3.31225		293	886	GAC	4	0	0.646218	2.35378	6.18986	0	-6.18986	1	-3.23143
	294	2065	GGT	0	0	1	2	0	0	0	N/A	0		294	889	CGC	5	0	1.01105	1.98895	4.94533	0	-4.94533	1	-2.58172
	295	2068	GAA	1	0	0.523419	2.29857	1.91052	0	-1.91052	1	-3.31225		295	892	CCG	5	0	1	2	5	0	-5	1	-2.61026
	296	2071	AAG	1	0	0.498129	2.34798	2.00751	0	-2.00751	1	-3.48041		296	895	GGA	5	0	1	1.95862	5	0	-5	1	-2.61026
	297	2074	CGT	1	0	1	2	1	0	-1	1	-1.7337		297	898	CAC	4	0	0.639314	2.36069	6.2567	0	-6.2567	1	-3.26632
	298	2077	GTG	2	0	1	2	2	0	-2	1	-3.46739		298	901	GAT	3	0	0.64607	2.35393	4.64346	0	-4.64346	1	-2.42413
	299	2080	TTT	1	0	0.629101	2.3709	1.58957	0	-1.58957	1	-2.75583		299	904	CGT	5	1	0.990468	2.00953	5.04812	0.497628	-4.55049	0.998705	-2.37559
	300	2083	GAG	0.5	2.5	0.635484	2.23195	0.786801	1.1201	0.333295	0.673011	0.577831		300	907	CGC	3	0	1	2	3	0	-3	1	-1.56616
	301	2086	GTA	2	0	1	2	2	0	-2	1	-3.46739		301	910	TAC	2	0	0.641617	2	3.11713	0	-3.11713	1	-1.6273
	302	2089	TTG	1	0	1.47013	1.51389	0.68021	0	-0.68021	1	-1.17928		302	913	GCG	5	0	1	2	5	0	-5	1	-2.61026
	303	2092	CCA	2	0	1	2	2	0	-2	1	-3.46739		303	916	ATT	3	0	0.856434	2.14357	3.5029	0	-3.5029	1	-1.82869
	304	2095	GAA	1	1	0.496841	2.37069	2.01272	0.421817	-1.5909	0.96998	-2.75813		304	919	GAT	1	0	0.647173	2.35283	1.54518	0	-1.54518	1	-0.806665
	305	2098	GCC	1	0	1	2	1	0	-1	1	-1.7337		305	922	GCC	6	1	1	1.98391	6	0.504054	-5.49595	0.999525	-2.86917
	306	2101	ATT	2	1	0.830124	2.16988	2.40928	0.460856	-1.94842	0.978813	-3.37797		306	925	GCT	5	4	0.962108	2.02757	5.19692	1.97281	-3.22412	0.96424	-1.68316
	307	2104	GTG	0	0	1	2	0	0	0	N/A	0		307	928	AAG	4	0	0.5378	2.20452	7.43771	0	-7.43771	1	-3.88287
	308	2107	ATT	1	0	0.812746	2.18725	1.2304	0	-1.2304	1	-2.13313		308	931	ATT	4	0	0.829537	2.17046	4.82197	0	-4.82197	1	-2.51732
	309	2110	AGA	2	1	0.984782	1.98512	2.03091	0.503748	-1.52716	0.963542	-2.64763		309	934	GAA	4	2	0.71261	2.15145	5.61317	0.929607	-4.68356	0.995465	-2.44506
	310	2113	ACC	1	0	1	2	1	0	-1	1	-1.7337		310	937	AAG	6.5	3.5	0.907111	1.70003	7.16561	2.05879	-5.10682	0.985109	-2.66602
	311	2116	TCA	0	0	1	1.50926	0	0	0	N/A	0		311	940	GAT	1	3	0.575528	2.25458	1.73753	1.33063	-0.406907	0.814019	-0.212426
	312	2119	TGG	0	0	0	2.03024	0	0	0	N/A	0		312	943	TTG	6	0	1.36604	1.51461	4.39227	0	-4.39227	1	-2.29299
	313	2122	ATG	0	1	0.255847	2.74415	0	0.364411	0.364411	0.914718	0.631778		313	946	GGC	3	2	0.977799	1.98821	3.06811	1.00593	-2.06219	0.956518	-1.07657
	314	2125	TTC	0	0	0.509265	2.49074	0	0	0	N/A	0		314	949	TGG	0	0	0	1.8416	0	0	0	N/A	0
	315	2128	AGC	1	0	0.550466	2.44953	1.81664	0	-1.81664	1	-3.14951		315	952	AAA	1	1	0.493246	2.26487	2.02738	0.441527	-1.58586	0.968018	-0.8279
	316	2131	GAG	1	0	0.493932	2.32806	2.02457	0	-2.02457	1	-3.50999		316	955	CCG	2	0	1	2	2	0	-2	1	-1.0441
	317	2134	TAT	1	0	0.527062	2	1.89731	0	-1.89731	1	-3.28936		317	958	GAA	2	4	0.574081	2.00171	3.48383	1.99829	-1.48554	0.871044	-0.775529
	318	2137	GGC	1	0	1	2	1	0	-1	1	-1.7337		318	961	GAG	1	0	0.577414	2.20445	1.73186	0	-1.73186	1	-0.90412
	319	2140	AAT	0.5	2.5	0.743258	2.24259	0.672714	1.11478	0.442069	0.634322	0.766412		319	964	ACG	5	1	0.921753	2.07825	5.42445	0.481175	-4.94327	0.999159	-2.58064
	320	2143	AAC	0	0	0.509265	2.49074	0	0	0	N/A	0		320	967	TTT	3	0	0.646429	2.35357	4.64088	0	-4.64088	1	-2.42278
	321	2146	TTC	1	0	0.550466	2.44953	1.81664	0	-1.81664	1	-3.14951		321	970	GAA	2	0	0.497345	2.28452	4.02135	0	-4.02135	1	-2.09935
	322	2149	GTC	0	0	1	2	0	0	0	N/A	0		322	973	ACG	3.5	1.5	0.868601	2.1314	4.02947	0.703763	-3.3257	0.985483	-1.73619
	323	2152	AGT	0	2	0.662502	2.29812	0	0.870275	0.870275	0.602532	1.50879		323	976	GGC	5	0	1	2	5	0	-5	1	-2.61026
	324	2155	ACC	0	0	1	2	0	0	0	N/A	0		324	979	CTG	4.5	1.5	1.27965	1.69324	3.5166	0.885876	-2.63072	0.968392	-1.37337
	325	2158	ATG	0	0	0	3	0	0	0	N/A	0		325	982	AAG	4	3	0.789604	2.1128	5.06583	1.41992	-3.64591	0.98124	-1.90336
	326	2161	CTT	1	1	1.04178	1.93356	0.959894	0.517182	-0.442712	0.877403	-0.767527		326	985	AAA	0	0	0.48767	2.25465	0	0	0	N/A	0
	327	2164	CGT	1	0	1.05741	1.94259	0.945707	0	-0.945707	1	-1.63957		327	988	ACC	7	0	1	2	7	0	-7	1	-3.65436
	328	2167	CTG	0	0	1.50926	1.49074	0	0	0	N/A	0		328	991	GTT	5	0	1	2	5	0	-5	1	-2.61026
	329	2170	GCG	1	0	1	2	1	0	-1	1	-1.7337		329	994	GAG	3	4	0.533164	2.17544	5.62678	1.83871	-3.78807	0.968435	-1.97757
	330	2173	CAG	1	1	0.498129	2.07736	2.00751	0.481381	-1.52613	0.962592	-2.64585		330	997	TGG	0	0	0	1.8416	0	0	0	N/A	0
	331	2176	ACG	2	0	1	2	2	0	-2	1	-3.46739		331	1000	TAC	2	0	0.644436	2	3.10349	0	-3.10349	1	-1.62018
	332	2179	CGT	1	0	1	2	1	0	-1	1	-1.7337		332	1003	CTT	5	0	1.47339	1.4779	3.39354	0	-3.39354	1	-1.7716
	333	2182	TCC	0	2	0.874447	2.10642	0	0.94948	0.94948	0.499349	1.64611		333	1006	AAT	6	3	0.774938	2.22506	7.74255	1.34828	-6.39428	0.998343	-3.33814
	334	2185	GAG	1	0	0.498129	2.32386	2.00751	0	-2.00751	1	-3.48041		334	1009	AAT	4	0	0.645834	2.35417	6.19354	0	-6.19354	1	-3.23335
	335	2188	TTA	0.5	1.5	1.00332	1.77945	0.498346	0.842956	0.34461	0.639453	0.597449		335	1012	TCA	4	7	0.882169	2.02311	4.53428	3.46001	-1.07426	0.781607	-0.560821
	336	2191	CAT	1	2	0.664085	2.33591	1.50583	0.856196	-0.649635	0.874691	-1.12627		336	1015	CAG	4.5	4.5	0.588791	1.93911	7.64278	2.32065	-5.32213	0.978144	-2.77843
	337	2194	GTG	0	0	1	2	0	0	0	N/A	0		337	1018	TGG	0	0	0	1.8416	0	0	0	N/A	0
	338	2197	GTG	0	0	1	2	0	0	0	N/A	0		338	1021	GTG	3	1	0.992885	2.00712	3.0215	0.498227	-2.52327	0.988002	-1.31728
	339	2200	AAC	0	0	0.509265	2.49074	0	0	0	N/A	0		339	1024	GAG	1.16667	3.83333	0.589228	2.21863	1.97999	1.72779	-0.252203	0.753201	-0.131663
	340	2203	GAT	0	0	0.670302	2.3297	0	0	0	N/A	0		340	1027	CAT	3	1	0.646263	2.35374	4.64208	0.424856	-4.21722	0.997846	-2.20161
	341	2206	CAG	0	0	0.484878	2.00586	0	0	0	N/A	0		341	1030	GTG	3	1	0.993484	2.00652	3.01968	0.498376	-2.5213	0.987973	-1.31625
	342	2209	TAT	1	1	0.629101	2.11182	1.58957	0.473525	-1.11604	0.94732	-1.93488		342	1033	AAG	2	0	0.498997	2.24332	4.00804	0	-4.00804	1	-2.0924
	343	2212	GGC	1	0	1	2	1	0	-1	1	-1.7337		343	1036	AGT	3	0	0.64123	2.35877	4.67851	0	-4.67851	1	-2.44242
	344	2215	TGT	1	0	0.629101	2.20589	1.58957	0	-1.58957	1	-2.75583		344	1039	GGT	3	0	1	1.98663	3	0	-3	1	-1.56616
	345	2218	CCG	1	0	1	2	1	0	-1	1	-1.7337		345	1042	GCG	6	2	0.985496	2.0145	6.08831	0.9928	-5.09551	0.997647	-2.66012
	346	2221	ACC	0	0	1	2	0	0	0	N/A	0		346	1045	TAC	4	0	0.646302	2	6.18905	0	-6.18905	1	-3.23101
	347	2224	TAC	1	0	0.550466	2	1.81664	0	-1.81664	1	-3.14951		347	1048	CAG	2.5	2.5	0.559105	1.92013	4.47143	1.302	-3.16943	0.955003	-1.65461
	348	2227	GCG	1	0	1	2	1	0	-1	1	-1.7337		348	1051	AAC	1	3	0.628862	2.35696	1.59017	1.27283	-0.317348	0.802684	-0.165672
	349	2230	GGT	1	0	1	2	1	0	-1	1	-1.7337		349	1054	TGG	0	0	0	1.8416	0	0	0	N/A	0
	350	2233	GAT	0	0	0.670302	2.3297	0	0	0	N/A	0		350	1057	ATC	1.5	1.5	0.873913	2.12609	1.71642	0.705522	-1.0109	0.885072	-0.52774
	351	2236	TTA	2	0	1.2799	1.49055	1.56263	0	-1.56263	1	-2.70912		351	1060	GAA	1	3	0.538223	2.26137	1.85796	1.32663	-0.531332	0.830985	-0.277383
	352	2239	GCG	2	0	1	2	2	0	-2	1	-3.46739		352	1063	GAA	1	3	0.491735	2.04979	2.03362	1.46356	-0.570053	0.829131	-0.297597
	353	2242	GAG	0	1	0.484878	2.04247	0	0.489604	0.489604	0.808147	0.848825		353	1066	AAT	2	0	0.638428	2.36157	3.1327	0	-3.1327	1	-1.63543
	354	2245	GCG	1	0	1	2	1	0	-1	1	-1.7337		354	1069	TAC	2	0	0.638848	2	3.13063	0	-3.13063	1	-1.63435
	355	2248	ATG	0	1	0.208488	2.79151	0	0.358229	0.358229	0.930504	0.62106		355	1072	GAG	1	2	0.664885	2.11596	1.50402	0.9452	-0.55882	0.855837	-0.291733
	356	2251	ATT	1	0	0.742636	2.25736	1.34655	0	-1.34655	1	-2.33452		356	1075	AAA	3	3	0.511048	2.26923	5.87029	1.32203	-4.54826	0.987527	-2.37443
	357	2254	CAC	1	2	0.945767	2.05423	1.05734	0.973599	-0.0837442	0.764506	-0.145187		357	1078	CGT	2	0	1	2	2	0	-2	1	-1.0441
	358	2257	CTT	2	0	1.13029	1.86971	1.76945	0	-1.76945	1	-3.06769		358	1081	AGC	0	3	0.625777	2.2459	0	1.33577	1.33577	0.478371	0.69734
	359	2260	GCT	2	0	1	2	2	0	-2	1	-3.46739		359	1090	ATA	0	4	0.568947	2.37516	0	1.6841	1.6841	0.423601	0.879186
	360	2263	GGT	1	3	0.694984	2.26317	1.43888	1.32558	-0.113305	0.763425	-0.196437		360	1093	TTC	1	3	0.783241	2.20637	1.27675	1.3597	0.0829562	0.717898	0.0433075
	361	2266	TCG	1.5	3.5	1.02151	1.95663	1.46841	1.78879	0.320383	0.608769	0.555446		361	1096	TCC	1	3	0.646119	2.14202	1.5477	1.40055	-0.147153	0.768691	-0.0768217
	362	2269	CCA	2	1	1	2	2	0.5	-1.5	0.962963	-2.60054		362	1099	TTT	1	3	0.66887	2.24533	1.49506	1.33611	-0.158952	0.772324	-0.0829812
	363	2272	GAA	0	0	0.53667	2.28532	0	0	0	N/A	0		363	1105	GTA	0	1	1	1.99031	0	0.502434	0.502434	0.665587	0.262296
	364	2275	AAT	1	3	0.708506	2.26459	1.41142	1.32474	-0.0866775	0.757853	-0.150272		364	1108	AAA	0	5	0.638487	2.15666	0	2.3184	2.3184	0.273454	1.21032
	365	2278	ATG	0.666667	5.33333	0.927563	2.07244	0.71873	2.57346	1.85473	0.303256	3.21554		365	1111	ACG	0	6	0.67427	2.2233	0	2.69869	2.69869	0.204073	1.40886
	366	2281	GGT	2	0	1	2	2	0	-2	1	-3.46739		366	1114	GCC	0	6	0.955445	2.04455	0	2.93462	2.93462	0.100199	1.53203
	367	2284	ATT	0	2	0.89461	2.10539	0	0.949943	0.949943	0.492518	1.64691		367	1117	AGG	0	1	0.824342	2.17566	0	0.459631	0.459631	0.725219	0.239951
	368	2287	TAT	1	0	0.642151	2	1.55727	0	-1.55727	1	-2.69983		368	1123	GCT	0	4	0.982901	2.0171	0	1.98305	1.98305	0.204373	1.03525
	369	2290	CAT	1	0	0.629101	2.3709	1.58957	0	-1.58957	1	-2.75583		369	1126	GGG	0	0	1	2	0	0	0	N/A	0
	370	2293	TAC	1	0	0.513518	2	1.94735	0	-1.94735	1	-3.37611		370	1129	AAT	2	3	0.640659	2.35934	3.12178	1.27154	-1.85024	0.931141	-0.965922
	371	2296	TGT	0	0	0.670302	2.18511	0	0	0	N/A	0		371	1132	TAC	0	6	0.648111	2.14338	0	2.79931	2.79931	0.204917	1.46139
	372	2299	GGC	0	0	1	2	0	0	0	N/A	0		372	1135	AGC	0	3	0.637788	2.36221	0	1.27	1.27	0.488195	0.663004
	373	2302	GAT	1	0	0.642151	2.35785	1.55727	0	-1.55727	1	-2.69983		373	1138	GTG	1	3	1	2	1	1.5	0.5	0.592593	0.261026
	374	2305	ATT	1	1	0.979543	2.02046	1.02088	0.494937	-0.525947	0.893388	-0.911832		374	1141	CGC	3	6	0.727163	2.27284	4.12562	2.63987	-1.48575	0.848207	-0.775638
	375	2308	GCG	1	0	1	2	1	0	-1	1	-1.7337		375	1147	CGC	0	5	0.764524	2.23548	0	2.23666	2.23666	0.229744	1.16765
	376	2311	GTG	2	0	1	2	2	0	-2	1	-3.46739		376	1150	CAT	5	7	0.720795	2.27921	6.93679	3.07125	-3.86554	0.954439	-2.01801
	377	2314	AGC	0	0	0.509265	2.49074	0	0	0	N/A	0		377	1156	GCA	1	4	0.945845	2.0311	1.05726	1.96938	0.912122	0.492083	0.476175
	378	2317	TGG	0	0	0	2.03024	0	0	0	N/A	0		378	1159	ATT	1.5	5.5	0.502761	2.47292	2.98352	2.22409	-0.759435	0.782166	-0.396464
	379	2320	TGT	1	0	0.527062	2.25736	1.89731	0	-1.89731	1	-3.28936		379	1165	TTG	2	1	1.261	1.55214	1.58604	0.644271	-0.94177	0.909932	-0.491653
	380	2323	GAA	0	0	0.53667	2.28532	0	0	0	N/A	0		380	1174	ATC	2	4	0.956608	2.04339	2.09072	1.95753	-0.13319	0.708622	-0.069532
	381	2326	TTT	1	0	0.527062	2.47294	1.89731	0	-1.89731	1	-3.28936		381	1177	GTC	0	7	0.943309	2.05669	0	3.40353	3.40353	0.071176	1.77682
	382	2329	GCT	1	0	1	2	1	0	-1	1	-1.7337		382	1180	AGT	0	5	0.826707	2.17329	0	2.30066	2.30066	0.199519	1.20106
	383	2332	CAA	1	0	0.527616	1.96312	1.89532	0	-1.89532	1	-3.2859		383	1183	CTA	2	7	0.943858	1.90328	2.11896	3.67786	1.5589	0.38167	0.813825
	384	2335	GCC	2	1	1	2	2	0.5	-1.5	0.962963	-2.60054		384	1186	CTG	2.5	6.5	1.16123	1.65253	2.15289	3.93335	1.78046	0.329813	0.929492
	385	2338	ATC	2	0	0.750451	2.24955	2.66507	0	-2.66507	1	-4.62041		385	1189	ACT	0	6	0.853045	2.14695	0	2.79466	2.79466	0.134341	1.45896
	386	2341	TTT	0	0	0.670302	2.3297	0	0	0	N/A	0		386	1192	ATT	0	7	0.943444	2.05656	0	3.40375	3.40375	0.0711434	1.77693
	387	2344	GTT	2	0	1	2	2	0	-2	1	-3.46739		387	1195	GTG	0	1	1	2	0	0.5	0.5	0.666667	0.261026
	388	2347	GCG	1	0	1	2	1	0	-1	1	-1.7337		388	1198	GCG	0	3	1	2	0	1.5	1.5	0.296296	0.783078
	389	2350	GCA	1	0	1	2	1	0	-1	1	-1.7337		389	1201	ATT	1	1	0.870046	2.12995	1.14936	0.469494	-0.679871	0.915891	-0.354928
	390	2353	GAA	1	1	0.523419	2.00393	1.91052	0.499021	-1.4115	0.957109	-2.4471		390	1207	AAA	0.5	6.5	0.745868	1.98546	0.67036	3.27381	2.60345	0.248273	1.35913
	391	2356	AAA	1	2	0.679805	1.9805	1.47101	1.00985	-0.461163	0.837476	-0.799516		391	1210	ACC	1	3	0.782544	2.21746	1.27788	1.3529	0.0750182	0.719849	0.0391634
	392	2359	GAG	1	1	0.547771	2.43256	1.82558	0.41109	-1.41449	0.966219	-2.4523		392	1213	CAA	3.5	7.5	1.43726	1.51364	2.43519	4.95493	2.51975	0.217591	1.31544
	393	2362	GTT	1	0	1	2	1	0	-1	1	-1.7337		393	1216	AGG	1	3	0.686993	2.15292	1.45562	1.39346	-0.0621615	0.751863	-0.0324515
	394	2365	AAC	1	3	1.02282	1.97718	0.977691	1.51731	0.539619	0.579073	0.935536		394	1219	GGC	2	6	0.809186	2.07552	2.47162	2.89084	0.41922	0.601432	0.218855
	395	2368	GTA	1	0	1	2	1	0	-1	1	-1.7337		395	1228	AGA	0	4	0.574667	2.19636	0	1.82119	1.82119	0.394686	0.950758
	396	2371	CGC	1	3	0.598661	2.33166	1.67039	1.28664	-0.383757	0.812562	-0.665317		396	1231	CGG	1	7	0.909074	1.9289	1.10002	3.62901	2.52899	0.21725	1.32026
	397	2374	GGA	2	0	1	1.89865	2	0	-2	1	-3.46739		397	1234	TTC	0	2	0.637788	2.29966	0	0.869695	0.869695	0.612896	0.454026
	398	2377	ATA	1	0	0.776039	2.22396	1.28859	0	-1.28859	1	-2.23403		398	1237	GCA	2	4	0.968598	2.01642	2.06484	1.98372	-0.0811225	0.697737	-0.0423502
	399	2380	ACC	0	3	0.911589	2.08841	0	1.4365	1.4365	0.337353	2.49045		399	1240	GGA	1	8	0.636364	2.28299	1.57143	3.50418	1.93275	0.383794	1.00899
	400	2383	AGT	1	0	0.642151	2.35785	1.55727	0	-1.55727	1	-2.69983		400	1246	AAC	0	6	0.67399	2.32601	0	2.57952	2.57952	0.217241	1.34665
	401	2386	TCA	1	1	1	1.80358	1	0.554452	-0.445548	0.872775	-0.772444		401	1249	CAG	0	6	0.969767	1.85237	0	3.23909	3.23909	0.0799647	1.69097
	402	2389	CAA	0	1	0.531879	2.04788	0	0.488309	0.488309	0.793826	0.84658		402	1252	CTG	0.5	8.5	0.751898	2.18395	0.664984	3.89202	3.22704	0.177828	1.68468
	403	2392	TAT	0	0	0.670302	2	0	0	0	N/A	0		403	1258	TCG	0	3	1.02788	1.7469	0	1.71733	1.71733	0.249528	0.896533
	404	2395	CCT	1	0	1	2	1	0	-1	1	-1.7337		404	1264	ACG	0	2	0.110261	2.88974	0	0.692104	0.692104	0.927844	0.361314
	405	2398	TCC	1.5	2.5	0.846411	2.13786	1.77219	1.1694	-0.602793	0.804303	-1.04506		405	1267	CGA	1	5	1.54228	1.40444	0.648389	3.56014	2.91175	0.088953	1.52008
	406	2401	GCA	1	0	1	2	1	0	-1	1	-1.7337		406	1270	CAG	0	6	1.46783	1.44777	0	4.1443	4.1443	0.014991	2.16354
	407	2404	GCA	1	0	1	2	1	0	-1	1	-1.7337		407	1273	CTT	0	3	1	2	0	1.5	1.5	0.296296	0.783078
	408	2407	ACG	1.5	2.5	0.942525	2.05748	1.59147	1.21508	-0.376389	0.765904	-0.652543		408	1276	ACA	0	4	0.849041	2.15096	0	1.85964	1.85964	0.264267	0.970826
	409	2410	CGG	1	0	1.11436	1.88564	0.897377	0	-0.897377	1	-1.55578		409	1279	CCG	0	4	1.21087	1.7608	0	2.27169	2.27169	0.123264	1.18594
	410	2413	CCC	1	0	1	2	1	0	-1	1	-1.7337		410	1282	CTG	0	5	0.681687	1.7666	0	2.8303	2.8303	0.195605	1.47756
	411	2416	GCA	2	1	1	2	2	0.5	-1.5	0.962963	-2.60054		411	1288	ATA	0	1	0.521277	2.47872	0	0.403433	0.403433	0.826241	0.210613
	412	2419	CGG	1	2	0.857395	2.14261	1.16632	0.933443	-0.232881	0.801647	-0.403745		412	1291	AAG	0	2	0.594195	2.1633	0	0.924515	0.924515	0.615466	0.482645
	413	2422	AGT	1	0	0.629101	2.3709	1.58957	0	-1.58957	1	-2.75583		413	1294	CTG	0	3	1.59565	1.40435	0	2.13622	2.13622	0.10258	1.11522
	414	2425	ATA	1	1	0.94069	2.05931	1.06305	0.4856	-0.57745	0.901678	-1.00112		414	1297	AAT	0	5	0.628473	2.31563	0	2.15924	2.15924	0.30101	1.12723
	415	2428	TTG	0	1	0.127664	2.85636	0	0.350096	0.350096	0.957217	0.60696		415	1300	CAG	0	5	1.42492	1.54287	0	3.24072	3.24072	0.0379737	1.69182
	416	2431	AAC	1	0	0.550466	2.44953	1.81664	0	-1.81664	1	-3.14951		416	1303	AGC	2	7	0.680564	2.29178	2.93874	3.05439	0.115652	0.659451	0.0603764
	417	2434	ACA	2	1	0.916591	2.08341	2.182	0.479983	-1.70202	0.971479	-2.95078		417	1306	AGG	3	7	0.922275	1.98058	3.25282	3.53432	0.281493	0.601857	0.146954
	418	2437	GAA	1	2	0.646004	2.25265	1.54798	0.887843	-0.660135	0.873134	-1.14447		418	1309	ATA	1	6	0.666349	2.29244	1.50071	2.61729	1.11658	0.508634	0.582912
	419	2440	CAT	0.5	3.5	0.83475	2.12182	0.598982	1.64953	1.05055	0.473984	1.82133		419	1312	AGG	0	6	0.54328	2.29296	0	2.61671	2.61671	0.279203	1.36606
	420	2443	ATT	2	1	0.720033	2.27997	2.77765	0.438603	-2.33905	0.986174	-4.05519		420	1315	CTC	2	5	1.25955	1.74045	1.58787	2.87282	1.28495	0.377457	0.670812
	421	2446	ACC	1	2	0.914214	2.08579	1.09384	0.958871	-0.134965	0.778004	-0.233989		421	1318	GCC	3	5	0.846611	2.15339	3.54354	2.32192	-1.22162	0.836929	-0.637747
	422	2449	TCT	2	2	1	2	2	1	-1	0.888889	-1.7337		422	1327	ACG	0.5	3.5	0.142076	2.85792	3.51924	1.22467	-2.29458	0.90549	-1.19789
	423	2452	GCA	0.666667	4.33333	0.55286	2.44714	1.20585	1.77077	0.564925	0.633121	0.979408		423	1330	CCA	2	5	1.01257	1.96637	1.97518	2.54275	0.567576	0.555495	0.296304
	424	2455	GGA	2	0	1	1.89865	2	0	-2	1	-3.46739		424	1333	CTT	2	7	0.992201	1.973	2.01572	3.5479	1.53218	0.374033	0.799878
	425	2458	ATA	2	1	0.778854	2.22115	2.56788	0.450218	-2.11766	0.982501	-3.67137		425	1336	CGA	2	5	1.05167	1.76501	1.90174	2.83284	0.931098	0.47902	0.486082
	426	2461	ACT	1.5	3.5	0.870287	2.10038	1.72357	1.66637	-0.0572029	0.694431	-0.0991724		426	1342	AGT	1	4	0.575693	2.20607	1.73704	1.81318	0.0761411	0.722983	0.0397496
	427	2464	GCA	1	1	1	2	1	0.5	-0.5	0.888889	-0.866848		427	1351	CAG	3	7	0.685806	1.80486	4.37442	3.87841	-0.496009	0.713937	-0.258942
	428	2467	TCC	2	0	1	1.63164	2	0	-2	1	-3.46739		428	1354	AGG	0	8	0.720685	2.16326	0	3.69812	3.69812	0.100224	1.93061
	429	2470	GAC	0	0	0.509265	2.49074	0	0	0	N/A	0		429	1357	CCG	0	6	0.795853	1.95947	0	3.06205	3.06205	0.129359	1.59855
	430	2473	TGG	0	0	0	2.03024	0	0	0	N/A	0		430	1360	CTG	2	5	1.16148	1.79943	1.72195	2.77865	1.05671	0.436839	0.551656
	431	2500	AAA	0	1	0.56003	2.31298	0	0.432343	0.432343	0.805072	0.749551		431	1363	AGG	1	5	0.711301	2.11061	1.40588	2.36899	0.96311	0.529045	0.502793
	432	2503	CCT	2	1	0.914214	2.08579	2.18767	0.479435	-1.70824	0.9717	-2.96156		432	1366	AAA	1	6	0.439891	2.39188	2.27329	2.50849	0.235201	0.701625	0.122787
	433	2506	CAG	0.5	2.5	0.830696	1.92279	0.601905	1.30019	0.698289	0.561196	1.21062		433	1372	GCG	0	4	0.651313	2.33619	0	1.71219	1.71219	0.373938	0.893852
	434	2509	TCA	1	1	1	1.94577	1	0.513936	-0.486064	0.88476	-0.842686		434	1375	CGT	1	6	0.909323	2.09068	1.09972	2.86988	1.77017	0.322875	0.924118
	435	2512	ACT	2	1	0.931857	2.06814	2.14625	0.483526	-1.66273	0.97003	-2.88266		435	1378	GGT	2	4	0.899232	2.03171	2.22412	1.96879	-0.255334	0.731603	-0.133297
	436	2515	CCT	1	1	1	2	1	0.5	-0.5	0.888889	-0.866848		436	1384	TCC	0	4	0.673736	2.31521	0	1.72771	1.72771	0.359989	0.901952
	437	2518	TTT	1	1	0.882868	2.1048	1.13267	0.475104	-0.657567	0.912677	-1.14002		437	1387	ATT	0	4	0.942873	2.05713	0	1.94446	1.94446	0.221085	1.01511
	438	2575	AAC	0	0	0.509265	2.49074	0	0	0	N/A	0		438	1390	ACT	0	3	0.972329	2.02767	0	1.47953	1.47953	0.308765	0.772391
	439	2578	TGC	1.5	1.5	0.657812	2.12559	2.28029	0.705687	-1.5746	0.92282	-2.72988		439	1393	CTA	0	7	0.715569	1.77224	0	3.94981	3.94981	0.0930971	2.06201
	440	2584	CTT	1	1	0.874447	2.12555	1.14358	0.470466	-0.673114	0.915038	-1.16698		440	1396	CCG	0	4	1.37871	1.59036	0	2.51515	2.51515	0.0823194	1.31304
	441	2590	ATT	1	2	0.97655	2.02345	1.02401	0.988411	-0.0356017	0.751101	-0.0617225		441	1399	ATT	0	3	0.880535	2.11946	0	1.41545	1.41545	0.352626	0.738939
	442	2593	GTC	1	2	0.977286	2.02271	1.02324	0.98877	-0.0344717	0.750778	-0.0597635		442	1402	ATG	0	2	0.144432	2.85557	0	0.700386	0.700386	0.90603	0.365638
	443	2596	GGC	1	1	1	2	1	0.5	-0.5	0.888889	-0.866848		443	1405	TTT	0	6	0.675942	2.04513	0	2.9338	2.9338	0.180254	1.53159
	444	2599	CAG	0	0	0.484878	2.00586	0	0	0	N/A	0		444	1408	TTG	0	3	1.01354	1.85745	0	1.61512	1.61512	0.270804	0.843177
	445	2614	TAT	0	1	0.670302	2.04736	0	0.488434	0.488434	0.753353	0.846796		445	1411	ACG	0	6	0.349658	2.44477	0	2.45422	2.45422	0.448405	1.28123
	446	2617	TCT	1	0	1	2	1	0	-1	1	-1.7337		446	1414	GTT	2.5	5.5	0.813964	2.11074	3.07139	2.60572	-0.465667	0.725209	-0.243102
	447	2623	CTT	0	1	0.915648	2.08435	0	0.479765	0.479765	0.694784	0.831767		447	1420	GCG	1	5	1	2	1	2.5	1.5	0.351166	0.783078
	448	2626	CAT	1	0	0.629101	2.3709	1.58957	0	-1.58957	1	-2.75583		448	1423	ATC	3	7	0.568698	2.26758	5.27521	3.08699	-2.18822	0.878229	-1.14236
	449	2629	CGC	1	0	1	2	1	0	-1	1	-1.7337		449	1426	GTG	1.5	9.5	0.875918	2.1225	1.71249	4.47586	2.76338	0.228604	1.44262
	450	2632	GGT	1	2	1	2	1	1	0	0.740741	0		450	1429	CCT	0	4	0.793504	2.2065	0	1.81283	1.81283	0.292636	0.946391
	451	2635	GCC	1	0	1	2	1	0	-1	1	-1.7337		451	1432	GGT	5	0	1	1.95694	5	0	-5	1	-2.61026
	452	2638	ATT	1	0	0.502183	2.49782	1.99131	0	-1.99131	1	-3.45232		452	1435	GTG	0	7	1.09945	1.88128	0	3.72088	3.72088	0.0398947	1.94249
	453	2677	GCG	1.66667	2.33333	0.888706	2.11129	1.87539	1.10517	-0.770218	0.83219	-1.33532		453	1438	AAG	1	3	0.603191	2.19722	1.65785	1.36536	-0.292488	0.79512	-0.152694
	454	2680	CAA	1	1	0.527616	2.05404	1.89532	0.486846	-1.40847	0.958232	-2.44186		454	1441	ATG	0	7	0.705649	2.29435	0	3.05097	3.05097	0.153028	1.59276
	455	2683	CGG	1	1	1.04844	1.49857	0.953797	0.667301	-0.286496	0.830557	-0.496697		455	1444	ATG	0.5	4.5	0.139796	2.8602	3.57664	1.57331	-2.00333	0.883986	-1.04584
	456	2686	GAT	1	1	0.652615	2.34738	1.5323	0.426006	-1.10629	0.952677	-1.91797		456	1450	CAG	2	5	1.14376	1.73493	1.74862	2.88196	1.13334	0.425753	0.591663
	457	2689	GTT	1	1	0.967641	2.03236	1.03344	0.492039	-0.541402	0.895963	-0.938627		457	1453	CTC	0	7	0.819942	2.18006	0	3.21092	3.21092	0.107011	1.67627
	458	2692	ATC	0.833333	2.16667	0.800888	2.12228	1.04051	1.02092	-0.0195947	0.743729	-0.0339712		458	1456	CGT	3	6	0.890011	2.01017	3.37075	2.98483	-0.385921	0.713771	-0.201471
	459	2695	AAT	1	1	0.629101	2.3709	1.58957	0.421781	-1.16779	0.956026	-2.02459		459	1462	ATG	0	3	0.155029	2.84497	0	1.05449	1.05449	0.852844	0.5505
	460	2842	CTA	2	1	1.33554	1.66446	1.49752	0.600795	-0.896727	0.911772	-1.55465		460	1465	TCT	0	6	0.968275	2.01141	0	2.98298	2.98298	0.09462	1.55727
	461	2845	GGT	1	2	0.900883	2.04781	1.11002	0.976655	-0.133367	0.777009	-0.231217		461	1468	ATG	0	3	0.11051	2.88949	0	1.03825	1.03825	0.893511	0.542018
	462	2848	TAT	1	0	0.667924	2	1.49718	0	-1.49718	1	-2.59565		462	1471	GAC	2	3	0.967135	2.03287	2.06796	1.47575	-0.592215	0.806082	-0.309167
	463	2851	TTT	0	1	0.670302	2.03644	0	0.491054	0.491054	0.752358	0.851338		463	1474	AGA	0	3	0.571765	2.15498	0	1.39212	1.39212	0.493624	0.72676
	464	2977	ATC	1	3	0.791541	2.20846	1.26336	1.35841	0.0950554	0.714712	0.164797		464	1477	CTA	0	5	0.80357	1.93218	0	2.58775	2.58775	0.175735	1.35094
	465	2980	AGA	0	3	0.877751	1.99451	0	1.50413	1.50413	0.33484	2.6077		465	1480	AGC	0	4	0.637788	2.36221	0	1.69333	1.69333	0.384407	0.884005
	466	2983	AGC	1	2	0.938521	2.06148	1.06551	0.970177	-0.0953289	0.767628	-0.165271		466	1483	TGG	1	6	0.641236	2.02972	1.55949	2.95607	1.39658	0.469991	0.729087
	467	2986	AGC	0	3	0.511192	2.48654	0	1.2065	1.2065	0.570699	2.0917		467	1489	GGG	0	1	1	2	0	0.5	0.5	0.666667	0.261026
														468	1492	AGC	0	5	0.627548	2.30612	0	2.16814	2.16814	0.300161	1.13188
														469	1495	AGG	1	3	0.751658	2.20297	1.33039	1.3618	0.0314054	0.730835	0.0163952
														470	1498	CAA	2	6	1.22444	1.57935	1.6334	3.79904	2.16564	0.243585	1.13057
														471	1504	TCC	5.75	8.25	1.07285	1.67782	5.35957	4.91711	-0.442463	0.668786	-0.230988
														472	1507	GCA	4.5	6.5	1.01957	1.95437	4.41364	3.32587	-1.08777	0.775014	-0.567872
														473	1510	CCA	0.5	10.5	0.56674	2.39023	0.882238	4.39288	3.51064	0.22183	1.83273
														474	1516	CGA	3.75	8.25	1.05092	1.77495	3.5683	4.64802	1.07972	0.462011	0.563671
														475	1519	AGT	1	8	0.944186	2.05581	1.05911	3.8914	2.83229	0.171071	1.4786
														476	1522	ACC	1	3	0.917694	2.08231	1.08969	1.44071	0.351023	0.641282	0.183252
														477	1528	TTT	0	2	0.733016	2.26698	0	0.88223	0.88223	0.571024	0.460569
														478	1531	TTC	0	5	0.855803	2.1271	0	2.35062	2.35062	0.184393	1.22715
														479	1534	GAA	0	5	0.883789	2.05953	0	2.42774	2.42774	0.167747	1.26741
														480	1537	CCA	0	2	0.987605	1.98146	0	1.00936	1.00936	0.445381	0.526936
														481	1540	GTT	0	5	1	2	0	2.5	2.5	0.131687	1.30513
														482	1543	GGG	0	0	1	2	0	0	0	N/A	0
														483	1546	TCT	0	5	0.766366	2.19992	0	2.27281	2.27281	0.224372	1.18653
														484	1549	ATG	0	2	0.188407	2.81159	0	0.711341	0.711341	0.878339	0.371357
														485	1552	CTG	0.5	5.5	0.826375	1.81309	0.605053	3.03349	2.42844	0.248704	1.26777
														486	1555	CAA	0	4	0.600407	1.87195	0	2.1368	2.1368	0.32865	1.11552
														487	1558	AGG	1	3	0.604004	2.17151	1.65562	1.38152	-0.274093	0.791572	-0.143091
														488	1561	GTA	0	6	0.83615	2.09409	0	2.86521	2.86521	0.133215	1.49579
														489	1564	ATA	0	3	0.573772	2.42623	0	1.23649	1.23649	0.52897	0.64551
														490	1567	ACT	0	1	0.968177	2.03182	0	0.492169	0.492169	0.677274	0.256938
														491	1570	TTG	1	2	1.18994	1.59219	0.840377	1.25613	0.415751	0.607682	0.217044
														492	1573	CTA	0.5	6.5	1.06153	1.88834	0.47102	3.44217	2.97115	0.130719	1.5511
														493	1576	AGA	0	1	0.493225	2.24909	0	0.444623	0.444623	0.820143	0.232116
														494	1579	CGA	0	6	1.03887	1.88948	0	3.17548	3.17548	0.0721622	1.65777
														495	1588	AGC	3	7	0.724361	2.27564	4.14158	3.07606	-1.06552	0.795488	-0.556258
														496	1591	TTG	0	1	0.0267608	1.83562	0	0.544776	0.544776	0.985631	0.284401
														497	1594	CTA	1	7	1.11317	1.6599	0.898336	4.21711	3.31877	0.104899	1.73257
														498	1597	AAG	0	6	0.595525	2.17558	0	2.75788	2.75788	0.234171	1.43976
														499	1600	ATC	1	7	0.683016	2.22181	1.46409	3.15058	1.68649	0.405214	0.880433
														500	1603	GGG	1	7	0.746282	2.12758	1.33998	3.29012	1.95014	0.343434	1.01808
														501	1606	ATT	2.5	7.5	0.493416	2.35137	5.06671	3.18963	-1.87708	0.838603	-0.979934
														502	1609	CAT	4	8	0.825468	2.17453	4.84574	3.67895	-1.16678	0.786258	-0.609121
														503	1612	TGT	0	6	0.67734	2.15062	0	2.78989	2.78989	0.193439	1.45647
														504	1615	CAG	1	6	1.08529	1.71407	0.921416	3.50044	2.57903	0.175292	1.34639
														505	1624	ATG	0	3	0.920988	2.07901	0	1.44299	1.44299	0.332818	0.753317
														506	1627	ATC	0	2	0.887197	2.1128	0	0.94661	0.94661	0.495993	0.494179
														507	1630	AGT	0	3	0.653265	2.33094	0	1.28703	1.28703	0.476549	0.671898
														508	1633	TTG	0	3	1.15876	1.63718	0	1.83242	1.83242	0.200772	0.95662
														509	1636	GTG	0	4	1	2	0	2	2	0.197531	1.0441
														510	1639	CGC	0	3	0.754562	2.24544	0	1.33604	1.33604	0.419314	0.697483
														511	1642	CAA	0	6	1.15725	1.71039	0	3.50798	3.50798	0.0450213	1.83135
														512	1645	CTG	0	7	0.850811	1.7499	0	4.00022	4.00022	0.062438	2.08832
														513	1648	GCG	1	6	1	2	1	3	2	0.263374	1.0441
														514	1651	CTG	0	5	1.39317	1.48795	0	3.36033	3.36033	0.0367399	1.75426
														515	1654	AAC	3	7	0.66765	2.31985	4.49337	3.01743	-1.47594	0.834242	-0.770515
														516	1663	CAG	0	5	1.48634	1.42945	0	3.49784	3.49784	0.0283182	1.82606
														517	1666	ACA	3	3	0.784998	2.215	3.82167	1.3544	-2.46727	0.955911	-1.28804
														518	1669	GTA	0	6	1.00552	1.97267	0	3.04156	3.04156	0.0844525	1.58785
														519	1672	CTG	0	6	1.25059	1.7003	0	3.52878	3.52878	0.0365964	1.84221
														520	1675	CAC	0	7	0.945083	2.04738	0	3.41901	3.41901	0.0701756	1.7849
														521	1678	ATG	0	2	0.0588192	2.94118	0	0.679999	0.679999	0.961172	0.354995
														522	1681	CAA	1.5	4.5	0.817641	2.07422	1.83455	2.16949	0.334942	0.616902	0.174857
														523	1687	GAG	3	4	0.570539	2.23284	5.25819	1.79144	-3.46675	0.964598	-1.80982
														524	1693	CAT	4.5	6.5	0.690656	2.29502	6.51555	2.83222	-3.68333	0.944678	-1.92289
														525	1699	ATA	3.5	9.5	0.805917	2.17053	4.34288	4.3768	0.0339242	0.626952	0.0177102
														526	1702	ATA	1.5	6.5	0.743527	2.25457	2.01741	2.88303	0.865616	0.527804	0.451896
														527	1705	ATG	2.5	8.5	1.12065	1.75919	2.23086	4.83177	2.60091	0.228292	1.35781
														528	1708	CAG	1.5	6.5	0.848967	2.07901	1.76685	3.12648	1.35963	0.426524	0.709797
														529	1714	CTG	0	5	0.80706	1.77414	0	2.81826	2.81826	0.153402	1.47128
														530	1717	GCA	2	4	0.953996	2.02642	2.09644	1.97393	-0.122517	0.706269	-0.0639601
														531	1720	TCT	0	7	0.930716	2.04193	0	3.42813	3.42813	0.0721578	1.78966
														532	1723	ACC	2	3	0.821218	2.17878	2.43541	1.37692	-1.05849	0.869881	-0.552587
														533	1726	ATC	0	4	0.949535	2.05046	0	1.95078	1.95078	0.218235	1.01841
														534	1732	TTG	1	1	1.33022	1.51057	0.751757	0.662003	-0.0897535	0.780735	-0.046856
														535	1735	CAG	1.5	5.5	0.757407	1.81854	1.98044	3.02441	1.04396	0.501387	0.545003
														536	1738	CAG	0	6	0.873554	1.7799	0	3.37097	3.37097	0.0910972	1.75982
														537	1741	GTG	1	4	0.987925	2.00582	1.01222	1.9942	0.981979	0.467512	0.512644
														538	1744	AGA	0	7	0.717829	1.96152	0	3.56866	3.56866	0.112705	1.86303
														539	1747	CGA	2	2	1.17257	1.34457	1.70566	1.48746	-0.218197	0.736923	-0.11391
														540	1750	CCT	0	2	0.993116	2.00688	0	0.99657	0.99657	0.447509	0.520261
														541	1753	GGC	1	0	1	2	1	0	-1	1	-0.522052
														542	1756	ATG	0	2	0.117172	2.87021	0	0.696813	0.696813	0.923094	0.363772
														543	1759	CTT	0	6	0.902523	2.08038	0	2.88409	2.88409	0.115085	1.50564
														544	1762	ATG	0	1	0.0330201	2.96698	0	0.337043	0.337043	0.988993	0.175954
														545	1765	CTA	3	6	0.892491	1.77869	3.36138	3.37326	0.0118866	0.648377	0.00620543
														546	1768	AGA	1.5	5.5	1.05722	1.93439	1.41881	2.84327	1.42446	0.376274	0.743643
														547	1777	TCG	2	2	1.19136	1.58698	1.67875	1.26025	-0.418497	0.786047	-0.218477
														548	1780	ACT	2.5	9.5	0.818734	2.14217	3.0535	4.43475	1.38125	0.439475	0.721084
														549	1783	TTG	0	5	0.688005	2.23079	0	2.24136	2.24136	0.260781	1.1701
														550	1786	CTA	1	8	0.902125	1.85954	1.10849	4.30215	3.19366	0.152678	1.66725
														551	1789	AAA	2.5	5.5	0.663201	2.17311	3.76959	2.53093	-1.23866	0.812851	-0.646645
														552	1792	TGC	1	10	0.660535	2.2745	1.51393	4.39657	2.88265	0.25391	1.50489
														553	1795	AGG	1.5	5.5	0.666981	2.09743	2.24894	2.62225	0.373315	0.620623	0.19489
														554	1798	GTG	4	4	1	2	4	2	-2	0.912056	-1.0441
														555	1801	TTG	2	5	1.00924	1.77616	1.98168	2.81507	0.833384	0.504061	0.435069
														556	1804	AGC	3	8	0.838532	2.08029	3.57768	3.84562	0.26794	0.606835	0.139879
														557	1810	ATG	1.83333	7.16667	0.737629	2.20521	2.48544	3.24988	0.764439	0.548837	0.399077
														558	1813	TTC	3	6	0.882931	1.90167	3.39778	3.15513	-0.242649	0.689719	-0.126676
														559	1816	AGG	3	3	0.659785	2.0949	4.54693	1.43205	-3.11489	0.967665	-1.62613
														560	1825	ATC	1	7	0.643475	2.35652	1.55406	2.97048	1.41641	0.461579	0.739442
														561	1828	CTG	1	3	1.59734	1.40266	0.626042	2.13879	1.51275	0.265476	0.789731
														562	1834	CAA	0	6	0.595457	1.97882	0	3.03211	3.03211	0.206303	1.58292
														563	1837	CAA	3	3	1.00307	1.95209	2.99083	1.53682	-1.45401	0.893732	-0.759069
														564	1840	GTG	0	5	1.10638	1.89362	0	2.64044	2.64044	0.100199	1.37845
														565	1843	CAT	0	5	0.724164	2.27584	0	2.19699	2.19699	0.251246	1.14694
														566	1846	TCC	1	4	0.781623	2.21436	1.27939	1.80639	0.527002	0.60985	0.275123
														567	1849	CTA	1	6	0.867654	1.59557	1.15253	3.7604	2.60787	0.229994	1.36144
														568	1852	CAC	0.5	5.5	0.904226	2.07143	0.552959	2.65517	2.10221	0.262819	1.09746
														569	1855	CTG	0	7	1.19808	1.74008	0	4.02279	4.02279	0.0255542	2.10011
														570	1858	CCA	1	6	1.38655	1.47237	0.721215	4.07506	3.35385	0.0729561	1.75088
														571	1861	GAC	0	6	0.628587	2.35562	0	2.5471	2.5471	0.241912	1.32972
														572	1864	GTC	0	6	0.977269	2.02273	0	2.96629	2.96629	0.093951	1.54856
														573	1867	CTT	5	4	1.10799	1.89201	4.51266	2.11416	-2.3985	0.931007	-1.25214
														574	1873	ATT	0	3	0.950377	2.04962	0	1.46368	1.46368	0.318903	0.764119
														575	1876	CCC	3	5	0.954514	2.01073	3.14296	2.48666	-0.656304	0.764355	-0.342625
														576	1879	GGC	1	5	0.715655	2.28434	1.39732	2.18881	0.79149	0.561297	0.413199
														577	1885	ATA	1	4	0.811751	2.18825	1.23191	1.82795	0.59604	0.589458	0.311164
														578	1891	AGA	3.5	6.5	0.902939	1.86015	3.87623	3.49433	-0.381899	0.688614	-0.199371
														579	1894	AGT	1	6	0.67165	2.29783	1.48887	2.61116	1.12229	0.506063	0.585892
														580	1900	AAC	2	5	0.792857	1.9971	2.52252	2.50363	-0.0188967	0.682645	-0.00986507
														581	1903	ATA	4	10	0.978061	1.98364	4.08972	5.04123	0.951506	0.48548	0.496735
														582	1906	CGT	0	7	0.890773	2.10009	0	3.3332	3.3332	0.0841565	1.7401
														583	1909	TTG	4	0	1.20404	1.55388	3.32214	0	-3.32214	1	-1.73433
														584	1912	GTT	2	7	0.947712	2.05229	2.11035	3.41083	1.30048	0.421091	0.678918
														585	1918	CCC	4	7	0.921669	2.07833	4.33995	3.36809	-0.971867	0.773527	-0.507365
														586	1921	TGC	0	4	0.648111	2.13208	0	1.87611	1.87611	0.345872	0.979424
														587	1924	CTG	0.5	5.5	1.49039	1.47841	0.335484	3.72022	3.38474	0.0613728	1.76701
														588	1927	ACT	0	2	0.776492	2.22351	0	0.89948	0.89948	0.549332	0.469575
														589	1930	GGA	3	0	1	1.87847	3	0	-3	1	-1.56616
														590	1933	AAT	4.33333	10.6667	0.864254	2.10893	5.01396	5.05786	0.0439043	0.61459	0.0229203
														591	1939	GTG	0	4	0.965111	2.0168	0	1.98334	1.98334	0.209254	1.0354
														592	1942	TTG	1	3	1.12246	1.59401	0.890897	1.88205	0.991154	0.452511	0.517433
														593	1945	AAC	1	6	0.662008	2.3351	1.51056	2.56949	1.05893	0.520111	0.552817
														594	1948	GTA	0.5	3.5	0.949175	2.05083	0.526773	1.70663	1.17986	0.42054	0.615946
														595	1951	TGT	3	2	0.693612	2.10496	4.32518	0.950136	-3.37505	0.984874	-1.76195
														596	1957	TTG	0.5	5.5	0.518499	2.41249	0.964322	2.27981	1.31548	0.511461	0.686751
														597	1960	AAA	1	3	0.507917	2.24293	1.96883	1.33754	-0.631288	0.842319	-0.329565
														598	1963	CTC	1	4	0.763804	2.21229	1.30924	1.80808	0.498847	0.618794	0.260424
														599	1969	AAT	0	9	0.737988	2.17177	0	4.14408	4.14408	0.0718809	2.16342
														600	1972	AAT	2	5	0.651304	2.15088	3.07076	2.32463	-0.746135	0.791983	-0.389521
														601	1996	CCT	2	4	0.990437	1.93544	2.01931	2.06672	0.0474055	0.67012	0.0247481
														602	2029	GGT	1	3	0.771354	2.21528	1.29642	1.35423	0.0578118	0.724253	0.0301808
														603	2038	GTG	0	1	0.623222	2.37678	0	0.420738	0.420738	0.792259	0.219647
														604	2047	AAT	1	3	0.742101	2.20201	1.34753	1.36239	0.0148685	0.734795	0.00776211
														605	2050	AAA	1	0	0.490296	2.25202	2.03958	0	-2.03958	1	-1.06477
														606	2053	GGT	2	0	1	1.86727	2	0	-2	1	-1.0441
														607	2056	ATT	2	0	0.844297	2.1557	2.36883	0	-2.36883	1	-1.23665
														608	2059	ATT	2	0	0.855437	2.14456	2.33799	0	-2.33799	1	-1.22055
														609	2062	CTC	4	0	1.04216	1.95784	3.83819	0	-3.83819	1	-2.00374
														610	2065	GCT	5	0	1	2	5	0	-5	1	-2.61026
														611	2068	GGT	2	0	1	2	2	0	-2	1	-1.0441
														612	2071	GGC	3	0	1	1.94807	3	0	-3	1	-1.56616
														613	2074	TCA	4	0	1	1.7982	4	0	-4	1	-2.08821
														614	2077	GGA	2	0	1	1.80582	2	0	-2	1	-1.0441
														615	2080	ACG	5	0	1	2	5	0	-5	1	-2.61026
														616	2083	CGC	2	0	1	2	2	0	-2	1	-1.0441
														617	2086	CTC	5	1	1.05752	1.93406	4.72802	0.517046	-4.21098	0.998049	-2.19835
														618	2089	TAT	3	0	0.645805	2	4.64536	0	-4.64536	1	-2.42512
														619	2092	CCG	4	0	1	2	4	0	-4	1	-2.08821
														620	2095	GTA	4	0	1	2	4	0	-4	1	-2.08821
														621	2098	ACT	5	0	1	2	5	0	-5	1	-2.61026
														622	2101	ATG	0	0	0	3	0	0	0	N/A	0
														623	2104	GCA	4	0	1	2	4	0	-4	1	-2.08821
														624	2107	GTC	4	0	1	2	4	0	-4	1	-2.08821
														625	2110	AGT	2	0	0.646882	2.35312	3.09176	0	-3.09176	1	-1.61406
														626	2113	AAG	3	0	0.5669	2.17542	5.29194	0	-5.29194	1	-2.76267
														627	2116	CAA	3	0	0.5065	1.85571	5.923	0	-5.923	1	-3.09211
														628	2119	TTG	4	2	1.17359	1.55722	3.40834	1.28434	-2.124	0.943542	-1.10884
														629	2122	CTC	6	0	1.33326	1.61646	4.50024	0	-4.50024	1	-2.34936
														630	2125	CCG	3	0	1	2	3	0	-3	1	-1.56616
														631	2128	GTA	6	2	0.901645	2.09835	6.6545	0.953128	-5.70137	0.998694	-2.97641
														632	2131	TAT	2	0	0.646702	2	3.09262	0	-3.09262	1	-1.61451
														633	2134	GAT	3	0	0.646069	2.35393	4.64346	0	-4.64346	1	-2.42413
														634	2137	AAA	3	0	0.570117	2.1722	5.26208	0	-5.26208	1	-2.74708
														635	2140	CCA	4	0	1	2	4	0	-4	1	-2.08821
														636	2143	ATG	0	0	0	3	0	0	0	N/A	0
														637	2146	ATC	4	0	0.863684	2.13632	4.63132	0	-4.63132	1	-2.41779
														638	2149	TAC	3	0	0.640195	2	4.68607	0	-4.68607	1	-2.44637
														639	2152	TAT	3	0	0.644608	2	4.65399	0	-4.65399	1	-2.42962
														640	2155	CCG	4	0	1	2	4	0	-4	1	-2.08821
														641	2158	CTG	6	1	1.06934	1.9229	5.61092	0.520049	-5.09087	0.999256	-2.6577
														642	2161	AGT	3	2	0.775138	2.15292	3.87028	0.928971	-2.94131	0.980644	-1.53551
														643	2164	ACT	5	0	1	2	5	0	-5	1	-2.61026
														644	2167	CTG	5	0	1.52314	1.39769	3.28269	0	-3.28269	1	-1.71374
														645	2170	ATG	0	0	0	3	0	0	0	N/A	0
														646	2173	CTC	5	0	1.5766	1.39751	3.17139	0	-3.17139	1	-1.65563
														647	2176	GCA	3	0	1	2	3	0	-3	1	-1.56616
														648	2179	GGG	6	1	0.978194	1.98071	6.13375	0.50487	-5.62888	0.999568	-2.93857
														649	2182	ATC	3	0	0.85639	2.14361	3.50308	0	-3.50308	1	-1.82879
														650	2185	AAC	4	3	0.864969	2.11147	4.62444	1.42081	-3.20363	0.974931	-1.67246
														651	2188	GAT	3	2	0.642311	2.34432	4.67063	0.853126	-3.81751	0.991144	-1.99294
														652	2191	ATT	3	1	0.841444	2.15856	3.5653	0.463273	-3.10203	0.993811	-1.61942
														653	2194	CTG	4	0	1.45657	1.43202	2.74617	0	-2.74617	1	-1.43364
														654	2197	ATC	2	0	0.854772	2.14523	2.3398	0	-2.3398	1	-1.2215
														655	2200	ATC	1	0	0.865121	2.13488	1.15591	0	-1.15591	1	-0.603443
														656	2203	AGC	3	0	0.646178	2.35382	4.64268	0	-4.64268	1	-2.42372
														657	2206	ACG	6	0	1	2	6	0	-6	1	-3.13231
														658	2209	CCG	4	0	1	2	4	0	-4	1	-2.08821
														659	2212	CAG	2	0	0.523507	1.83871	3.82039	0	-3.82039	1	-1.99444
														660	2215	GAC	2	0	0.64699	2.35301	3.09124	0	-3.09124	1	-1.61379
														661	2218	ACT	5	0	1	2	5	0	-5	1	-2.61026
														662	2221	CCG	3	0	1	2	3	0	-3	1	-1.56616
														663	2224	CGC	3	1	0.995537	2.00446	3.01345	0.498887	-2.51456	0.987873	-1.31273
														664	2227	TTT	1	0	0.647131	2.35287	1.54528	0	-1.54528	1	-0.806718
														665	2230	GAA	2	0	0.493414	2.28845	4.05339	0	-4.05339	1	-2.11608
														666	2233	AGC	3.33333	2.66667	0.618571	2.1494	5.38876	1.24066	-4.1481	0.982239	-2.16553
														667	2236	CTG	3	0	1.41548	1.58452	2.11943	0	-2.11943	1	-1.10645
														668	2239	CTG	7	2	1.19043	1.58373	5.88021	1.26284	-4.61737	0.9936	-2.41051
														669	2242	GGT	3	0	1	1.99374	3	0	-3	1	-1.56616
														670	2245	GAT	1	0	0.647021	2.35298	1.54555	0	-1.54555	1	-0.806855
														671	2248	GGC	6	0	1	1.88282	6	0	-6	1	-3.13231
														672	2251	TCT	6	2	0.866698	2.10625	6.92283	0.949556	-5.97327	0.998933	-3.11836
														673	2254	CAG	2	0	0.498997	1.86322	4.00804	0	-4.00804	1	-2.0924
														674	2257	TGG	0	0	0	1.8416	0	0	0	N/A	0
														675	2260	GGC	4	0	1	1.91155	4	0	-4	1	-2.08821
														676	2263	ATC	6	3	1.23621	1.72537	4.85353	1.73876	-3.11477	0.967805	-1.62607
														677	2266	TCA	4	4	0.748203	2.19075	5.34614	1.82586	-3.52028	0.970529	-1.83777
														678	2269	ATT	2	2	0.944707	2.05529	2.11706	0.973097	-1.14396	0.904593	-0.597207
														679	2272	CAG	2	1	0.522336	1.92591	3.82895	0.519235	-3.30971	0.990289	-1.72784
														680	2275	TAC	4	0	0.645549	2	6.19628	0	-6.19628	1	-3.23478
														681	2278	AAA	3.5	1.5	0.509396	2.24429	6.87088	0.668363	-6.20251	0.997397	-3.23803
														682	2281	GTG	4	0	1	2	4	0	-4	1	-2.08821
														683	2284	CAA	2	0	0.545832	1.81638	3.66413	0	-3.66413	1	-1.91287
														684	2287	CCG	4.5	4.5	0.689746	2.04108	6.52414	2.20471	-4.31942	0.969248	-2.25496
														685	2290	AGT	2	0	0.639075	2.36093	3.12952	0	-3.12952	1	-1.63377
														686	2293	CCG	3	0	1	2	3	0	-3	1	-1.56616
														687	2296	GAT	0	0	0.64745	2.35255	0	0	0	N/A	0
														688	2299	GGC	4	0	1	1.99031	4	0	-4	1	-2.08821
														689	2302	CTG	8	1	1.30197	1.63628	6.14455	0.611144	-5.53341	0.999341	-2.88873
														690	2305	GCT	5	0	1	2	5	0	-5	1	-2.61026
														691	2308	CAG	3	0	0.570349	1.79186	5.25994	0	-5.25994	1	-2.74596
														692	2311	GCG	5	0	1	2	5	0	-5	1	-2.61026
														693	2314	TTC	3	0	0.646731	2.35327	4.63871	0	-4.63871	1	-2.42165
														694	2317	ATC	4	0	0.830802	2.1692	4.81463	0	-4.81463	1	-2.51348
														695	2320	ATT	2.5	2.5	1.01138	1.9846	2.47186	1.2597	-1.21216	0.868197	-0.632809
														696	2323	GGT	3	0	1	1.99374	3	0	-3	1	-1.56616
														697	2326	GAA	0	0	0.48767	2.2942	0	0	0	N/A	0
														698	2329	GAG	3	0	0.554782	2.22709	5.40753	0	-5.40753	1	-2.82301
														699	2332	TTC	5	0	0.645803	2.3542	7.7423	0	-7.7423	1	-4.04188
														700	2335	ATC	3	0	0.839804	2.1602	3.57226	0	-3.57226	1	-1.86491
														701	2338	GGT	3	0	1	2	3	0	-3	1	-1.56616
														702	2341	GAT	3	3	0.641128	2.35166	4.67926	1.2757	-3.40356	0.97827	-1.77683
														703	2344	GAT	3	0	0.646331	2.35367	4.64158	0	-4.64158	1	-2.42315
														704	2347	TCA	3.75	4.25	0.760012	2.12931	4.93413	1.99596	-2.93818	0.941489	-1.53388
														705	2350	GTC	1	2	0.761045	2.0963	1.31398	0.954063	-0.35992	0.824967	-0.187897
														706	2353	GCA	5	0	1	2	5	0	-5	1	-2.61026
														707	2356	CTT	5	1	1.17848	1.64857	4.24275	0.606586	-3.63616	0.994753	-1.89826
														708	2359	ATC	3	2	0.861252	2.13875	3.4833	0.935126	-2.54818	0.973837	-1.33028
														709	2362	CTC	7	0	1.2521	1.73442	5.59063	0	-5.59063	1	-2.9186
														710	2365	GGC	2	0	1	2	2	0	-2	1	-1.0441
														711	2368	GAC	4	0	0.645484	2.35452	6.1969	0	-6.1969	1	-3.2351
														712	2371	AAT	2	0	0.646538	2.35346	3.0934	0	-3.0934	1	-1.61491
														713	2374	ATT	3	0	0.835317	2.16468	3.59145	0	-3.59145	1	-1.87492
														714	2377	TTC	2	0	0.641748	2.35825	3.11649	0	-3.11649	1	-1.62697
														715	2380	TAC	4	0	0.645232	2	6.19932	0	-6.19932	1	-3.23637
														716	2383	GGT	5	0	1	1.98663	5	0	-5	1	-2.61026
														717	2386	CAT	4	0	0.645213	2.35479	6.1995	0	-6.1995	1	-3.23646
														718	2389	GAC	3	0	0.638895	2.36111	4.69561	0	-4.69561	1	-2.45135
														719	2392	CTC	7	0	1.27518	1.66964	5.48944	0	-5.48944	1	-2.86577
														720	2395	TAC	5	3	0.775834	2.09306	6.44468	1.43331	-5.01137	0.993525	-2.61619
														721	2398	AAG	2	0	0.51239	2.22993	3.90327	0	-3.90327	1	-2.03771
														722	2401	CAG	3	2	0.70137	1.75184	4.27734	1.14165	-3.13569	0.974235	-1.63699
														723	2404	CTT	3	1	0.943776	2.05622	3.17872	0.486328	-2.69239	0.990205	-1.40557
														724	2407	GAA	1.66667	2.33333	0.488336	2.30609	3.41295	1.01181	-2.40114	0.939855	-1.25352
														725	2410	GCT	5	6	0.887812	2.09018	5.63183	2.87057	-2.76126	0.92388	-1.44152
														726	2413	GCG	3	0	1	2	3	0	-3	1	-1.56616
														727	2416	TCA	6	3	0.937118	2.0491	6.40261	1.46406	-4.93855	0.994309	-2.57818
														728	2419	TTG	3	8	0.698322	2.19451	4.29601	3.64546	-0.650554	0.736702	-0.339623
														729	2422	AAG	2	2	0.512472	2.18811	3.90265	0.914029	-2.98863	0.976557	-1.56022
														730	2425	GAT	2.5	5.5	0.578447	2.28285	4.32192	2.40927	-1.91265	0.866925	-0.998501
														731	2428	GAT	2.75	7.25	0.673803	2.29724	4.08131	3.15596	-0.92535	0.769557	-0.483081
														732	2431	GGC	6	0	1	1.92213	6	0	-6	1	-3.13231
														733	2434	GCT	4	0	1	2	4	0	-4	1	-2.08821
														734	2437	ACC	5	0	1	2	5	0	-5	1	-2.61026
														735	2440	GTC	4	0	1	2	4	0	-4	1	-2.08821
														736	2443	TTT	2	0	0.646811	2.35319	3.09209	0	-3.09209	1	-1.61423
														737	2446	GCT	2	0	1	2	2	0	-2	1	-1.0441
														738	2449	TAT	3	0	0.645462	2	4.64783	0	-4.64783	1	-2.42641
														739	2452	CAC	3	0	0.646533	2.35347	4.64014	0	-4.64014	1	-2.42239
														740	2455	GTT	5	0	1	2	5	0	-5	1	-2.61026
														741	2458	ACC	3	2	0.759969	2.24003	3.94753	0.892845	-3.05469	0.983582	-1.5947
														742	2461	GAT	3	0	0.64635	2.35365	4.64145	0	-4.64145	1	-2.42308
														743	2464	CCT	4	0	1	2	4	0	-4	1	-2.08821
														744	2467	GAG	2	0	0.570965	2.2109	3.50284	0	-3.50284	1	-1.82867
														745	2470	CGT	2	1	0.993879	1.99509	2.01232	0.50123	-1.51109	0.963235	-0.788866
														746	2473	TAT	3	0	0.646468	2	4.6406	0	-4.6406	1	-2.42263
														747	2476	GGT	2	0	1	2	2	0	-2	1	-1.0441
														748	2479	GTT	2	0	1	2	2	0	-2	1	-1.0441
														749	2482	GTA	4	1	1	2	4	0.5	-3.5	0.995885	-1.82718
														750	2485	GAA	2	0	0.560532	2.22134	3.56804	0	-3.56804	1	-1.8627
														751	2488	TTT	4	0	0.644469	2.35553	6.20666	0	-6.20666	1	-3.2402
														752	2491	GAT	2	0	0.645327	2.35467	3.09921	0	-3.09921	1	-1.61795
														753	2494	AAG	1	7	0.552002	2.28143	1.81159	3.06825	1.25666	0.51863	0.656041
														754	2497	GAG	3.5	7.5	0.656662	2.26716	5.32999	3.30811	-2.02188	0.851252	-1.05553
														755	2500	GGT	4	0	1	2	4	0	-4	1	-2.08821
														756	2503	AAA	0	0	0.48767	2.25465	0	0	0	N/A	0
														757	2506	GCT	5	0	1	2	5	0	-5	1	-2.61026
														758	2509	ATT	3	0	0.854466	2.14553	3.51097	0	-3.51097	1	-1.83291
														759	2512	TCG	5	2	0.927294	1.96895	5.39203	1.01577	-4.37627	0.994529	-2.28464
														760	2515	CTG	4	0	1.55691	1.43443	2.56918	0	-2.56918	1	-1.34125
														761	2518	GTG	5	1	0.806965	2.11085	6.19606	0.473743	-5.72231	0.999553	-2.98734
														762	2521	GAA	2	0	0.501933	2.27994	3.9846	0	-3.9846	1	-2.08017
														763	2524	AAA	3	0	0.497746	2.24457	6.02718	0	-6.02718	1	-3.1465
														764	2527	CCT	4	0	1	2	4	0	-4	1	-2.08821
														765	2530	AAG	5	7	0.681069	2.15949	7.3414	3.24151	-4.09989	0.954863	-2.14035
														766	2533	AAC	2	8	0.63089	2.24548	3.17012	3.56271	0.39259	0.618914	0.204953
														767	2536	CCT	5	0	1	2	5	0	-5	1	-2.61026
														768	2539	CGC	2.5	2.5	0.660962	2.16365	3.78236	1.15545	-2.62691	0.950224	-1.37138
														769	2542	AGT	3	0	0.639352	2.36065	4.69225	0	-4.69225	1	-2.4496
														770	2545	AAT	4	1	0.639295	2.3607	6.25689	0.423602	-5.83329	0.999561	-3.04528
														771	2548	TAT	1	0	0.647021	2	1.54555	0	-1.54555	1	-0.806855
														772	2551	GCT	6	0	1	2	6	0	-6	1	-3.13231
														773	2554	GTT	4	0	1	2	4	0	-4	1	-2.08821
														774	2557	ACT	3	0	1	2	3	0	-3	1	-1.56616
														775	2560	GGG	3	0	1	1.9928	3	0	-3	1	-1.56616
														776	2563	CTC	3	2	1.0178	1.96777	2.94753	1.01638	-1.93115	0.950885	-1.00816
														777	2566	TAT	1	0	0.647174	2	1.54518	0	-1.54518	1	-0.806663
														778	2569	TTT	2	0	0.645035	2.35496	3.10061	0	-3.10061	1	-1.61868
														779	2572	TAC	4	0	0.645387	2	6.19784	0	-6.19784	1	-3.23559
														780	2575	GAC	4	0	0.63896	2.36104	6.26017	0	-6.26017	1	-3.26813
														781	2578	AAC	3	0	0.640265	2.35974	4.68556	0	-4.68556	1	-2.44611
														782	2581	AGT	3	5	0.747408	2.25259	4.01387	2.21967	-1.7942	0.887377	-0.936668
														783	2584	GTT	6	0	1	2	6	0	-6	1	-3.13231
														784	2587	GTG	5	0	1	2	5	0	-5	1	-2.61026
														785	2590	GAA	2	5	0.551798	2.23823	3.62451	2.23391	-1.3906	0.855774	-0.725967
														786	2593	ATG	1	2	0.443915	2.55022	2.25268	0.784247	-1.46844	0.940573	-0.766599
														787	2596	GCG	5	0	1	2	5	0	-5	1	-2.61026
														788	2599	AAA	2	0	0.513134	2.22919	3.89762	0	-3.89762	1	-2.03476
														789	2602	AAC	3	2	0.636682	2.35187	4.71193	0.850386	-3.86154	0.991456	-2.01592
														790	2605	CTG	4	0	1.05301	1.94699	3.79865	0	-3.79865	1	-1.98309
														791	2608	CAG	2	4	0.552543	2.17756	3.61963	1.83691	-1.78271	0.898163	-0.930669
														792	2611	CCT	4	0	1	2	4	0	-4	1	-2.08821
														793	2614	TCA	4	0	1	1.68375	4	0	-4	1	-2.08821
														794	2617	CCT	7	1	1	1.94183	7	0.514979	-6.48502	0.999822	-3.38552
														795	2620	CGT	5	0	1	2	5	0	-5	1	-2.61026
														796	2623	GGT	4	0	1	1.98942	4	0	-4	1	-2.08821
														797	2626	GAA	3	0	0.547352	2.23452	5.48093	0	-5.48093	1	-2.86133
														798	2629	CTC	9	0	1.39957	1.53435	6.43054	0	-6.43054	1	-3.35708
														799	2632	GAG	1	0	0.509782	2.27209	1.96162	0	-1.96162	1	-1.02407
														800	2635	ATT	2	0	0.854022	2.14598	2.34186	0	-2.34186	1	-1.22257
														801	2638	ACG	5	0	1	2	5	0	-5	1	-2.61026
														802	2641	GAC	4	0	0.640412	2.35959	6.24598	0	-6.24598	1	-3.26073
														803	2644	ATT	5	0	0.863779	2.13622	5.78852	0	-5.78852	1	-3.02191
														804	2647	AAC	4	0	0.643834	2.35617	6.21278	0	-6.21278	1	-3.24339
														805	2650	CGT	2	4	0.910481	2.05859	2.19664	1.94308	-0.25356	0.731887	-0.132372
														806	2653	ATC	3	1	1.18581	1.81419	2.52991	0.551211	-1.9787	0.975589	-1.03298
														807	2656	TAC	4	0	0.64495	2	6.20203	0	-6.20203	1	-3.23778
														808	2659	ATG	3	2	0.794732	2.20527	3.77486	0.906919	-2.86794	0.980594	-1.49721
														809	2662	GAG	4	2	0.51326	2.24113	7.79332	0.892407	-6.90091	0.998861	-3.60263
														810	2665	CAA	2	2	0.492479	1.97062	4.06108	1.01491	-3.04617	0.972822	-1.59026
														811	2668	GGC	3	0	1	1.98942	3	0	-3	1	-1.56616
														812	2671	AAA	4	4	0.530238	2.24519	7.54378	1.78159	-5.76219	0.991502	-3.00816
														813	2674	CTT	7	0	1.32811	1.59096	5.27064	0	-5.27064	1	-2.75154
														814	2677	TCT	3	0	1	1.97938	3	0	-3	1	-1.56616
														815	2680	GTA	5	0	1	2	5	0	-5	1	-2.61026
														816	2683	TCA	7	1	1	1.8749	7	0.533362	-6.46664	0.999786	-3.37592
														817	2686	ATC	3	1	0.532771	2.46723	5.63094	0.405313	-5.22563	0.999005	-2.72805
														818	2689	ATG	0	0	0	3	0	0	0	N/A	0
														819	2692	GGC	4	0	1	1.81594	4	0	-4	1	-2.08821
														820	2695	CGC	4	0	0.986324	1.89039	4.05546	0	-4.05546	1	-2.11716
														821	2698	GGT	4	0	1	1.99374	4	0	-4	1	-2.08821
														822	2701	CAT	2	2	0.650329	2.34615	3.07537	0.852462	-2.22291	0.965765	-1.16047
														823	2704	GCC	5	0	1	2	5	0	-5	1	-2.61026
														824	2707	TGG	0	0	0	1.8416	0	0	0	N/A	0
														825	2710	CTT	6	1	1.22838	1.75514	4.8845	0.569756	-4.31474	0.997994	-2.25252
														826	2713	GAT	0	0	0.64745	2.35255	0	0	0	N/A	0
														827	2716	ACC	4	0	1	2	4	0	-4	1	-2.08821
														828	2719	GGT	6	0	1	1.94539	6	0	-6	1	-3.13231
														829	2722	ACG	5	0	1	2	5	0	-5	1	-2.61026
														830	2725	CAT	0	0	0.64745	2.35255	0	0	0	N/A	0
														831	2728	CAG	2	1	0.575727	1.82558	3.47387	0.547772	-2.9261	0.986218	-1.52758
														832	2731	AGT	3	0	0.640299	2.3597	4.68531	0	-4.68531	1	-2.44598
														833	2734	CTG	5	0	1.35318	1.51445	3.69499	0	-3.69499	1	-1.92898
														834	2737	ATG	1	2	0.533941	2.46606	1.87287	0.811011	-1.06186	0.916245	-0.554343
														835	2740	GAA	0	0	0.48767	2.2942	0	0	0	N/A	0
														836	2743	GCG	5	0	1	2	5	0	-5	1	-2.61026
														837	2746	AAC	2	1	0.646254	2.35375	3.09476	0.424855	-2.6699	0.990004	-1.39383
														838	2749	AAC	2	0	0.641617	2.35838	3.11713	0	-3.11713	1	-1.6273
														839	2752	TTT	4	0	0.646137	2.35386	6.19064	0	-6.19064	1	-3.23183
														840	2755	ATT	2	0	0.838558	2.16144	2.38505	0	-2.38505	1	-1.24512
														841	2758	CAG	2	0	0.571735	1.79048	3.49813	0	-3.49813	1	-1.8262
														842	2761	ACT	3	0	1	2	3	0	-3	1	-1.56616
														843	2764	ATA	4	0	0.842868	2.15713	4.7457	0	-4.7457	1	-2.4775
														844	2767	GAA	3	0	0.495003	2.28687	6.06057	0	-6.06057	1	-3.16393
														845	2770	TCA	4	4	0.817015	1.95506	4.89587	2.04597	-2.84991	0.946035	-1.4878
														846	2773	CGA	5	0	1.08216	1.70905	4.62039	0	-4.62039	1	-2.41208
														847	2776	CAG	1	0	0.576575	1.78564	1.73438	0	-1.73438	1	-0.905436
														848	2779	GGC	5	0	1	1.99031	5	0	-5	1	-2.61026
														849	2782	CTG	5	1	1.18644	1.53831	4.21428	0.650065	-3.56422	0.993184	-1.86071
														850	2785	AAA	0	0	0.48767	2.25465	0	0	0	N/A	0
														851	2788	GTA	6	1	0.993484	2.00652	6.03935	0.498376	-5.54097	0.999563	-2.89268
														852	2791	GCT	5	1	1	1.98391	5	0.504054	-4.49595	0.998583	-2.34712
														853	2794	TGT	3	0	0.638868	2.13567	4.69581	0	-4.69581	1	-2.45145
														854	2797	CCG	3	0	1	2	3	0	-3	1	-1.56616
														855	2800	GAA	1	0	0.491735	2.29013	2.03362	0	-2.03362	1	-1.06165
														856	2803	GAA	1	0	0.507524	2.27435	1.97035	0	-1.97035	1	-1.02863
														857	2806	ATT	2	0	0.837074	2.16293	2.38928	0	-2.38928	1	-1.24733
														858	2809	GCC	3	0	1	2	3	0	-3	1	-1.56616
														859	2812	TTC	3	2	0.638975	2.14142	4.69502	0.933959	-3.76106	0.988617	-1.96347
														860	2815	AGA	3	1	0.803341	2.00328	3.7344	0.499182	-3.23522	0.993288	-1.68895
														861	2818	ATG	0.5	1.5	0.189781	2.71313	2.63462	0.552867	-2.08175	0.934624	-1.08678
														862	2821	GGT	3	3	0.948632	1.94051	3.16245	1.54599	-1.61646	0.904717	-0.843878
														863	2824	TTT	5	1	0.705636	2.29016	7.08581	0.436651	-6.64915	0.999829	-3.4712
														864	2827	ATT	3	0	0.854523	2.14548	3.51073	0	-3.51073	1	-1.83278
														865	2830	GAT	1	4	0.654159	2.34584	1.52868	1.70515	0.176466	0.699945	0.0921243
														866	2833	AAA	5	6	0.799132	2.09335	6.25679	2.86622	-3.39057	0.945669	-1.77005
														867	2836	GCG	3.5	4.5	0.61832	2.20797	5.6605	2.03808	-3.62242	0.954725	-1.89109
														868	2839	CAA	3	2	0.548871	1.90276	5.46577	1.0511	-4.41466	0.989689	-2.30468
														869	2842	TTA	3.5	2.5	1.09567	1.67646	3.1944	1.49124	-1.70316	0.894248	-0.889138
														870	2845	CAG	1	5	0.559998	2.10918	1.78572	2.37059	0.584872	0.631283	0.305333
														871	2848	GAA	1	2	0.515273	2.27099	1.94072	0.880675	-1.06004	0.910048	-0.553398
														872	2851	CTT	9	0	1.51875	1.45238	5.92594	0	-5.92594	1	-3.09365
														873	2854	GCT	6	0	1	2	6	0	-6	1	-3.13231
														874	2857	AAG	3	2	0.566499	2.09529	5.29569	0.954521	-4.34117	0.991488	-2.26631
														875	2860	CCG	3.83333	2.16667	0.988892	2.00196	3.87639	1.08227	-2.79412	0.969437	-1.45868
														876	2863	TAT	4	3	1.03049	1.8411	3.88165	1.62946	-2.25219	0.938276	-1.17576
														877	2866	CTT	5	4	1.13129	1.78449	4.41973	2.24153	-2.1782	0.91344	-1.13713
														878	2869	AAA	0	0	0.48767	2.25465	0	0	0	N/A	0
														879	2872	AAC	4	0	0.644287	2.35571	6.20842	0	-6.20842	1	-3.24111
														880	2875	GAA	2	4	0.534868	2.28713	3.73924	1.74892	-1.99033	0.913555	-1.03905
														881	2878	TAT	3	0	0.646555	2	4.63998	0	-4.63998	1	-2.42231
														882	2881	GGC	3	0	1	2	3	0	-3	1	-1.56616
														883	3286	ATA	0	0	0.51233	2.48767	0	0	0	N/A	0
														884	3289	TTT	0	7	0.731368	2.26863	0	3.08556	3.08556	0.141417	1.61082
														885	3292	GAT	0	3	0.664549	2.33545	0	1.28455	1.28455	0.47179	0.670601
														886	3298	GCT	0	9	0.885957	2.09694	0	4.29196	4.29196	0.0419307	2.24063
														887	3301	GGT	1	6	0.83172	2.15155	1.20233	2.78869	1.58636	0.37611	0.828161
														888	3307	AGG	2.5	2.5	0.893311	2.09761	2.79858	1.19183	-1.60674	0.904194	-0.838804
														889	3313	TTT	1.5	4.5	0.696699	2.29095	2.15301	1.96425	-0.188757	0.71523	-0.0985408
														890	6571	AAA	0	5	0.545532	2.28803	0	2.18529	2.18529	0.343277	1.14083
														891	6574	TCA	2.5	3.5	1.12173	1.55164	2.2287	2.25567	0.026975	0.648183	0.0140824
														892	6580	ACA	0	3	0.513678	2.3708	0	1.2654	1.2654	0.555243	0.660602
														893	6583	CTA	2	3	1.23381	1.54512	1.62099	1.9416	0.320608	0.604147	0.167374
														894	6586	AAA	1	4	0.544817	2.29459	1.83548	1.74323	-0.0922469	0.753826	-0.0481576
														895	6589	TTC	0.5	6.5	0.723316	2.22636	0.691261	2.91956	2.2283	0.298246	1.16329
														896	6592	CTG	0.5	5.5	1.39319	1.52433	0.358888	3.60814	3.24925	0.0761174	1.69628
														897	6595	ATG	0.5	3.5	0.135922	2.86408	3.67859	1.22203	-2.45655	0.909567	-1.28245
														898	6604	TTT	0	4	1.05364	1.64688	0	2.42884	2.42884	0.138311	1.26798
														899	6610	AGC	0	2	0.637788	2.36221	0	0.846664	0.846664	0.620005	0.442002
														900	6613	CTG	1	5	0.729854	1.76856	1.37014	2.82716	1.45703	0.437344	0.760644
														901	6616	CTG	0.5	4.5	0.684313	2.08494	0.730659	2.15834	1.42768	0.440407	0.745323
														902	6619	TGT	0	5	0.653917	2.05439	0	2.43381	2.43381	0.251145	1.27057
														903	6622	TTG	0	3	1.1385	1.66701	0	1.79963	1.79963	0.209786	0.9395
														904	6625	GCG	0	4	0.974208	2.01242	0	1.98765	1.98765	0.206134	1.03766
														905	6628	ATG	0	3	0.090216	2.90978	0	1.031	1.031	0.91247	0.538238
														906	6631	AAC	0	6	0.649701	2.33451	0	2.57014	2.57014	0.22919	1.34174
														907	6634	GTG	0	5	0.974208	2.01242	0	2.48457	2.48457	0.138895	1.29707
														908	6640	TCT	0	5	0.721923	2.27808	0	2.19483	2.19483	0.252485	1.14582
														909	6643	TTT	3	4	0.751726	2.23823	3.99082	1.78713	-2.20369	0.928128	-1.15044
														910	6646	TTG	0	6	0.85293	1.69652	0	3.53664	3.53664	0.0868314	1.84631
														911	6649	AAA	0	2	0.507328	2.23499	0	0.894858	0.894858	0.664226	0.467162
														912	6652	GCT	0	5	1	2	0	2.5	2.5	0.131687	1.30513
														913	6655	TTA	0.5	8.5	1.03907	1.65117	0.481198	5.14788	4.66668	0.0473593	2.43625
														914	6658	GTC	2	4	0.866315	2.13369	2.30863	1.87469	-0.433939	0.76482	-0.226539
														915	6661	AGA	3	6	0.569243	2.22967	5.27015	2.69098	-2.57918	0.909827	-1.34646
														916	6664	AAA	2	9	0.580228	2.22586	3.44692	4.04338	0.59646	0.594907	0.311383
														917	6667	AAT	0	10	0.670701	2.31515	0	4.31938	4.31938	0.078543	2.25494
														918	6670	TTG	3	1	1.19364	1.56304	2.51331	0.63978	-1.87353	0.964848	-0.97808
														919	6673	ATG	0.5	9.5	0.25899	2.71266	1.93058	3.5021	1.57152	0.593564	0.820414
														920	6676	AAG	0	8	0.666402	2.19326	0	3.64755	3.64755	0.11973	1.90421
														921	6679	CTG	1.5	7.5	1.18112	1.77786	1.26998	4.21854	2.94856	0.152292	1.5393
														922	6685	GCA	4	9	0.937759	2.04852	4.26549	4.39342	0.127935	0.611694	0.0667885
														923	6688	GGC	2.5	10.5	0.59831	2.24199	4.17843	4.68334	0.504903	0.588491	0.263586
														924	6691	ATG	3.16667	8.83333	0.31543	2.6182	10.0392	3.37382	-6.66538	0.971873	-3.47967
														925	6700	TTG	0	3	1.17463	1.63054	0	1.83988	1.83988	0.19639	0.960513
														926	6703	TAC	0	6	0.648181	2.19931	0	2.72812	2.72812	0.212298	1.42422
														927	6706	AGG	0	2	0.806934	2.16583	0	0.923434	0.923434	0.530796	0.48208
														928	6709	ACA	0	3	0.62017	2.37983	0	1.26059	1.26059	0.499199	0.658095
														929	6712	ACC	0	4	0.984098	2.0159	0	1.98422	1.98422	0.203889	1.03587
														930	6715	ATT	0	3	0.92723	2.07277	0	1.44734	1.44734	0.32983	0.755586
														931	6718	CAA	0	3	0.601236	1.8104	0	1.65709	1.65709	0.423046	0.865089
														932	6721	AAT	0	7	0.64745	2.25202	0	3.10833	3.10833	0.17052	1.62271
														933	6724	CAA	2	6	1.16375	1.64763	1.71858	3.6416	1.92302	0.286941	1.00392
														934	6727	GCA	1	6	0.608222	2.1158	1.64414	2.83581	1.19168	0.513737	0.622117
														935	6730	AAG	1	2	0.593704	2.15977	1.68434	0.926023	-0.75832	0.880574	-0.395882
														936	6733	GTG	2	3	0.955588	2.04441	2.09295	1.46741	-0.625536	0.811557	-0.326562
														937	6736	TTT	2	4	0.646793	2.28708	3.09218	1.74896	-1.34322	0.874405	-0.701232
														938	6742	GCG	0	6	0.937358	2.03017	0	2.95542	2.95542	0.102524	1.54288
														939	6745	GTT	4	6	0.96809	2.03191	4.13185	2.95289	-1.17896	0.808129	-0.615479
														940	6748	TGC	0	4	0.637788	2.06179	0	1.94006	1.94006	0.340248	1.01281
														941	6751	ACT	0	2	0.871446	2.12855	0	0.939605	0.939605	0.503416	0.490522
														942	6754	ATC	0	4	0.801857	2.19814	0	1.81972	1.81972	0.28823	0.949987
														943	6757	AAC	0	6	0.593745	2.29331	0	2.6163	2.6163	0.251216	1.36584
														944	6769	ATG	2	9	0.400493	2.57249	4.99385	3.49856	-1.49529	0.823669	-0.780619
														945	6772	CGC	0	6	0.775985	2.22402	0	2.69782	2.69782	0.165996	1.4084
														946	6775	AAG	0	2	0.597081	2.16333	0	0.9245	0.9245	0.614184	0.482637
														947	6778	GTA	0	4	0.815017	2.10622	0	1.89913	1.89913	0.270239	0.991446
														948	6781	AAC	3	4	0.644372	2.35563	4.6557	1.69806	-2.95764	0.957455	-1.54404
														949	6787	TAC	0	6	0.66827	2.1785	0	2.75419	2.75419	0.200831	1.43783
														950	6790	GTT	2	5	0.968275	2.03173	2.06553	2.46096	0.395433	0.595003	0.206437
														951	6793	GTG	1	5	1.01394	1.97339	0.986248	2.53371	1.54746	0.339265	0.807854
														952	6799	CGG	0	9	0.588463	2.14066	0	4.20431	4.20431	0.112388	2.19487
														953	6802	GAG	0	3	0.99082	2.00442	0	1.49669	1.49669	0.29969	0.78135
														954	6805	CTG	0	5	0.643576	2.13323	0	2.34386	2.34386	0.267584	1.22362
														955	6808	TGT	0	5	0.659091	2.27101	0	2.20166	2.20166	0.279694	1.14938
														956	6811	TTG	0	7	1.05373	1.77399	0	3.94591	3.94591	0.0382473	2.05997
														957	6814	ACG	0	1	0.0218162	2.97818	0	0.335775	0.335775	0.992728	0.175292
														958	6820	CGG	0	7	0.705456	1.75932	0	3.9788	3.9788	0.0944002	2.07714
														959	6826	ATA	1	0	0.533228	2.46677	1.87537	0	-1.87537	1	-0.97904
														960	6832	GCA	0.5	7.5	0.610393	2.23047	0.819144	3.36252	2.54337	0.302468	1.32777
														961	6838	AAT	0	7	0.693294	2.30671	0	3.03463	3.03463	0.15889	1.58423
														962	6841	CTC	4.5	8.5	1.01427	1.84929	4.43668	4.59635	0.159668	0.596145	0.0833551
														963	6847	TTT	0	6	0.931769	2.06823	0	2.90103	2.90103	0.107366	1.51449
														964	6850	TTG	1	1	1.21005	1.57405	0.826413	0.635305	-0.191108	0.811098	-0.0997684
														965	6853	GTC	1	7	0.921078	2.07271	1.08568	3.37723	2.29154	0.240455	1.1963
														966	6856	AAT	0	3	0.653357	2.34664	0	1.27842	1.27842	0.478605	0.667402
														967	6859	GGA	3	0	1	1.98555	3	0	-3	1	-1.56616
														968	6865	GTG	2	5	0.974208	2.01242	2.05295	2.48457	0.431619	0.587103	0.225328
														969	6871	AAC	4	5	0.859087	2.14091	4.65611	2.33545	-2.32065	0.917036	-1.2115
														970	6877	GCA	1	8	0.867138	1.92165	1.15322	4.16308	3.00986	0.17725	1.5713
														971	6880	GTG	1	3	1.54806	1.45194	0.64597	2.0662	1.42023	0.288863	0.741434
														972	6883	AAA	0	2	0.502271	2.22409	0	0.899242	0.899242	0.665485	0.469451
														973	6886	ATA	4	4	0.60044	2.39956	6.66178	1.66697	-4.99481	0.98956	-2.60755
														974	6892	GGC	0	10	0.756981	2.24302	0	4.45828	4.45828	0.0545904	2.32745
														975	6895	AAT	3	5	0.64017	2.35983	4.68626	2.1188	-2.56746	0.930605	-1.34035
														976	6898	TAT	0	4	0.695253	2.00269	0	1.99731	1.99731	0.303616	1.0427
														977	6901	GGA	2	0	1	1.79529	2	0	-2	1	-1.0441
														978	6904	TAC	0	6	0.87423	2.09941	0	2.85794	2.85794	0.123838	1.492
														979	6907	CAG	0	4	0.737672	1.73104	0	2.31074	2.31074	0.24174	1.20633
														980	6910	AAG	0	2	0.598934	2.16335	0	0.924491	0.924491	0.613362	0.482632
														981	6913	GTT	0	6	0.983	2.017	0	2.97471	2.97471	0.0923652	1.55295
														982	6916	TTG	0	1	1.22019	1.57334	0	0.635591	0.635591	0.563208	0.331811
														983	6919	CAC	0	4	0.949668	2.05033	0	1.9509	1.9509	0.218178	1.01847
														984	6922	ATG	0	3	0.102994	2.89701	0	1.03555	1.03555	0.900501	0.540612
														985	6925	GAT	0	6	0.925551	2.07445	0	2.89233	2.89233	0.109317	1.50995
														986	6928	TTT	2.5	6.5	0.752256	2.18908	3.32334	2.96928	-0.354058	0.703958	-0.184836
														987	6940	TTG	1	6	1.17887	1.78415	0.84827	3.36294	2.51467	0.161443	1.31279
														988	6943	ATA	2.5	5.5	0.543353	2.30577	4.60106	2.38532	-2.21574	0.884429	-1.15673
														989	6946	ATA	1.5	6.5	0.728142	2.19443	2.06004	2.96204	0.902008	0.524945	0.470895
														990	6949	CTG	3.33333	10.6667	0.920662	1.87671	3.62058	5.6837	2.06312	0.344482	1.07705
														991	6952	AAT	0	3	0.64745	2.35255	0	1.27521	1.27521	0.482229	0.665727
														992	6955	TTG	0	1	1.19809	1.60605	0	0.622645	0.622645	0.572742	0.325053
														993	6958	TTT	0	4	0.669139	2.30548	0	1.735	1.735	0.360844	0.90576
														994	6961	ATA	0	4	0.592448	2.40755	0	1.66144	1.66144	0.41478	0.867357
														995	6964	AAA	1	2	0.501565	2.25661	1.99376	0.886286	-1.10747	0.912822	-0.578159
														996	6967	CCA	0	7	0.830498	1.73534	0	4.03378	4.03378	0.0647276	2.10584
														997	6970	CTA	3	5	0.703045	1.77737	4.26715	2.81314	-1.45401	0.834861	-0.759069
														998	6973	ACT	0	4	0.943454	2.05655	0	1.94501	1.94501	0.220835	1.0154
														999	6976	TTT	0	4	0.846532	2.15347	0	1.85747	1.85747	0.265503	0.969695
														1000	6979	ATT	1.5	5.5	0.46178	2.53822	3.2483	2.16687	-1.08142	0.813451	-0.564559
														1001	6982	CAA	0.5	8.5	0.930472	2.01166	0.537362	4.22537	3.68801	0.100643	1.92533
														1002	6985	AAG	0	7	0.703071	2.07102	0	3.37998	3.37998	0.129254	1.76453
														1003	6988	AGA	2	6	0.582711	2.28948	3.43223	2.62069	-0.811547	0.790541	-0.423669
														1004	6991	ATG	0	10	1.08837	1.84594	0	5.41729	5.41729	0.00970771	2.82811
														1005	6994	AGC	0	7	0.545647	2.29826	0	3.04578	3.04578	0.225106	1.59006
														1006	6997	GTA	1	11	0.601176	2.25097	1.66341	4.88678	3.22338	0.245545	1.68277
														1007	7000	GCA	2.5	7.5	0.991944	2.00399	2.5203	3.74253	1.22223	0.434888	0.638067
														1008	7006	TCT	0	8	0.721928	2.08145	0	3.84347	3.84347	0.0923582	2.00649
														1009	7009	GGA	1	2	0.980066	1.82143	1.02034	1.09804	0.0776989	0.718473	0.0405629
														1010	7012	ACG	0	3	0.16793	2.83207	0	1.0593	1.0593	0.841295	0.553007
														1011	7015	ATC	3	3	0.601371	2.39863	4.9886	1.25071	-3.73788	0.982899	-1.95137
														1012	7018	CTT	2.5	7.5	0.996096	1.79512	2.5098	4.17799	1.66819	0.371119	0.870883
														1013	7027	ATA	0	6	0.610226	2.38977	0	2.5107	2.5107	0.255513	1.31071
														1014	7033	AGT	0	6	0.715089	2.28491	0	2.62592	2.62592	0.195204	1.37087
														1015	7036	GGC	0	0	1	2	0	0	0	N/A	0

## Sheet: Aerobactin selection
Triplet	Syn (s)	Nonsyn (n)	Syn sites (S)	Nonsyn sites (N)	dS	dN	dN-dS	P-value	Normalized dN-dS
TTG	0	0	0.622343	2.09006	0	0	0	N/A	0
TCG	0	0	1	1.7124	0	0	0	N/A	0
TTG	0	0	0.622343	2.09006	0	0	0	N/A	0
ATA	0	0	0.630105	2.36989	0	0	0	N/A	0
ATG	0	0	0	3	0	0	0	N/A	0
AGA	0	0	0.740802	2	0	0	0	N/A	0
ACT	0	0	1	2	0	0	0	N/A	0
GTT	0	1	0.994891	2.00511	0	0.498726	0.498726	0.66837	2.33587
ATC	0	0	0.581123	2.41888	0	0	0	N/A	0
GGC	0	0	1	2	0	0	0	N/A	0
AGA	0	0	0.740802	2	0	0	0	N/A	0
ATT	0	0	0.581123	2.41888	0	0	0	N/A	0
CGC	0	0	1	2	0	0	0	N/A	0
ATT	0	0	0.581123	2.41888	0	0	0	N/A	0
ATC	0	0	0.581123	2.41888	0	0	0	N/A	0
ATA	0	0	0.630105	2.36989	0	0	0	N/A	0
ACG	0	0	1	2	0	0	0	N/A	0
CCT	0	1	1	2	0	0.5	0.5	0.666667	2.34183
GGA	0	0	1	1.66441	0	0	0	N/A	0
AAT	0	0	0.293521	2.70648	0	0	0	N/A	0
TGT	0	0	0.293521	2.41888	0	0	0	N/A	0
TTG	0	0	0.622343	2.09006	0	0	0	N/A	0
ATA	0	0	0.630105	2.36989	0	0	0	N/A	0
ATG	0	0	0	3	0	0	0	N/A	0
ATT	1	0	0.593985	2.40601	1.68354	0	-1.68354	1	-7.88516
CAA	0	0	0.369895	2.33658	0	0	0	N/A	0
TCA	1	0	1	1.35616	1	0	-1	1	-4.68367
ACA	1	0	1	2	1	0	-1	1	-4.68367
CAC	1	0	0.293521	2.70648	3.40691	0	-3.40691	1	-15.9568
GAG	1	2	0.297431	2.6654	3.36213	0.750356	-2.61177	0.97179	-12.2327
GGA	1	0	1	1.75253	1	0	-1	1	-4.68367
GCC	0	1	1	2	0	0.5	0.5	0.666667	2.34183
TGG	0	0	0	2.34236	0	0	0	N/A	0
GAT	1	0	0.293521	2.70648	3.40691	0	-3.40691	1	-15.9568
GTG	0	0	1	2	0	0	0	N/A	0
GCA	2	0	1	2	2	0	-2	1	-9.36734
GCA	0	0	1	2	0	0	0	N/A	0
CAG	1	0	0.339607	2.36687	2.94458	0	-2.94458	1	-13.7914
TGC	0	0	0.293521	2.41888	0	0	0	N/A	0
TTC	0	0	0.293521	2.70648	0	0	0	N/A	0
CTG	0	0	1.29352	1.70648	0	0	0	N/A	0
AAT	1	0	0.293521	2.70648	3.40691	0	-3.40691	1	-15.9568
TCC	0	1	1	2	0	0.5	0.5	0.666667	2.34183
CTG	0	0	1.29352	1.70648	0	0	0	N/A	0
ATC	0	0	0.581123	2.41888	0	0	0	N/A	0
CGT	0	0	1	2	0	0	0	N/A	0
GAA	0	0	0.369895	2.29452	0	0	0	N/A	0
ACC	0	0	1	2	0	0	0	N/A	0
AAG	0	1	0.426217	2.38265	0	0.419701	0.419701	0.84826	1.96574
GAC	0	0	0.293521	2.70648	0	0	0	N/A	0
TGG	0	0	0	2.34236	0	0	0	N/A	0
CAA	1	1	0.496347	2.21013	2.01472	0.452462	-1.56226	0.966367	-7.3171
CTC	1	1	0.898281	2.04698	1.11324	0.488524	-0.624714	0.90698	-2.92595
AGC	0	0	0.293521	2.70648	0	0	0	N/A	0
CAG	0	0	0.328822	2.37766	0	0	0	N/A	0
GGT	0	0	1	2	0	0	0	N/A	0
GAA	0	1	0.34984	2.40269	0	0.4162	0.4162	0.872902	1.94934
CCC	0	0	1	2	0	0	0	N/A	0
GTA	1	1	1	2	1	0.5	-0.5	0.888889	-2.34183
GAA	1	0	0.363752	2.30066	2.74912	0	-2.74912	1	-12.876
TTA	2	0	0.825905	1.6834	2.42159	0	-2.42159	1	-11.3419
GTG	0	2	0.927728	2.07227	0	0.965124	0.965124	0.477146	4.52032
ATT	1	0	0.581123	2.41888	1.72081	0	-1.72081	1	-8.05968
CCG	0	0	1	2	0	0	0	N/A	0
TTG	0	0	0.622343	2.09006	0	0	0	N/A	0
GAC	1.5	1.5	0.40093	2.58234	3.7413	0.580868	-3.16043	0.974122	-14.8024
GAT	0	1	0.361436	2.34014	0	0.427324	0.427324	0.866213	2.00145
GAG	0	1	0.328822	2.34664	0	0.426142	0.426142	0.877097	1.99591
AAG	0	1	0.328822	2.40297	0	0.416152	0.416152	0.879631	1.94912
GCC	0	1	1	2	0	0.5	0.5	0.666667	2.34183
CTA	1	0	1.12806	1.68642	0.886475	0	-0.886475	1	-4.15195
CAC	0	0	0.293521	2.70648	0	0	0	N/A	0
TTT	0	0	0.293521	2.70648	0	0	0	N/A	0
AAG	0	0	0.328822	2.41198	0	0	0	N/A	0
GTG	0	0	1	2	0	0	0	N/A	0
GCT	0	0	1	2	0	0	0	N/A	0
TAC	0	0	0.293521	2	0	0	0	N/A	0
TTT	0	0	0.293521	2.70648	0	0	0	N/A	0
TCT	0	0	1	2	0	0	0	N/A	0
CCC	2	0	1	2	2	0	-2	1	-9.36734
ACC	1	0	1	2	1	0	-1	1	-4.68367
CAG	0	0	0.328822	2.37766	0	0	0	N/A	0
CAC	1	0	0.293521	2.70648	3.40691	0	-3.40691	1	-15.9568
CAC	0	0	0.293521	2.70648	0	0	0	N/A	0
CGT	0	0	1	2	0	0	0	N/A	0
TTT	0	0	0.293521	2.70648	0	0	0	N/A	0
GCT	1	1	1	2	1	0.5	-0.5	0.888889	-2.34183
TTC	1	0	0.293521	2.70648	3.40691	0	-3.40691	1	-15.9568
CCG	1	0	1	2	1	0	-1	1	-4.68367
GCC	0	0	1	2	0	0	0	N/A	0
CGA	1	0	1.2876	1.67989	0.776637	0	-0.776637	1	-3.63751
CTG	0	0	1.29352	1.70648	0	0	0	N/A	0
GTC	1	0	1	2	1	0	-1	1	-4.68367
ACG	1	0	1	2	1	0	-1	1	-4.68367
CAT	1	1	0.302791	2.62013	3.30261	0.38166	-2.92095	0.989269	-13.6808
CGC	1	0	1	2	1	0	-1	1	-4.68367
GAC	0	1	0.921755	2.07825	0	0.481175	0.481175	0.692748	2.25367
AGC	0	0	0.293521	2.70648	0	0	0	N/A	0
CAG	1	1	0.329323	2.37087	3.03653	0.421787	-2.61475	0.985125	-12.2466
CCA	1	1	1	2	1	0.5	-0.5	0.888889	-2.34183
GTG	0	0	1	2	0	0	0	N/A	0
GCG	0	1	1	2	0	0.5	0.5	0.666667	2.34183
TTC	1	0	0.293521	2.70648	3.40691	0	-3.40691	1	-15.9568
GCG	2	1	0.831574	2.0803	2.40508	0.480699	-1.92438	0.976709	-9.01315
ACC	0	0	1	2	0	0	0	N/A	0
GTT	1	0	1	2	1	0	-1	1	-4.68367
GCC	0	0	1	2	0	0	0	N/A	0
AGA	1	0	0.730017	2.07885	1.36983	0	-1.36983	1	-6.41584
CTG	0	0	1.29352	1.70648	0	0	0	N/A	0
ATT	0	0	0.581123	2.41888	0	0	0	N/A	0
GTC	0	0	1	2	0	0	0	N/A	0
GAT	0	0	0.293521	2.70648	0	0	0	N/A	0
AAG	1	0	0.334964	2.40584	2.9854	0	-2.9854	1	-13.9826
CTG	2	0	1.1251	1.71967	1.77763	0	-1.77763	1	-8.32582
CAA	0	0	0.369895	2.33658	0	0	0	N/A	0
AAC	1	1	0.293521	2.70648	3.40691	0.369484	-3.03743	0.990427	-14.2263
CAG	0	0	0.328822	2.37766	0	0	0	N/A	0
CAG	1	1	0.325694	2.45786	3.07036	0.406858	-2.6635	0.986309	-12.475
CAG	0	2	0.505064	2.27545	0	0.878947	0.878947	0.669706	4.1167
CTG	0	0	1.29352	1.70648	0	0	0	N/A	0
CCC	0	0	1	2	0	0	0	N/A	0
GCC	1	1	1	2	1	0.5	-0.5	0.888889	-2.34183
GCT	2	1	1	2	2	0.5	-1.5	0.962963	-7.0255
GGC	0	0	1	2	0	0	0	N/A	0
TGT	1	0	0.293521	2.41888	3.40691	0	-3.40691	1	-15.9568
GAG	0	0	0.328822	2.33559	0	0	0	N/A	0
GCG	0	0	1	2	0	0	0	N/A	0
TTT	0	0	0.293521	2.70648	0	0	0	N/A	0
TAC	1	0	0.293521	2	3.40691	0	-3.40691	1	-15.9568
CAG	0	0	0.328822	2.37766	0	0	0	N/A	0
CGT	1	0	1	2	1	0	-1	1	-4.68367
GTT	2	0	1	2	2	0	-2	1	-9.36734
ATG	0	0	0	3	0	0	0	N/A	0
GAA	0	1	0.369895	2.30556	0	0.433734	0.433734	0.861745	2.03146
AGT	1	0	0.293521	2.70648	3.40691	0	-3.40691	1	-15.9568
CAC	1	0	0.293521	2.70648	3.40691	0	-3.40691	1	-15.9568
GCC	2	0	1	2	2	0	-2	1	-9.36734
CAT	1	0	0.293521	2.70648	3.40691	0	-3.40691	1	-15.9568
ACC	0	0	1	2	0	0	0	N/A	0
GGT	1	2	1	2	1	1	0	0.740741	0
GAG	1	0	0.339607	2.3248	2.94458	0	-2.94458	1	-13.7914
GCA	1	0	1	2	1	0	-1	1	-4.68367
ATC	0.5	2.5	0.932154	2.06785	0.536392	1.20899	0.672595	0.548922	3.15021
GCT	1	0	1	2	1	0	-1	1	-4.68367
GCC	0	1	1	2	0	0.5	0.5	0.666667	2.34183
CGT	1	0	1	2	1	0	-1	1	-4.68367
CAT	1	0	0.293521	2.70648	3.40691	0	-3.40691	1	-15.9568
GAC	0	0	0.293521	2.70648	0	0	0	N/A	0
TGG	0	0	0	2.34236	0	0	0	N/A	0
AAC	1	4	0.627034	2.32727	1.59481	1.71875	0.123939	0.71203	0.580487
GGC	0	0	1	2	0	0	0	N/A	0
CTG	0	0	1.29352	1.70648	0	0	0	N/A	0
CGT	1	0	1	2	1	0	-1	1	-4.68367
GAG	1	0	0.339607	2.3248	2.94458	0	-2.94458	1	-13.7914
CAA	0	2	0.34984	2.45522	0	0.81459	0.81459	0.76612	3.81527
GCC	1	0	1	2	1	0	-1	1	-4.68367
CTG	1	0	1.21645	1.78355	0.822067	0	-0.822067	1	-3.85029
AAC	1	0	0.293521	2.70648	3.40691	0	-3.40691	1	-15.9568
TTT	0	0	0.293521	2.70648	0	0	0	N/A	0
GCC	0	0	1	2	0	0	0	N/A	0
GGG	1	1	0.4093	2.29228	2.4432	0.436247	-2.00695	0.977047	-9.39989
GCC	1	0	1	2	1	0	-1	1	-4.68367
GAG	1	0	0.339607	2.3248	2.94458	0	-2.94458	1	-13.7914
CAG	0	0	0.328822	2.37766	0	0	0	N/A	0
GCA	2	0	1	2	2	0	-2	1	-9.36734
CTG	0	0	1.29352	1.70648	0	0	0	N/A	0
CTG	0	0	1.29352	1.70648	0	0	0	N/A	0
GTC	0	0	1	2	0	0	0	N/A	0
GGG	0	0	1	2	0	0	0	N/A	0
CAC	0	0	0.293521	2.70648	0	0	0	N/A	0
GCC	1	0	1	2	1	0	-1	1	-4.68367
TTC	0	0	0.293521	2.70648	0	0	0	N/A	0
CAT	0	0	0.293521	2.70648	0	0	0	N/A	0
CCG	1	0	1	2	1	0	-1	1	-4.68367
GCA	1	0	1	2	1	0	-1	1	-4.68367
CCG	1	0	1	2	1	0	-1	1	-4.68367
AAA	0	0	0.369895	2.37091	0	0	0	N/A	0
TCA	1	0	1	1.40351	1	0	-1	1	-4.68367
CAC	1	0	0.293521	2.70648	3.40691	0	-3.40691	1	-15.9568
GAA	0	0	0.369895	2.29452	0	0	0	N/A	0
CCC	1	0	1	2	1	0	-1	1	-4.68367
TTT	1	0	0.293521	2.70648	3.40691	0	-3.40691	1	-15.9568
ACG	0	0	1	2	0	0	0	N/A	0
CAA	1	1	0.509613	2.27394	1.96227	0.439765	-1.52251	0.966482	-7.13092
CCG	0	1	0.403157	2.33583	0	0.428113	0.428113	0.852808	2.00514
CAG	0	0	0.328822	2.37766	0	0	0	N/A	0
GCC	0	0	1	2	0	0	0	N/A	0
GAA	0	2	0.486023	2.19845	0	0.909733	0.909733	0.670679	4.26089
CGC	1	0	1	2	1	0	-1	1	-4.68367
TAC	0	0	0.293521	2	0	0	0	N/A	0
CTG	0	0	1.29352	1.70648	0	0	0	N/A	0
CCT	1	0	1	2	1	0	-1	1	-4.68367
GAT	0	0	0.293521	2.70648	0	0	0	N/A	0
TTT	0	0	0.293521	2.70648	0	0	0	N/A	0
GCG	1	0	1	2	1	0	-1	1	-4.68367
CCA	1	0	1	2	1	0	-1	1	-4.68367
CAT	0	0	0.293521	2.70648	0	0	0	N/A	0
TTC	1	0	0.293521	2.70648	3.40691	0	-3.40691	1	-15.9568
CCG	0	0	1	2	0	0	0	N/A	0
TTA	2	0	0.825905	1.6834	2.42159	0	-2.42159	1	-11.3419
CGC	0	0	1	2	0	0	0	N/A	0
TGG	0	0	0	2.34236	0	0	0	N/A	0
TTC	1	0	0.293521	2.70648	3.40691	0	-3.40691	1	-15.9568
GCG	0	0	1	2	0	0	0	N/A	0
GTG	0	0	1	2	0	0	0	N/A	0
GAT	0	0	0.293521	2.70648	0	0	0	N/A	0
AAA	0	0	0.369895	2.37091	0	0	0	N/A	0
GAC	1	0	0.293521	2.70648	3.40691	0	-3.40691	1	-15.9568
CAC	0	2	0.2988	2.47179	0	0.809129	0.809129	0.795937	3.78969
CTG	1	0	1.19315	1.76384	0.838117	0	-0.838117	1	-3.92546
GCG	0	0	1	2	0	0	0	N/A	0
GGC	1	0	1	2	1	0	-1	1	-4.68367
GAC	0	0	0.293521	2.70648	0	0	0	N/A	0
AGT	1	0	0.293521	2.70648	3.40691	0	-3.40691	1	-15.9568
CTG	0	0	1.29352	1.70648	0	0	0	N/A	0
CAG	1	1	0.339607	2.37588	2.94458	0.420896	-2.52368	0.984359	-11.8201
CTG	0	0	1.29352	1.70648	0	0	0	N/A	0
ACT	2	1	0.814488	2.18551	2.45553	0.457559	-1.99797	0.979988	-9.35784
TTA	1	0	0.657274	1.69889	1.52144	0	-1.52144	1	-7.1259
CAG	0	0	0.328822	2.37766	0	0	0	N/A	0
CAG	0	0	0.328822	2.37766	0	0	0	N/A	0
CGC	0	0	1	2	0	0	0	N/A	0
CTG	0	0	1.29352	1.70648	0	0	0	N/A	0
ACG	0	0	1	2	0	0	0	N/A	0
CGC	1	0	1	2	1	0	-1	1	-4.68367
TTC	1	0	0.293521	2.70648	3.40691	0	-3.40691	1	-15.9568
GCG	0	0	1	2	0	0	0	N/A	0
GCT	2	0	1	2	2	0	-2	1	-9.36734
GAA	1	0	0.359109	2.3053	2.78467	0	-2.78467	1	-13.0425
AAC	1	0	0.293521	2.70648	3.40691	0	-3.40691	1	-15.9568
GCG	1	0	1	2	1	0	-1	1	-4.68367
CCG	0	0	1	2	0	0	0	N/A	0
CAG	1	0	0.329261	2.37722	3.03711	0	-3.03711	1	-14.2248
TTA	2	0	0.825905	1.6834	2.42159	0	-2.42159	1	-11.3419
TTG	1	0	1.21919	1.74896	0.82022	0	-0.82022	1	-3.84164
CAT	0	0	0.293521	2.70648	0	0	0	N/A	0
GCG	0	0	1	2	0	0	0	N/A	0
CTG	2	0	1.28635	1.71058	1.55479	0	-1.55479	1	-7.28212
ACC	1	0	1	2	1	0	-1	1	-4.68367
GAT	1	0	0.293521	2.70648	3.40691	0	-3.40691	1	-15.9568
CGG	0	1	1.03584	1.88709	0	0.529918	0.529918	0.645616	2.48196
CAG	0	1	0.580585	2.20297	0	0.453933	0.453933	0.791423	2.12607
TGG	0	0	0	2.34236	0	0	0	N/A	0
CTG	2	0	1.1251	1.71967	1.77763	0	-1.77763	1	-8.32582
TTC	0	0	0.293521	2.70648	0	0	0	N/A	0
CCG	0	0	1	2	0	0	0	N/A	0
CTC	1	0	1.07707	1.92293	0.928441	0	-0.928441	1	-4.34851
CAT	0	0	0.293521	2.70648	0	0	0	N/A	0
CCC	0	0	1	2	0	0	0	N/A	0
TGG	0	0	0	2.34236	0	0	0	N/A	0
CAG	0	0	0.328822	2.37766	0	0	0	N/A	0
GCG	1	0	1	2	1	0	-1	1	-4.68367
GAC	0	0	0.293521	2.70648	0	0	0	N/A	0
TAT	0	0	0.293521	2	0	0	0	N/A	0
CTG	1	0	1.11728	1.8072	0.895032	0	-0.895032	1	-4.19203
CTC	1	0	1.07707	1.92293	0.928441	0	-0.928441	1	-4.34851
CAG	0	0	0.328822	2.37766	0	0	0	N/A	0
CAG	0	0	0.328822	2.37766	0	0	0	N/A	0
ACC	0	1	0.814488	2.18551	0	0.457559	0.457559	0.728504	2.14305
TGG	0	0	0	2.34236	0	0	0	N/A	0
TGT	0	0	0.293521	2.41888	0	0	0	N/A	0
CAG	0	0	0.328822	2.37766	0	0	0	N/A	0
CAA	0	0	0.369895	2.33658	0	0	0	N/A	0
CTG	0	0	1.29352	1.70648	0	0	0	N/A	0
GTG	0	1	0.737413	2.26259	0	0.441972	0.441972	0.754196	2.07005
GAG	1	0	0.334964	2.32945	2.9854	0	-2.9854	1	-13.9826
AAA	0	1	0.369895	2.36189	0	0.423389	0.423389	0.864596	1.98301
GGC	1	0	1	1.91188	1	0	-1	1	-4.68367
CTG	0	1	1.29197	1.70803	0	0.585469	0.585469	0.569344	2.74214
GTG	2	1	1.07707	1.92293	1.85688	0.520041	-1.33684	0.953722	-6.26132
ACT	0.5	2.5	0.821206	2.12417	0.60886	1.17693	0.568068	0.592619	2.66064
GAC	1	0	0.293521	2.70648	3.40691	0	-3.40691	1	-15.9568
CTG	0	0	1.29352	1.70648	0	0	0	N/A	0
GGG	1	0	1	2	1	0	-1	1	-4.68367
GAA	1	0	0.359109	2.3053	2.78467	0	-2.78467	1	-13.0425
GCC	1	0	1	2	1	0	-1	1	-4.68367
GGT	1	0	1	1.91188	1	0	-1	1	-4.68367
GCG	1	1	1	2	1	0.5	-0.5	0.888889	-2.34183
CCC	0	1	1	2	0	0.5	0.5	0.666667	2.34183
TGG	0	0	0	2.34236	0	0	0	N/A	0
CTG	0	0	1.29352	1.70648	0	0	0	N/A	0
CCC	0	0	1	2	0	0	0	N/A	0
ACC	0	0	1	2	0	0	0	N/A	0
ACG	1	0	1	2	1	0	-1	1	-4.68367
TCA	0	0	1	1.29352	0	0	0	N/A	0
TCG	1	0	1	1.60241	1	0	-1	1	-4.68367
CGT	1	0	1	2	1	0	-1	1	-4.68367
TCG	0	0	1	1.7124	0	0	0	N/A	0
CTG	1	0	1.21645	1.78355	0.822067	0	-0.822067	1	-3.85029
TAC	1	0	0.293521	2	3.40691	0	-3.40691	1	-15.9568
TGT	1	0	0.293521	2.41888	3.40691	0	-3.40691	1	-15.9568
GCG	0	0	1	2	0	0	0	N/A	0
ACC	0	0	1	2	0	0	0	N/A	0
AGC	1	0	0.293521	2.70648	3.40691	0	-3.40691	1	-15.9568
CGG	2	0	1.16907	1.83093	1.71076	0	-1.71076	1	-8.01262
GAC	0	0	0.293521	2.70648	0	0	0	N/A	0
ATG	0	0	0	3	0	0	0	N/A	0
ATC	0	0	0.581123	2.41888	0	0	0	N/A	0
AAG	0	0	0.328822	2.41198	0	0	0	N/A	0
TTT	1	0	0.293521	2.70648	3.40691	0	-3.40691	1	-15.9568
TCC	1	0	1	1.92448	1	0	-1	1	-4.68367
CTG	0	0	1.29352	1.70648	0	0	0	N/A	0
AGC	0	0	0.293521	2.70648	0	0	0	N/A	0
GTG	0	0	1	2	0	0	0	N/A	0
CGG	1	0	1.2876	1.63532	0.776637	0	-0.776637	1	-3.63751
CTG	1	0	1.21645	1.78355	0.822067	0	-0.822067	1	-3.85029
ACT	1	0	1	2	1	0	-1	1	-4.68367
AAC	0	0	0.293521	2.70648	0	0	0	N/A	0
TCC	0	0	1	2	0	0	0	N/A	0
GTC	0	0	1	2	0	0	0	N/A	0
CGC	0	0	1	2	0	0	0	N/A	0
ACC	1	0	1	2	1	0	-1	1	-4.68367
CTG	2	0	1.1251	1.71967	1.77763	0	-1.77763	1	-8.32582
TCG	0	0	1	1.7124	0	0	0	N/A	0
GTG	1	0	1	2	1	0	-1	1	-4.68367
AAA	0	0	0.369895	2.37091	0	0	0	N/A	0
GAG	1	0	0.339607	2.3248	2.94458	0	-2.94458	1	-13.7914
GTT	1	1	0.994891	2.00511	1.00514	0.498726	-0.50641	0.890021	-2.37186
AAA	0	0	0.369895	2.37091	0	0	0	N/A	0
CGC	0	0	1	2	0	0	0	N/A	0
GGC	0	0	1	2	0	0	0	N/A	0
ATG	0	0	0	3	0	0	0	N/A	0
CGC	1	0	1.25575	1.74425	0.796337	0	-0.796337	1	-3.72978
CTG	1	0	1.19315	1.76384	0.838117	0	-0.838117	1	-3.92546
GCG	0	0	1	2	0	0	0	N/A	0
CGG	1	0	1.24459	1.75541	0.803476	0	-0.803476	1	-3.76321
CTG	0	0	1.29352	1.70648	0	0	0	N/A	0
GCG	0	0	1	2	0	0	0	N/A	0
CAG	0	0	0.328822	2.37766	0	0	0	N/A	0
ACC	0	0	1	2	0	0	0	N/A	0
GAA	1	2	0.520962	2.28176	1.91952	0.876518	-1.04301	0.909193	-4.8851
CGC	0	0	1	2	0	0	0	N/A	0
TGG	0	0	0	2.34236	0	0	0	N/A	0
CAG	0	0	0.328822	2.37766	0	0	0	N/A	0
GAC	0.5	1.5	0.481584	2.49416	1.03824	0.601404	-0.436835	0.838164	-2.04599
ATG	0	0	0	3	0	0	0	N/A	0
CAG	0	0	0.328822	2.37766	0	0	0	N/A	0
GCG	1	0	1	2	1	0	-1	1	-4.68367
CGT	1	0	1	2	1	0	-1	1	-4.68367
TTC	0	0	0.293521	2.70648	0	0	0	N/A	0
CCG	0	0	1	2	0	0	0	N/A	0
ACG	0	1	1	2	0	0.5	0.5	0.666667	2.34183
TTT	0	0	0.293521	2.70648	0	0	0	N/A	0
CGT	1	0	1	2	1	0	-1	1	-4.68367
GTC	1	0	1	2	1	0	-1	1	-4.68367
ATG	0	0	0	3	0	0	0	N/A	0
CAG	0	0	0.328822	2.37766	0	0	0	N/A	0
GAA	0	0	0.369895	2.29452	0	0	0	N/A	0
GAT	1	0	0.293521	2.70648	3.40691	0	-3.40691	1	-15.9568
GGT	1	0	1	2	1	0	-1	1	-4.68367
TGG	0	0	0	2.34236	0	0	0	N/A	0
GCC	0	0	1	2	0	0	0	N/A	0
GGA	1	0	1	1.75253	1	0	-1	1	-4.68367
CTG	0	0	1.29352	1.70648	0	0	0	N/A	0
CGC	1	0	1	2	1	0	-1	1	-4.68367
GAT	0	0	0.293521	2.70648	0	0	0	N/A	0
GCG	0	2	0.809686	2.19031	0	0.913111	0.913111	0.533053	4.27671
CAG	0	0	0.328822	2.37766	0	0	0	N/A	0
GGC	0	0	1	2	0	0	0	N/A	0
AGG	0	1	0.966744	2.03326	0	0.491822	0.491822	0.677752	2.30353
ATC	1	0	0.581123	2.41888	1.72081	0	-1.72081	1	-8.05968
ATG	0	1	0.18374	2.81626	0	0.355081	0.355081	0.938753	1.66308
GAA	0	0	0.369895	2.29452	0	0	0	N/A	0
GAG	0	0	0.328822	2.33559	0	0	0	N/A	0
AGC	0	0	0.293521	2.70648	0	0	0	N/A	0
CTG	0	0	1.29352	1.70648	0	0	0	N/A	0
TTC	0	0	0.293521	2.70648	0	0	0	N/A	0
GCG	1	0	1	2	1	0	-1	1	-4.68367
CTG	0	0	1.29352	1.70648	0	0	0	N/A	0
CGT	0	0	1	2	0	0	0	N/A	0
GAA	0	0	0.369895	2.29452	0	0	0	N/A	0
AAC	0	0	0.293521	2.70648	0	0	0	N/A	0
CTG	0	0	1.29352	1.70648	0	0	0	N/A	0
ATT	0	0	0.581123	2.41888	0	0	0	N/A	0
GTC	0	0	1	2	0	0	0	N/A	0
GAC	0	0	0.293521	2.70648	0	0	0	N/A	0
AGG	0.5	1.5	0.644821	2.28058	0.775409	0.657726	-0.117683	0.779579	-0.551188
CCG	0	0	1	2	0	0	0	N/A	0
CAG	0	0	0.328822	2.37766	0	0	0	N/A	0
AGC	1	0	0.293521	2.70648	3.40691	0	-3.40691	1	-15.9568
CAG	0	0	0.328822	2.37766	0	0	0	N/A	0
ACC	0	0	1	2	0	0	0	N/A	0
AAC	0	0	0.293521	2.70648	0	0	0	N/A	0
GTG	0	0	1	2	0	0	0	N/A	0
CTG	0	0	1.29352	1.70648	0	0	0	N/A	0
GTT	1	0	1	2	1	0	-1	1	-4.68367
TCC	0	0	1	2	0	0	0	N/A	0
CTG	0	0	1.29352	1.70648	0	0	0	N/A	0
ACG	0	0	1	2	0	0	0	N/A	0
CAG	0	0	0.328822	2.37766	0	0	0	N/A	0
TCC	0	0	1	2	0	0	0	N/A	0
GCG	0	0	1	2	0	0	0	N/A	0
CCG	0	0	1	2	0	0	0	N/A	0
GAC	0	0	0.293521	2.70648	0	0	0	N/A	0
GGC	0	0	1	2	0	0	0	N/A	0
GGC	0	0	1	2	0	0	0	N/A	0
GAC	0	0	0.293521	2.70648	0	0	0	N/A	0
TCA	0	1	1	1.47903	0	0.676117	0.676117	0.596617	3.16671
CTG	0	0	1.29352	1.70648	0	0	0	N/A	0
CTG	0	0	1.29352	1.70648	0	0	0	N/A	0
TCT	1	1	1	1.97921	1	0.505251	-0.494749	0.887333	-2.31724
GCG	1	0	1	2	1	0	-1	1	-4.68367
GCG	1	0	1	2	1	0	-1	1	-4.68367
GTG	2	0	1	2	2	0	-2	1	-9.36734
AAA	1	0	0.333371	2.40743	2.99966	0	-2.99966	1	-14.0494
CGC	0	0	1	2	0	0	0	N/A	0
CTG	0	0	1.29352	1.70648	0	0	0	N/A	0
AGC	0	0	0.293521	2.70648	0	0	0	N/A	0
CAG	0	0	0.328822	2.37766	0	0	0	N/A	0
CGT	1	0	1	2	1	0	-1	1	-4.68367
CTG	0	0	1.29352	1.70648	0	0	0	N/A	0
AAC	1	2	0.479033	2.52097	2.08754	0.793346	-1.29419	0.931652	-6.06157
ATC	0	0	0.581123	2.41888	0	0	0	N/A	0
AGC	0	0	0.293521	2.70648	0	0	0	N/A	0
GAA	0	0	0.369895	2.29452	0	0	0	N/A	0
AAA	0	1	0.369895	2.36189	0	0.423389	0.423389	0.864596	1.98301
CAG	0	0	0.328822	2.37766	0	0	0	N/A	0
GCC	1	0	1	2	1	0	-1	1	-4.68367
GCC	1	0	1	2	1	0	-1	1	-4.68367
CAT	0	0	0.293521	2.70648	0	0	0	N/A	0
GCC	0	0	1	2	0	0	0	N/A	0
TGG	0	0	0	2.34236	0	0	0	N/A	0
GTC	1	0	1	2	1	0	-1	1	-4.68367
GAC	1	0	0.293521	2.70648	3.40691	0	-3.40691	1	-15.9568
GCC	1	0	1	2	1	0	-1	1	-4.68367
TAC	0	0	0.293521	2	0	0	0	N/A	0
TGT	1	0	0.293521	2.41888	3.40691	0	-3.40691	1	-15.9568
CAG	0	0	0.328822	2.37766	0	0	0	N/A	0
CAG	0	0	0.328822	2.37766	0	0	0	N/A	0
GTG	0	0	1	2	0	0	0	N/A	0
CTG	0	0	1.29352	1.70648	0	0	0	N/A	0
AAA	1	0	0.363752	2.37705	2.74912	0	-2.74912	1	-12.876
CCG	1	0	1	2	1	0	-1	1	-4.68367
CTG	0	0	1.29352	1.70648	0	0	0	N/A	0
TTC	1	0	0.293521	2.70648	3.40691	0	-3.40691	1	-15.9568
ACT	2	0	1	2	2	0	-2	1	-9.36734
GCG	1	0	1	2	1	0	-1	1	-4.68367
GAA	0	0	0.369895	2.29452	0	0	0	N/A	0
GCT	1	0	1	2	1	0	-1	1	-4.68367
GAT	0	0	0.293521	2.70648	0	0	0	N/A	0
TAC	0	0	0.293521	2	0	0	0	N/A	0
GGT	2	0	1	1.91188	2	0	-2	1	-9.36734
CTG	0	0	1.29352	1.70648	0	0	0	N/A	0
GTG	0	0	1	2	0	0	0	N/A	0
CTG	0	0	1.29352	1.70648	0	0	0	N/A	0
TTA	0	0	0.663416	1.63011	0	0	0	N/A	0
GCC	1	0	1	2	1	0	-1	1	-4.68367
CAT	0	0	0.293521	2.70648	0	0	0	N/A	0
CAG	0	0	0.328822	2.37766	0	0	0	N/A	0
CAA	0	0	0.369895	2.33658	0	0	0	N/A	0
AAT	0	0	0.293521	2.70648	0	0	0	N/A	0
ATC	0	0	0.581123	2.41888	0	0	0	N/A	0
CTG	0	0	1.29352	1.70648	0	0	0	N/A	0
GTG	0	0	1	2	0	0	0	N/A	0
GAG	1	0	0.365346	2.29907	2.73713	0	-2.73713	1	-12.8198
ATG	0	0	0	3	0	0	0	N/A	0
GCG	1	1	0.899629	2.05019	1.11157	0.487761	-0.623808	0.906988	-2.92171
CAG	1	0	0.339607	2.36687	2.94458	0	-2.94458	1	-13.7914
GAT	1	0	0.293521	2.70648	3.40691	0	-3.40691	1	-15.9568
CTG	0	0	1.29352	1.70648	0	0	0	N/A	0
CCG	0	0	1	2	0	0	0	N/A	0
GTT	0	0	1	2	0	0	0	N/A	0
GGC	0	0	1	2	0	0	0	N/A	0
CTG	0	0	1.29352	1.70648	0	0	0	N/A	0
ATC	1	0	0.581123	2.41888	1.72081	0	-1.72081	1	-8.05968
TAT	0	0	0.293521	2	0	0	0	N/A	0
CGC	0	0	1	2	0	0	0	N/A	0
GAC	1	0	0.293521	2.70648	3.40691	0	-3.40691	1	-15.9568
TGT	1	0	0.293521	2.41888	3.40691	0	-3.40691	1	-15.9568
CAG	0	0	0.328822	2.37766	0	0	0	N/A	0
GGC	0	0	1	2	0	0	0	N/A	0
AGC	1	0	0.293521	2.70648	3.40691	0	-3.40691	1	-15.9568
GCC	0	0	1	2	0	0	0	N/A	0
TTT	0	0	0.293521	2.70648	0	0	0	N/A	0
ATG	0	0	0	3	0	0	0	N/A	0
CCA	2	0	1	2	2	0	-2	1	-9.36734
CAT	1	0	0.293521	2.70648	3.40691	0	-3.40691	1	-15.9568
GCC	0	0	1	2	0	0	0	N/A	0
GCA	0	0	1	2	0	0	0	N/A	0
GGC	0	0	1	2	0	0	0	N/A	0
TGG	0	0	0	2.34236	0	0	0	N/A	0
CTG	0	0	1.29352	1.70648	0	0	0	N/A	0
GAC	1	0	0.293521	2.70648	3.40691	0	-3.40691	1	-15.9568
GTG	0	2	0.674214	2.23767	0	0.893789	0.893789	0.590532	4.18621
ATT	0	1	0.586233	2.41377	0	0.41429	0.41429	0.804589	1.9404
GGC	0	1	0.99245	2.00755	0	0.49812	0.49812	0.669183	2.33303
GAA	0	0	0.369895	2.29452	0	0	0	N/A	0
GCC	1	0	1	2	1	0	-1	1	-4.68367
CAG	0	0	0.328822	2.37766	0	0	0	N/A	0
GCG	1	0	1	2	1	0	-1	1	-4.68367
GAA	0	0	0.369895	2.29452	0	0	0	N/A	0
AAC	1	0	0.293521	2.70648	3.40691	0	-3.40691	1	-15.9568
GTC	0	0	1	2	0	0	0	N/A	0
TTT	0	0	0.293521	2.70648	0	0	0	N/A	0
AGC	1	0	0.293521	2.70648	3.40691	0	-3.40691	1	-15.9568
CGC	0	0	1	2	0	0	0	N/A	0
GAA	1	0	0.363752	2.30066	2.74912	0	-2.74912	1	-12.876
CAG	0	0	0.328822	2.37766	0	0	0	N/A	0
CTG	0	0	1.29352	1.70648	0	0	0	N/A	0
CTG	0	0	1.29352	1.70648	0	0	0	N/A	0
CGC	0	0	1	2	0	0	0	N/A	0
TAT	1	0	0.293521	2	3.40691	0	-3.40691	1	-15.9568
TTC	0	0	0.293521	2.70648	0	0	0	N/A	0
CCC	0	0	1	2	0	0	0	N/A	0
TAC	1	0	0.293521	2	3.40691	0	-3.40691	1	-15.9568
TAC	0	0	0.293521	2	0	0	0	N/A	0
CTG	0	0	1.29352	1.70648	0	0	0	N/A	0
TTA	0	0	0.663416	1.63011	0	0	0	N/A	0
GTG	0	0	1	2	0	0	0	N/A	0
AAC	1	0	0.293521	2.70648	3.40691	0	-3.40691	1	-15.9568
TCC	1	0	1	2	1	0	-1	1	-4.68367
ACC	1	0	1	2	1	0	-1	1	-4.68367
TTT	1	0	0.293521	2.70648	3.40691	0	-3.40691	1	-15.9568
GCC	1	0	1	2	1	0	-1	1	-4.68367
GTG	1	0	1	2	1	0	-1	1	-4.68367
ACG	0	0	1	2	0	0	0	N/A	0
GCA	1	0	1	2	1	0	-1	1	-4.68367
GCA	0	0	1	2	0	0	0	N/A	0
CTG	0	0	1.29352	1.70648	0	0	0	N/A	0
AGT	1	1	0.921755	2.07825	1.08489	0.481175	-0.603712	0.905597	-2.82759
GCG	0	0	1	2	0	0	0	N/A	0
GCT	1	0	1	2	1	0	-1	1	-4.68367
GGC	0	0	1	2	0	0	0	N/A	0
ATG	0	0	0	3	0	0	0	N/A	0
GAC	0	0	0.293521	2.70648	0	0	0	N/A	0
AGT	1	0	0.293521	2.70648	3.40691	0	-3.40691	1	-15.9568
GAA	0	0	0.369895	2.29452	0	0	0	N/A	0
ACG	1	1	0.989313	2.01069	1.0108	0.497342	-0.51346	0.891251	-2.40488
CAC	1	0	0.293521	2.70648	3.40691	0	-3.40691	1	-15.9568
CTG	1	0	1.19315	1.76384	0.838117	0	-0.838117	1	-3.92546
ATG	0	0	0	3	0	0	0	N/A	0
GCA	1	0	1	2	1	0	-1	1	-4.68367
CGG	1	0	1.21208	1.78792	0.825027	0	-0.825027	1	-3.86415
GTA	0	0	1	2	0	0	0	N/A	0
CGT	1	0	1	2	1	0	-1	1	-4.68367
GAC	1	0	0.293521	2.70648	3.40691	0	-3.40691	1	-15.9568
GCG	0	0	1	2	0	0	0	N/A	0
TTA	2	0	0.825905	1.6834	2.42159	0	-2.42159	1	-11.3419
AGC	1	2	0.479033	2.50018	2.08754	0.799942	-1.2876	0.930752	-6.03068
GCG	0	0	1	2	0	0	0	N/A	0
CTA	1	0	1.29352	1.70648	0.773084	0	-0.773084	1	-3.62087
CGA	2	0	1.03185	1.93564	1.93826	0	-1.93826	1	-9.07817
AAC	0	2	0.293521	2.60069	0	0.769028	0.769028	0.807452	3.60187
GAG	0	0	0.328822	2.33559	0	0	0	N/A	0
GTG	1	0	1	2	1	0	-1	1	-4.68367
ATG	0	2	0.161742	2.83826	0	0.704657	0.704657	0.895079	3.30038
CAC	0	0	0.293521	2.70648	0	0	0	N/A	0
ACG	0	1	0.899629	2.06161	0	0.485058	0.485058	0.696198	2.27185
GAC	0	1	0.399171	2.60083	0	0.384493	0.384493	0.866943	1.80084
TGC	1	0	0.293521	2.41888	3.40691	0	-3.40691	1	-15.9568
CTT	2	0	1.04389	1.95611	1.9159	0	-1.9159	1	-8.97345
GAC	1	0	0.293521	2.70648	3.40691	0	-3.40691	1	-15.9568
TAC	0	0	0.293521	2	0	0	0	N/A	0
GTG	0	0	1	2	0	0	0	N/A	0
CTG	0	0	1.29352	1.70648	0	0	0	N/A	0
ACA	0	2	0.439681	2.26472	0	0.883112	0.883112	0.701272	4.13621
AGC	1	0	0.293521	2.70648	3.40691	0	-3.40691	1	-15.9568
CCG	0	0	1	2	0	0	0	N/A	0
CAC	0	0	0.293521	2.70648	0	0	0	N/A	0
TGG	0	0	0	2.34236	0	0	0	N/A	0
AAC	1	0	0.293521	2.70648	3.40691	0	-3.40691	1	-15.9568
GTC	1	0	1	2	1	0	-1	1	-4.68367
AAA	1	0	0.363752	2.37705	2.74912	0	-2.74912	1	-12.876
GGC	0	0	1	2	0	0	0	N/A	0
AAT	1	0	0.293521	2.70648	3.40691	0	-3.40691	1	-15.9568
TTC	0	0	0.293521	2.70648	0	0	0	N/A	0
TTC	0	0	0.293521	2.70648	0	0	0	N/A	0
TGC	1	0	0.293521	2.41888	3.40691	0	-3.40691	1	-15.9568
TAC	0	0	0.293521	2	0	0	0	N/A	0
CTG	0	0	1.29352	1.70648	0	0	0	N/A	0
CAC	0	0	0.293521	2.70648	0	0	0	N/A	0
GAT	0	0	0.293521	2.70648	0	0	0	N/A	0
CAC	0	0	0.293521	2.70648	0	0	0	N/A	0
AAT	1	0	0.293521	2.70648	3.40691	0	-3.40691	1	-15.9568
GAA	0	0	0.369895	2.29452	0	0	0	N/A	0
AAC	0	0	0.293521	2.70648	0	0	0	N/A	0
ACC	0	0	1	2	0	0	0	N/A	0
ATC	0	0	0.581123	2.41888	0	0	0	N/A	0
GTC	0	0	1	2	0	0	0	N/A	0
GAT	0	0	0.293521	2.70648	0	0	0	N/A	0
CCC	1	0	1	2	1	0	-1	1	-4.68367
TCG	0	0	1	1.7124	0	0	0	N/A	0
GTG	1	0	1	2	1	0	-1	1	-4.68367
ATC	0	0	0.581123	2.41888	0	0	0	N/A	0
TAC	0	0	0.293521	2	0	0	0	N/A	0
TTT	1	0	0.293521	2.70648	3.40691	0	-3.40691	1	-15.9568
GAC	0	1	0.293521	2.70648	0	0.369484	0.369484	0.90216	1.73054
TTC	0	0	0.293521	2.70648	0	0	0	N/A	0
ATC	0	1	0.691115	2.30889	0	0.433109	0.433109	0.769628	2.02854
AAC	1	0	0.293521	2.70648	3.40691	0	-3.40691	1	-15.9568
CCA	1	0	1	2	1	0	-1	1	-4.68367
CTG	1	0	1.21645	1.78355	0.822067	0	-0.822067	1	-3.85029
CTG	0	0	1.29352	1.70648	0	0	0	N/A	0
TCT	1	0	1	2	1	0	-1	1	-4.68367
CAG	0	0	0.328822	2.37766	0	0	0	N/A	0
GAG	0	0	0.328822	2.33559	0	0	0	N/A	0
CGC	0	0	1	2	0	0	0	N/A	0
ATG	0	0	0	3	0	0	0	N/A	0
TCT	0	0	1	2	0	0	0	N/A	0
CAG	0	0	0.328822	2.37766	0	0	0	N/A	0
GCA	0	0	1	2	0	0	0	N/A	0
AAG	0	1	0.925664	2.04563	0	0.488847	0.488847	0.688464	2.2896
ATT	0	0	0.581123	2.41888	0	0	0	N/A	0
GTT	0	0	1	2	0	0	0	N/A	0
CAT	1	0	0.293521	2.70648	3.40691	0	-3.40691	1	-15.9568
AGT	1	0	0.293521	2.70648	3.40691	0	-3.40691	1	-15.9568
GGC	0	0	1	2	0	0	0	N/A	0
CAC	0	0	0.293521	2.70648	0	0	0	N/A	0
GGC	1	0	1	2	1	0	-1	1	-4.68367
CTG	1	0	1.11728	1.8072	0.895032	0	-0.895032	1	-4.19203
CGC	1	0	1	2	1	0	-1	1	-4.68367
TGC	0	0	0.293521	2.41888	0	0	0	N/A	0
GAA	1	0	0.359109	2.3053	2.78467	0	-2.78467	1	-13.0425
AAG	0	0	0.328822	2.41198	0	0	0	N/A	0
TCA	1	0	1	1.47903	1	0	-1	1	-4.68367
GGC	2	0	1	1.94981	2	0	-2	1	-9.36734
AAC	1	1	0.350651	2.41886	2.85184	0.413418	-2.43842	0.98397	-11.4208
ACG	1	1	1	2	1	0.5	-0.5	0.888889	-2.34183
CTG	0	0	1.29352	1.70648	0	0	0	N/A	0
AAT	0	0	0.293521	2.70648	0	0	0	N/A	0
CTC	1	0	1.26101	1.73899	0.793014	0	-0.793014	1	-3.71421
GGC	1	0	1	2	1	0	-1	1	-4.68367
TGG	0	0	0	2.34236	0	0	0	N/A	0
GGA	0	0	1	1.66441	0	0	0	N/A	0
CAG	0	0	0.328822	2.37766	0	0	0	N/A	0
GAC	0	0	0.293521	2.70648	0	0	0	N/A	0
AAC	0	0	0.293521	2.70648	0	0	0	N/A	0
AGT	0	0	0.293521	2.70648	0	0	0	N/A	0
GCG	0	0	1	2	0	0	0	N/A	0
GTG	1	0	1	2	1	0	-1	1	-4.68367
CTG	0	0	1.29352	1.70648	0	0	0	N/A	0
CAT	0	0	0.293521	2.70648	0	0	0	N/A	0
TTT	0	1	0.293521	2.52097	0	0.396673	0.396673	0.895711	1.85789
TCC	0	2	1	2	0	1	1	0.444444	4.68367
GGT	1	0	1	2	1	0	-1	1	-4.68367
CCG	1	0	1	2	1	0	-1	1	-4.68367
CTT	1	0	1.04389	1.95611	0.957951	0	-0.957951	1	-4.48673
GCC	0	1	1	2	0	0.5	0.5	0.666667	2.34183
GAA	0	0	0.369895	2.29452	0	0	0	N/A	0
GGC	0	0	1	2	0	0	0	N/A	0
TGG	0	0	0	2.34236	0	0	0	N/A	0
CTG	1	0	1.11728	1.8072	0.895032	0	-0.895032	1	-4.19203
CGT	0	0	1	2	0	0	0	N/A	0
GAC	1	0	0.293521	2.70648	3.40691	0	-3.40691	1	-15.9568
GCG	0	0	1	2	0	0	0	N/A	0
CTG	0	0	1.29352	1.70648	0	0	0	N/A	0
GAC	1	0	0.293521	2.70648	3.40691	0	-3.40691	1	-15.9568
CAG	0	0	0.328822	2.37766	0	0	0	N/A	0
ATG	0	0	0	3	0	0	0	N/A	0
TTT	0	0	0.293521	2.70648	0	0	0	N/A	0
ATC	0	0	0.581123	2.41888	0	0	0	N/A	0
GCG	1	0	1	2	1	0	-1	1	-4.68367
GCC	1	0	1	2	1	0	-1	1	-4.68367
CCG	0	0	1	2	0	0	0	N/A	0
CAG	0	2	0.553572	2.19646	0	0.910556	0.910556	0.637927	4.26474
CTT	0	0	1	2	0	0	0	N/A	0
TCC	1	0	1	2	1	0	-1	1	-4.68367
GCC	0	0	1	2	0	0	0	N/A	0
GTT	1	1	0.890009	2.10999	1.12358	0.473936	-0.649649	0.911987	-3.04274
GTG	0	0	1	2	0	0	0	N/A	0
CTG	1	0	1.11728	1.8072	0.895032	0	-0.895032	1	-4.19203
CCC	0	0	1	2	0	0	0	N/A	0
TAC	1	1	0.293521	2.10565	3.40691	0.474913	-2.932	0.985032	-13.7325
GCA	1	0	1	2	1	0	-1	1	-4.68367
GAA	1	0	0.363752	2.30066	2.74912	0	-2.74912	1	-12.876
TGG	0	0	0	2.34236	0	0	0	N/A	0
CGC	2	0	1.07552	1.92448	1.85956	0	-1.85956	1	-8.70959
GAA	0	0	0.369895	2.29452	0	0	0	N/A	0
GAG	0	0	0.328822	2.33559	0	0	0	N/A	0
CCA	2	0	1	2	2	0	-2	1	-9.36734
CAG	0	0	0.328822	2.37766	0	0	0	N/A	0
GCG	0	0	1	2	0	0	0	N/A	0
CTG	0	0	1.29352	1.70648	0	0	0	N/A	0
GCG	1	0	1	2	1	0	-1	1	-4.68367
CTG	0	0	1.29352	1.70648	0	0	0	N/A	0
TTT	0	0	0.293521	2.70648	0	0	0	N/A	0
GAC	1	1	0.921755	2.07825	1.08489	0.481175	-0.603712	0.905597	-2.82759
GCA	2	0	1	2	2	0	-2	1	-9.36734
CTA	1	0	1.29352	1.70648	0.773084	0	-0.773084	1	-3.62087
AAG	1	0	0.365346	2.37546	2.73713	0	-2.73713	1	-12.8198
AGC	0	0	0.293521	2.70648	0	0	0	N/A	0
GAT	0	0	0.293521	2.70648	0	0	0	N/A	0
ATC	0	0	0.581123	2.41888	0	0	0	N/A	0
GTG	1	0	1	2	1	0	-1	1	-4.68367
CAT	1	0	0.293521	2.70648	3.40691	0	-3.40691	1	-15.9568
CGC	0	0	1	2	0	0	0	N/A	0
GAT	0	1	0.324912	2.37667	0	0.420757	0.420757	0.879733	1.97069
ATG	0	3	0.41213	2.58787	0	1.15925	1.15925	0.641894	5.42957
TTC	0	0	0.293521	2.70648	0	0	0	N/A	0
TGG	0	0	0	2.34236	0	0	0	N/A	0
CAA	0	0	0.369895	2.33658	0	0	0	N/A	0
CTG	0	0	1.29352	1.70648	0	0	0	N/A	0
CCG	0	0	1	2	0	0	0	N/A	0
CTG	0	0	1.29352	1.70648	0	0	0	N/A	0
TGG	0	0	0	2.34236	0	0	0	N/A	0
CTG	2	0	0.704866	2.04289	2.83742	0	-2.83742	1	-13.2895
TCT	1	0	1	2	1	0	-1	1	-4.68367
GCC	1	1	1	2	1	0.5	-0.5	0.888889	-2.34183
CCG	1	0	1	2	1	0	-1	1	-4.68367
CGT	0	1	1	2	0	0.5	0.5	0.666667	2.34183
CAG	0	0	0.328822	2.37766	0	0	0	N/A	0
CAG	0	0	0.328822	2.37766	0	0	0	N/A	0
GCC	1	0	1	2	1	0	-1	1	-4.68367
TCC	0	0	1	2	0	0	0	N/A	0
GGC	0	0	1	2	0	0	0	N/A	0
GAG	0	0	0.328822	2.33559	0	0	0	N/A	0
ATG	0	0	0	3	0	0	0	N/A	0
ACG	2	2	0.963082	2.03692	2.07667	0.981876	-1.09479	0.899525	-5.12764
TTT	0	0	0.293521	2.70648	0	0	0	N/A	0
GAT	0	0	0.293521	2.70648	0	0	0	N/A	0
GCC	0	0	1	2	0	0	0	N/A	0
GAG	1	0	0.365346	2.29907	2.73713	0	-2.73713	1	-12.8198
CGT	0	0	1	2	0	0	0	N/A	0
GAG	0	0	0.328822	2.33559	0	0	0	N/A	0
ATC	1	0	0.581123	2.41888	1.72081	0	-1.72081	1	-8.05968
TGT	1	1	0.293521	2.04639	3.40691	0.488665	-2.91824	0.984265	-13.6681
TTT	1	0	0.293521	2.70648	3.40691	0	-3.40691	1	-15.9568
CCC	0	0	1	2	0	0	0	N/A	0
CAG	0	0	0.328822	2.37766	0	0	0	N/A	0
CGC	1	0	1	2	1	0	-1	1	-4.68367
CCG	1	0	1	2	1	0	-1	1	-4.68367
CCG	0	1	1	2	0	0.5	0.5	0.666667	2.34183
CGC	2	0	1.04301	1.9131	1.91753	0	-1.91753	1	-8.98107
CCC	1	0	1	2	1	0	-1	1	-4.68367
AAC	1	3	0.313576	2.61183	3.18902	1.14862	-2.0404	0.940518	-9.55657
GGC	0	0	1	2	0	0	0	N/A	0
GAA	0	0	0.369895	2.29452	0	0	0	N/A	0
GTT	2	0	1	2	2	0	-2	1	-9.36734
TAT	0	0	0.293521	2	0	0	0	N/A	0
CGC	0	0	1	2	0	0	0	N/A	0
CGT	0	0	1	2	0	0	0	N/A	0
TAC	0	0	0.293521	2	0	0	0	N/A	0
GAT	0	0	0.293521	2.70648	0	0	0	N/A	0
CCG	0	0	1	2	0	0	0	N/A	0
CGC	1	0	1	2	1	0	-1	1	-4.68367
GTG	1	0	1	2	1	0	-1	1	-4.68367
CGC	1	0	1.04301	1.95699	0.958764	0	-0.958764	1	-4.49054
CGT	2	0	1.07552	1.92448	1.85956	0	-1.85956	1	-8.70959
ACG	0	0	1	2	0	0	0	N/A	0
CTG	0	0	1.29352	1.70648	0	0	0	N/A	0
AGT	2	0	0.293521	2.70648	6.81382	0	-6.81382	1	-31.9137
TTT	1	0	0.293521	2.70648	3.40691	0	-3.40691	1	-15.9568
CGC	0	0	1	2	0	0	0	N/A	0
GTA	1	0	1	2	1	0	-1	1	-4.68367
GCC	0	0	1	2	0	0	0	N/A	0
GAT	0	0	0.293521	2.70648	0	0	0	N/A	0
CCT	0	0	1	2	0	0	0	N/A	0
GCC	1	0	1	2	1	0	-1	1	-4.68367
CGG	0	0	1.2876	1.7124	0	0	0	N/A	0
GAC	1	0	0.293521	2.70648	3.40691	0	-3.40691	1	-15.9568
GCA	1	0	1	2	1	0	-1	1	-4.68367
GAG	1	0	0.334964	2.32945	2.9854	0	-2.9854	1	-13.9826
GCG	0	2	0.809686	2.19031	0	0.913111	0.913111	0.533053	4.27671
TTC	1	0	0.293521	2.70648	3.40691	0	-3.40691	1	-15.9568
ACC	0	0	1	2	0	0	0	N/A	0
CGC	0	0	1	2	0	0	0	N/A	0
TGG	0	0	0	2.34236	0	0	0	N/A	0
ATG	0	0	0	3	0	0	0	N/A	0
AAC	0	0	0.293521	2.70648	0	0	0	N/A	0
GAT	0	0	0.293521	2.70648	0	0	0	N/A	0
CCG	0	0	1	2	0	0	0	N/A	0
CGC	0	0	1	2	0	0	0	N/A	0
GTA	1	0	1	2	1	0	-1	1	-4.68367
GAT	0	0	0.293521	2.70648	0	0	0	N/A	0
TAT	1	0	0.293521	2	3.40691	0	-3.40691	1	-15.9568
TTC	1	0	0.293521	2.70648	3.40691	0	-3.40691	1	-15.9568
TGG	0	0	0	2.34236	0	0	0	N/A	0
GAG	0	0	0.328822	2.33559	0	0	0	N/A	0
CTG	1	1	0.436105	2.30288	2.29303	0.434238	-1.85879	0.974649	-8.70594
AGC	0	0	0.293521	2.70648	0	0	0	N/A	0
GGA	0	0	1	1.66441	0	0	0	N/A	0
TCG	0	0	1	1.7124	0	0	0	N/A	0
CTG	0	0	1.29352	1.70648	0	0	0	N/A	0
GCG	2	0	1	2	2	0	-2	1	-9.36734
GTG	0.833333	2.16667	0.964636	2.03536	0.863884	1.06451	0.200627	0.682312	0.93967
CAG	0	0	0.328822	2.37766	0	0	0	N/A	0
ACC	0	0	1	2	0	0	0	N/A	0
GCC	0	0	1	2	0	0	0	N/A	0
TAC	1	0	0.293521	2	3.40691	0	-3.40691	1	-15.9568
CTT	1	0	1.07707	1.92293	0.928441	0	-0.928441	1	-4.34851
GAA	0	1	0.369895	2.30556	0	0.433734	0.433734	0.861745	2.03146
CGC	0	0	1	2	0	0	0	N/A	0
CAG	0	0	0.328822	2.37766	0	0	0	N/A	0
CTG	1	0	1.03251	1.96749	0.968515	0	-0.968515	1	-4.5362
ACC	0	2	0.964783	2.03522	0	0.982696	0.982696	0.460234	4.60262
AGC	0	0	0.293521	2.70648	0	0	0	N/A	0
AGT	1	0	0.293521	2.70648	3.40691	0	-3.40691	1	-15.9568
TAT	0	0	0.293521	2	0	0	0	N/A	0
GCC	0	0	1	2	0	0	0	N/A	0
TTT	0	0	0.293521	2.70648	0	0	0	N/A	0
CCG	0	0	1	2	0	0	0	N/A	0
CTG	0	0	1.29352	1.70648	0	0	0	N/A	0
ATT	0	0	0.581123	2.41888	0	0	0	N/A	0
GGC	0	0	1	2	0	0	0	N/A	0
TGC	2	0	0.293521	2.41888	6.81382	0	-6.81382	1	-31.9137
TTT	0	0	0.293521	2.70648	0	0	0	N/A	0
GAT	0	0	0.293521	2.70648	0	0	0	N/A	0
GAT	1	0	0.293521	2.70648	3.40691	0	-3.40691	1	-15.9568
GAG	0	1	0.505064	2.24747	0	0.444945	0.444945	0.816509	2.08398
CCT	1	0	1	2	1	0	-1	1	-4.68367
TTT	1	0	0.293521	2.70648	3.40691	0	-3.40691	1	-15.9568
AGC	0	0	0.293521	2.70648	0	0	0	N/A	0
TAC	0	0	0.293521	2	0	0	0	N/A	0
TTT	0	0	0.293521	2.70648	0	0	0	N/A	0
GAA	0	0	0.369895	2.29452	0	0	0	N/A	0
ATC	1	0	0.581123	2.41888	1.72081	0	-1.72081	1	-8.05968
TAC	0	0	0.293521	2	0	0	0	N/A	0
TGG	0	0	0	2.34236	0	0	0	N/A	0
GCG	1	0	1	2	1	0	-1	1	-4.68367
GCA	2	0	1	2	2	0	-2	1	-9.36734
GAA	0	0	0.369895	2.29452	0	0	0	N/A	0
GAC	1	0	0.293521	2.70648	3.40691	0	-3.40691	1	-15.9568
CGC	1	0	1	2	1	0	-1	1	-4.68367
ATC	0	0	0.581123	2.41888	0	0	0	N/A	0
GGA	1	0	1	1.7146	1	0	-1	1	-4.68367
CGG	2	0	1.21208	1.78792	1.65005	0	-1.65005	1	-7.72831
CAC	0	0	0.293521	2.70648	0	0	0	N/A	0
TAC	0	0	0.293521	2	0	0	0	N/A	0
AGC	0	0	0.293521	2.70648	0	0	0	N/A	0
TGG	0	0	0	2.34236	0	0	0	N/A	0
CAG	0	0	0.328822	2.37766	0	0	0	N/A	0
CCG	0	0	1	2	0	0	0	N/A	0
TAC	1	0	0.293521	2	3.40691	0	-3.40691	1	-15.9568
GAT	1	0	0.293521	2.70648	3.40691	0	-3.40691	1	-15.9568
CGC	0	0	1	2	0	0	0	N/A	0
GGT	1	0	1	2	1	0	-1	1	-4.68367
TTG	1	0	0.798585	1.98933	1.25221	0	-1.25221	1	-5.86496
CAT	1	0	0.293521	2.70648	3.40691	0	-3.40691	1	-15.9568
CTG	0	0	1.29352	1.70648	0	0	0	N/A	0
CTG	0	0	1.29352	1.70648	0	0	0	N/A	0
GTG	0	0	1	2	0	0	0	N/A	0
GGT	2	0	1	2	2	0	-2	1	-9.36734
GAG	1	0	0.339607	2.3248	2.94458	0	-2.94458	1	-13.7914
CCG	0	1	1	1.92448	0	0.519621	0.519621	0.658059	2.43373
CAG	0	0	0.328822	2.37766	0	0	0	N/A	0
TGG	0	0	0	2.34236	0	0	0	N/A	0
CGC	0	0	1	2	0	0	0	N/A	0
GGG	1	0	1	1.91188	1	0	-1	1	-4.68367
CCG	0	0	1	2	0	0	0	N/A	0
CAC	0	0	0.293521	2.70648	0	0	0	N/A	0
TTT	0	1	0.293521	2.52097	0	0.396673	0.396673	0.895711	1.85789
GTG	0	0	1	2	0	0	0	N/A	0
CAG	0	0	0.328822	2.37766	0	0	0	N/A	0
AGT	1	0	0.293521	2.70648	3.40691	0	-3.40691	1	-15.9568
TGG	0	0	0	2.34236	0	0	0	N/A	0
CTG	0	0	1.29352	1.70648	0	0	0	N/A	0
CGC	0	0	1	2	0	0	0	N/A	0
GGC	1	0	1	2	1	0	-1	1	-4.68367
ATC	0	0	0.581123	2.41888	0	0	0	N/A	0
AGT	1	0	0.293521	2.70648	3.40691	0	-3.40691	1	-15.9568
CAC	0	0	0.293521	2.70648	0	0	0	N/A	0
TAT	1	0	0.293521	2	3.40691	0	-3.40691	1	-15.9568
CTG	0	0	1.29352	1.70648	0	0	0	N/A	0
CTG	1	1	1.03349	1.94573	0.967599	0.513946	-0.453653	0.879661	-2.12476
CTG	0	0	1.29352	1.70648	0	0	0	N/A	0
GAC	1	0	0.293521	2.70648	3.40691	0	-3.40691	1	-15.9568
AAC	1	0	0.293521	2.70648	3.40691	0	-3.40691	1	-15.9568
CCA	1	0	1	2	1	0	-1	1	-4.68367
CAA	0	1	0.34984	2.43371	0	0.410895	0.410895	0.874319	1.92449
ACC	1	0	1	2	1	0	-1	1	-4.68367
CAG	0	0	0.328822	2.37766	0	0	0	N/A	0
CGC	1	0	1.00307	1.99693	0.996936	0	-0.996936	1	-4.66932
CTG	0	0	1.29352	1.70648	0	0	0	N/A	0
GTG	0	0	1	2	0	0	0	N/A	0
CTG	0	0	1.29352	1.70648	0	0	0	N/A	0
GAA	1	0	0.359109	2.3053	2.78467	0	-2.78467	1	-13.0425
CCC	1	0	1	2	1	0	-1	1	-4.68367
CGG	1	0	1.21208	1.78792	0.825027	0	-0.825027	1	-3.86415
GCC	2	0	1	2	2	0	-2	1	-9.36734
GAT	0	0	0.293521	2.70648	0	0	0	N/A	0
AAT	0	0	0.293521	2.70648	0	0	0	N/A	0
CAG	0	0	0.328822	2.37766	0	0	0	N/A	0
CGC	0	0	1	2	0	0	0	N/A	0
CTG	0	0	1.29352	1.70648	0	0	0	N/A	0
TTC	1	0	0.293521	2.70648	3.40691	0	-3.40691	1	-15.9568
CGC	1	0	1	2	1	0	-1	1	-4.68367
CAT	1	0	0.293521	2.70648	3.40691	0	-3.40691	1	-15.9568
CTG	1	0	1.24963	1.75037	0.800239	0	-0.800239	1	-3.74805
GCA	0	1	0.905772	2.04404	0	0.489226	0.489226	0.692939	2.29137
CCG	2	0	1	2	2	0	-2	1	-9.36734
GCG	0	0	1	2	0	0	0	N/A	0
GGC	0	0	1	2	0	0	0	N/A	0
TAC	1	0	0.293521	2	3.40691	0	-3.40691	1	-15.9568
AGC	0	2	0.921755	2.07825	0	0.96235	0.96235	0.4799	4.50733
ACC	0	0	1	2	0	0	0	N/A	0
GTG	1	1	0.850456	2.14954	1.17584	0.465215	-0.710625	0.919636	-3.32833
AAA	0	0	0.369895	2.37091	0	0	0	N/A	0
GAG	0	0	0.328822	2.33559	0	0	0	N/A	0
TTT	1	0	0.293521	2.70648	3.40691	0	-3.40691	1	-15.9568
GAT	1	0	0.293521	2.70648	3.40691	0	-3.40691	1	-15.9568
TTT	1	0	0.293521	2.70648	3.40691	0	-3.40691	1	-15.9568
CCG	1	0	1	2	1	0	-1	1	-4.68367
CAC	0	0	0.293521	2.70648	0	0	0	N/A	0
AAG	0	0	0.328822	2.41198	0	0	0	N/A	0
CGC	0	0	1	2	0	0	0	N/A	0
TCC	1	0	1	2	1	0	-1	1	-4.68367
CGG	1	0	1.03185	1.96815	0.96913	0	-0.96913	1	-4.53909
CTG	0	0	1.29352	1.70648	0	0	0	N/A	0
GTC	1	0	1	2	1	0	-1	1	-4.68367
ATG	0	0	0	3	0	0	0	N/A	0
ACC	0	0	1	2	0	0	0	N/A	0
CAG	0	1	0.580585	2.20297	0	0.453933	0.453933	0.791423	2.12607
CGC	1	0	1	2	1	0	-1	1	-4.68367
GCG	1	0	1	2	1	0	-1	1	-4.68367
CGT	1	0	1	2	1	0	-1	1	-4.68367
TTC	0	0	0.293521	2.70648	0	0	0	N/A	0
TTC	0	0	0.293521	2.70648	0	0	0	N/A	0
GGC	0	1	0.371767	2.62823	0	0.380484	0.380484	0.876078	1.78206
GAG	0	0	0.328822	2.33559	0	0	0	N/A	0
GTG	0	0	1	2	0	0	0	N/A	0
GGC	0	0	1	2	0	0	0	N/A	0
CTG	0	0	1.29352	1.70648	0	0	0	N/A	0
ATC	1	0	0.581123	2.41888	1.72081	0	-1.72081	1	-8.05968
TGC	0	1	0.921755	2.04639	0	0.488665	0.488665	0.689451	2.28874
ACG	0	0	1	2	0	0	0	N/A	0
CAT	0	0	0.293521	2.70648	0	0	0	N/A	0
GGG	0	0	1	2	0	0	0	N/A	0
ACG	1	1	0.438165	2.33134	2.28224	0.428937	-1.85331	0.974969	-8.68028
CCG	0	0	1	2	0	0	0	N/A	0
ACC	0	0	1	2	0	0	0	N/A	0
GTC	0	0	1	2	0	0	0	N/A	0
AAC	0	1	0.293521	2.70648	0	0.369484	0.369484	0.90216	1.73054
TGG	0	0	0	2.34236	0	0	0	N/A	0
TCG	0	1	0.110754	2.27259	0	0.440027	0.440027	0.95353	2.06094
CGA	0	1	1.15036	1.55611	0	0.642626	0.642626	0.574959	3.00985
AAA	0	0	0.369895	2.37091	0	0	0	N/A	0
TGC	0	0	0.293521	2.41888	0	0	0	N/A	0
TGG	0	0	0	2.34236	0	0	0	N/A	0
CTG	0	1	1.03251	1.96749	0	0.508261	0.508261	0.65583	2.38053
AGC	0	0	0.293521	2.70648	0	0	0	N/A	0
TGG	0	0	0	2.34236	0	0	0	N/A	0
AGT	0	0	0.293521	2.70648	0	0	0	N/A	0
ACG	0	0	1	2	0	0	0	N/A	0
AGC	0	0	0.293521	2.70648	0	0	0	N/A	0
AGG	0	0	0.699729	2.30027	0	0	0	N/A	0
TCT	0	0	1	2	0	0	0	N/A	0
TTC	0	0	0.293521	2.70648	0	0	0	N/A	0
AGG	0	0	0.699729	2.30027	0	0	0	N/A	0
CGC	0	2	1	2	0	1	1	0.444444	4.68367
AGC	0	1	0.400186	2.59981	0	0.384643	0.384643	0.866605	1.80154
CTC	0	1	1	2	0	0.5	0.5	0.666667	2.34183
AGG	0	0	0.699729	2.30027	0	0	0	N/A	0
GCG	0	0	1	2	0	0	0	N/A	0
AGA	0	2	0.750496	2.09713	0	0.953685	0.953685	0.542356	4.46674
ACC	0	0	1	2	0	0	0	N/A	0
GTT	0	0	1	2	0	0	0	N/A	0
ACT	0	0	1	2	0	0	0	N/A	0
GCA	0	0	1	2	0	0	0	N/A	0
TCA	0	0	1	1.29352	0	0	0	N/A	0
GCC	0	1	1	2	0	0.5	0.5	0.666667	2.34183
TGC	0	0	0.293521	2.41888	0	0	0	N/A	0
CGG	0	0	1.2876	1.7124	0	0	0	N/A	0
GAG	0	2	0.605435	2.19728	0	0.910215	0.910215	0.614629	4.26315
CCG	0	1	1.07707	1.92293	0	0.520041	0.520041	0.640975	2.4357
AGT	0	1	0.293521	2.70648	0	0.369484	0.369484	0.90216	1.73054
GGC	0	0	1	2	0	0	0	N/A	0
ACT	0	1	0.89435	2.10565	0	0.474913	0.474913	0.701883	2.22433
TCA	0	1	0.911617	1.3819	0	0.723639	0.723639	0.602525	3.38929
CCG	0	0	1	2	0	0	0	N/A	0
CCG	0	0	1	2	0	0	0	N/A	0
AAC	0	1	0.293521	2.70648	0	0.369484	0.369484	0.90216	1.73054
GGG	0	1	1	2	0	0.5	0.5	0.666667	2.34183
GCA	0	0	1	2	0	0	0	N/A	0
TCT	0	0	1	2	0	0	0	N/A	0
GGG	0	0	1	2	0	0	0	N/A	0
GCT	0	0	1	2	0	0	0	N/A	0
GGT	1	0	1	2	1	0	-1	1	-4.68367
TAT	0	0	0.293521	2	0	0	0	N/A	0
GGA	0	0	1	1.66441	0	0	0	N/A	0
ATG	0	0	0	3	0	0	0	N/A	0
CGC	0	1	0.89435	2.10565	0	0.474913	0.474913	0.701883	2.22433
AGA	0	1	0.410974	2.32983	0	0.429216	0.429216	0.850053	2.01031
GCC	0	0	1	2	0	0	0	N/A	0
TGC	0	0	0.293521	2.41888	0	0	0	N/A	0
GCT	0	1	1	2	0	0.5	0.5	0.666667	2.34183
GTG	0	0	1	2	0	0	0	N/A	0
CGG	0	1	1.27591	1.72051	0	0.581222	0.581222	0.574189	2.72225
AGG	0	2	0.242955	2.75704	0	0.725414	0.725414	0.844588	3.3976
AGC	0	1	0.479033	2.52097	0	0.396673	0.396673	0.840322	1.85789
CGA	1	1	1.27591	1.688	0.783756	0.592416	-0.19134	0.814686	-0.896175
TAC	0	0	0.293521	2	0	0	0	N/A	0
TGG	0	0	0	2.34236	0	0	0	N/A	0
CTC	0	1	1	2	0	0.5	0.5	0.666667	2.34183
AGA	0	1	0.736278	2.00452	0	0.498871	0.498871	0.731364	2.33655
CGC	0	1	1	2	0	0.5	0.5	0.666667	2.34183
TGC	0	0	0.293521	2.41888	0	0	0	N/A	0
TGT	0	1	0.479033	2.30889	0	0.433109	0.433109	0.828175	2.02854
ATC	0	2	0.969072	2.03093	0	0.984771	0.984771	0.458297	4.61234
AGC	1	0	0.293521	2.70648	3.40691	0	-3.40691	1	-15.9568
AGC	0	0	0.293521	2.70648	0	0	0	N/A	0
CGG	0	0	1.2876	1.7124	0	0	0	N/A	0
TGC	0	0	0.293521	2.41888	0	0	0	N/A	0
TGT	0	0	0.293521	2.41888	0	0	0	N/A	0
CGA	0	0	1.2876	1.41888	0	0	0	N/A	0
GCG	0	0	1	2	0	0	0	N/A	0
ATG	0	0	0	3	0	0	0	N/A	0
CAA	0	1	0.930213	2.03728	0	0.490851	0.490851	0.686532	2.29898
CGG	0	0	1.2876	1.7124	0	0	0	N/A	0
CGG	0	0	1.2876	1.7124	0	0	0	N/A	0
AAC	0	1	0.293521	2.70648	0	0.369484	0.369484	0.90216	1.73054
ATA	0	0	0.630105	2.36989	0	0	0	N/A	0
TGC	0	0	0.293521	2.41888	0	0	0	N/A	0
AGG	0	0	0.699729	2.30027	0	0	0	N/A	0
ATC	0	0	0.581123	2.41888	0	0	0	N/A	0
TCT	0	0	1	2	0	0	0	N/A	0
ATG	0	1	0.262587	2.73741	0	0.365308	0.365308	0.912471	1.71098
CCA	0	0	1	2	0	0	0	N/A	0
CGT	1	1	1	2	1	0.5	-0.5	0.888889	-2.34183
TGC	0	0	0.293521	2.41888	0	0	0	N/A	0
GCG	0	0	1	2	0	0	0	N/A	0
GCG	0	0	1	2	0	0	0	N/A	0
ATC	0	0	0.581123	2.41888	0	0	0	N/A	0
TTC	0	0	0.293521	2.70648	0	0	0	N/A	0
AGC	0	0	0.293521	2.70648	0	0	0	N/A	0
TTA	0	0	0.663416	1.63011	0	0	0	N/A	0
TGC	0	0	0.293521	2.41888	0	0	0	N/A	0
AGG	0	0	0.699729	2.30027	0	0	0	N/A	0
CAC	0	1	0.479033	2.52097	0	0.396673	0.396673	0.840322	1.85789
GTC	0	1	1	2	0	0.5	0.5	0.666667	2.34183
AGG	0	0	0.699729	2.30027	0	0	0	N/A	0
GCC	1	1	0.834543	2.07734	1.19826	0.481386	-0.716875	0.917861	-3.35761
ATG	0	2	0.889246	2.11075	0	0.947529	0.947529	0.495031	4.43791
CGA	1	1	1.24459	1.7229	0.803476	0.580417	-0.223058	0.824096	-1.04473
ACG	0	1	0.850456	2.14954	0	0.465215	0.465215	0.716515	2.17891
CGC	0	0	1	2	0	0	0	N/A	0
TTG	0	1	0.721511	1.99089	0	0.502289	0.502289	0.733995	2.35255
ATA	1	0	0.617243	2.38276	1.62011	0	-1.62011	1	-7.58804
TGG	0	0	0	2.34236	0	0	0	N/A	0
ATG	0	0	0	3	0	0	0	N/A	0
CCG	0	0	1	2	0	0	0	N/A	0
ACC	0	0	1	2	0	0	0	N/A	0
GCC	0	0	1	2	0	0	0	N/A	0
TGC	0	0	0.293521	2.41888	0	0	0	N/A	0
AGT	0	0	0.293521	2.70648	0	0	0	N/A	0
GCC	0	0	1	2	0	0	0	N/A	0
TGC	0	0	0.293521	2.41888	0	0	0	N/A	0
GCG	0	0	1	2	0	0	0	N/A	0
GTC	0	2	1	2	0	1	1	0.444444	4.68367
ATC	0	1	0.643764	2.35624	0	0.424406	0.424406	0.785412	1.98778
CTA	0	1	1.21645	1.78355	0	0.560678	0.560678	0.594518	2.62603
AGT	0	1	0.293521	2.70648	0	0.369484	0.369484	0.90216	1.73054
TTG	0	0	0.622343	2.09006	0	0	0	N/A	0
CCT	0	2	0.99245	2.00755	0	0.996239	0.996239	0.447806	4.66605
TCA	0	1	0.949666	1.34386	0	0.744128	0.744128	0.585935	3.48525
ATA	0	1	0.727235	2.27277	0	0.439993	0.439993	0.757588	2.06078
AAG	0	0	0.328822	2.41198	0	0	0	N/A	0
GCC	0	0	1	2	0	0	0	N/A	0
GTC	0	1	0.814488	2.18551	0	0.457559	0.457559	0.728504	2.14305
GGG	0	1	1	2	0	0.5	0.5	0.666667	2.34183
GAT	0	1	0.479033	2.52097	0	0.396673	0.396673	0.840322	1.85789
GGG	0	0	1	2	0	0	0	N/A	0
GAC	0	0	0.293521	2.70648	0	0	0	N/A	0
AAG	0	2	0.319855	2.38258	0	0.839425	0.839425	0.777293	3.93159
AGG	1	0	0.854097	2.1459	1.17083	0	-1.17083	1	-5.48377
CGC	0	1	0.814488	2.18551	0	0.457559	0.457559	0.728504	2.14305
TGG	0	0	0	2.34236	0	0	0	N/A	0
AGC	0	1	0.921755	2.07825	0	0.481175	0.481175	0.692748	2.25367
GCT	0	0	1	2	0	0	0	N/A	0
ATG	0	1	0.889246	2.11075	0	0.473764	0.473764	0.703585	2.21896
CAC	0	1	0.479033	2.52097	0	0.396673	0.396673	0.840322	1.85789
CCG	0	1	1.07552	1.92448	0	0.519621	0.519621	0.641493	2.43373
AAT	0	0	0.293521	2.70648	0	0	0	N/A	0
ACC	1	1	0.942243	2.05776	1.0613	0.485966	-0.575331	0.901353	-2.69466
ATA	0	1	0.727235	2.27277	0	0.439993	0.439993	0.757588	2.06078
CCT	0	1	1	2	0	0.5	0.5	0.666667	2.34183
TCC	0	0	1	2	0	0	0	N/A	0
GCC	0	0	1	2	0	0	0	N/A	0
TGC	0	0	0.293521	2.41888	0	0	0	N/A	0
ACT	0	0	1	2	0	0	0	N/A	0
GGC	0	0	1	2	0	0	0	N/A	0
TGG	0	0	0	2.34236	0	0	0	N/A	0
CAG	0	1	1.18141	1.78608	0	0.559886	0.559886	0.601881	2.62232
AGC	0	0	0.293521	2.70648	0	0	0	N/A	0
GTG	0	0	1	2	0	0	0	N/A	0
ACC	0	2	0.751848	2.24815	0	0.889619	0.889619	0.561577	4.16668
ATA	1	0	0.617243	2.38276	1.62011	0	-1.62011	1	-7.58804
TGG	0	0	0	2.34236	0	0	0	N/A	0
TCT	0	0	1	2	0	0	0	N/A	0
GGC	0	0	1	2	0	0	0	N/A	0
GCT	0	0	1	2	0	0	0	N/A	0
GCG	0	0	1	2	0	0	0	N/A	0
ACA	0	0	1	2	0	0	0	N/A	0
GCG	0	0	1	2	0	0	0	N/A	0
CGC	0	2	0.89435	2.10565	0	0.949826	0.949826	0.49264	4.44867
TGG	0	0	0	2.34236	0	0	0	N/A	0
ATC	1	1	0.955416	2.04458	1.04666	0.489097	-0.557567	0.898576	-2.61146
TCC	0	0	1	2	0	0	0	N/A	0
AGC	0	0	0.293521	2.70648	0	0	0	N/A	0
AGT	1	1	0.293521	2.70648	3.40691	0.369484	-3.03743	0.990427	-14.2263
TGC	1	0	0.293521	2.41888	3.40691	0	-3.40691	1	-15.9568
TAC	0	1	0.293521	2.37248	0	0.421499	0.421499	0.889902	1.97416
ATG	0	1	0.10464	2.89536	0	0.34538	0.34538	0.96512	1.61765
CCG	0	1	1.04389	1.95611	0	0.51122	0.51122	0.652035	2.39438
CGA	0	0	1.2876	1.41888	0	0	0	N/A	0
TGG	0	0	0	2.34236	0	0	0	N/A	0
ACA	0.5	1.5	0.782953	2.21705	0.638608	0.676576	0.0379673	0.739016	0.177826
GCG	0	1	1	2	0	0.5	0.5	0.666667	2.34183
GTG	0	2	1	2	0	1	1	0.444444	4.68367
AAT	0	0	0.293521	2.70648	0	0	0	N/A	0
ATG	0	2	0.104915	2.89508	0	0.690826	0.690826	0.93128	3.2356
CGC	0	1	1	2	0	0.5	0.5	0.666667	2.34183
GTT	0	1	1	2	0	0.5	0.5	0.666667	2.34183
TCA	0	0	1	1.29352	0	0	0	N/A	0
CTC	1	1	1.01084	1.98916	0.98928	0.502724	-0.486556	0.886468	-2.27887
AGG	0	0	0.699729	2.30027	0	0	0	N/A	0
CCT	0	0	1	2	0	0	0	N/A	0
GGC	0	0	1	2	0	0	0	N/A	0
AGG	0	0	0.699729	2.30027	0	0	0	N/A	0
ACC	0	3	0.814488	2.18551	0	1.37268	1.37268	0.38663	6.42916
AGG	0	0	0.699729	2.30027	0	0	0	N/A	0
GGC	0	1	0.814488	2.18551	0	0.457559	0.457559	0.728504	2.14305
TGG	0	0	0	2.34236	0	0	0	N/A	0
ACG	0	0	1	2	0	0	0	N/A	0
ACA	0	0	1	2	0	0	0	N/A	0
GCT	0	0	1	2	0	0	0	N/A	0
GGC	0	0	1	2	0	0	0	N/A	0
TGC	0	0	0.293521	2.41888	0	0	0	N/A	0
CGT	0	1	1	2	0	0.5	0.5	0.666667	2.34183
TAC	0	1	0.293521	2.06264	0	0.484815	0.484815	0.875424	2.27072
CGG	0	0	1.2876	1.7124	0	0	0	N/A	0
TTC	0	1	0.293521	2.66347	0	0.37545	0.37545	0.900737	1.75848
ATC	0	0	0.581123	2.41888	0	0	0	N/A	0
CCT	0	0	1	2	0	0	0	N/A	0
GGC	0	0	1	2	0	0	0	N/A	0
AGT	0	1	0.293521	2.70648	0	0.369484	0.369484	0.90216	1.73054
GGC	0	0	1	2	0	0	0	N/A	0
AGC	0	0	0.293521	2.70648	0	0	0	N/A	0
AAA	0	0	0.369895	2.37091	0	0	0	N/A	0
AAA	0	0	0.369895	2.37091	0	0	0	N/A	0
TTG	0	1	0.958173	1.75422	0	0.570052	0.570052	0.646743	2.66994
CCC	0	2	0.814488	2.18551	0	0.915117	0.915117	0.530718	4.28611
TCG	0	0	1	1.7124	0	0	0	N/A	0
ATT	0	0	0.581123	2.41888	0	0	0	N/A	0
TTG	0	0	0.622343	2.09006	0	0	0	N/A	0
TGG	0	1	0.889246	1.78217	0	0.561114	0.561114	0.667125	2.62807
CGG	0	0	1.2876	1.7124	0	0	0	N/A	0
ATC	0	0	0.581123	2.41888	0	0	0	N/A	0
TGG	0	0	0	2.34236	0	0	0	N/A	0
CGA	0	1	1.03185	1.93564	0	0.516625	0.516625	0.652281	2.4197
CAG	0	3	0.652024	2.17542	0	1.37904	1.37904	0.455457	6.45898
GCA	0	0	1	2	0	0	0	N/A	0
AGA	0	2	0.626853	2.15271	0	0.929061	0.929061	0.599816	4.35141
TGG	0	1	0.0438943	2.3538	0	0.424845	0.424845	0.981693	1.98983
TCT	0	1	0.89435	2.06264	0	0.484815	0.484815	0.697547	2.27072
CGC	0	0	1	2	0	0	0	N/A	0
TGG	0	0	0	2.34236	0	0	0	N/A	0
GAG	0	2	0.605435	2.19728	0	0.910215	0.910215	0.614629	4.26315
AAT	0	1	0.293521	2.70648	0	0.369484	0.369484	0.90216	1.73054
TTG	0	1	0.678819	2.03358	0	0.491744	0.491744	0.749735	2.30317
GCG	0	0	1	2	0	0	0	N/A	0
ATC	0	0	0.581123	2.41888	0	0	0	N/A	0
GCT	0	1	1	2	0	0.5	0.5	0.666667	2.34183
GGC	0	0	1	2	0	0	0	N/A	0
TGG	0	0	0	2.34236	0	0	0	N/A	0
CGC	0	1	0.814488	2.18551	0	0.457559	0.457559	0.728504	2.14305
AGC	0	1	0.293521	2.70648	0	0.369484	0.369484	0.90216	1.73054
AGT	0	0	0.293521	2.70648	0	0	0	N/A	0
CAC	0	0	0.293521	2.70648	0	0	0	N/A	0
TGC	0	0	0.293521	2.41888	0	0	0	N/A	0
GCA	0	0	1	2	0	0	0	N/A	0
CGC	1	1	1	2	1	0.5	-0.5	0.888889	-2.34183
CCA	0	0	1	2	0	0	0	N/A	0
ACG	0	1	0.989313	2.01069	0	0.497342	0.497342	0.670229	2.32939
CCA	0	0	1	2	0	0	0	N/A	0
GTC	0	1	1	2	0	0.5	0.5	0.666667	2.34183
GTC	0	0	1	2	0	0	0	N/A	0
AGG	0	0	0.699729	2.30027	0	0	0	N/A	0
GCG	0	0	1	2	0	0	0	N/A	0
GGC	0	1	0.814488	2.18551	0	0.457559	0.457559	0.728504	2.14305
TGG	0	0	0	2.34236	0	0	0	N/A	0
ATA	0	0	0.630105	2.36989	0	0	0	N/A	0
TTA	0	1	0.962722	1.3308	0	0.751428	0.751428	0.580243	3.51944
AAC	0	0	0.293521	2.70648	0	0	0	N/A	0
TGC	0	0	0.293521	2.41888	0	0	0	N/A	0
CGC	0	0	1	2	0	0	0	N/A	0
CCA	0	1	1.07552	1.8474	0	0.5413	0.5413	0.63204	2.53527
TTT	0	1	0.479033	2.52097	0	0.396673	0.396673	0.840322	1.85789
ACA	0	0	1	2	0	0	0	N/A	0
ACA	0	0	1	2	0	0	0	N/A	0
CCT	0	1	1	2	0	0.5	0.5	0.666667	2.34183
CCT	0	0	1	2	0	0	0	N/A	0
GCT	0	0	1	2	0	0	0	N/A	0
ATC	0	0	0.581123	2.41888	0	0	0	N/A	0
GCG	0	0	1	2	0	0	0	N/A	0
GTA	0	1	1	2	0	0.5	0.5	0.666667	2.34183
TTC	0	0	0.293521	2.70648	0	0	0	N/A	0
CGG	0	1	1.28916	1.71084	0	0.584507	0.584507	0.570281	2.73764
GCA	0	0	1	2	0	0	0	N/A	0
AAT	0	0	0.293521	2.70648	0	0	0	N/A	0
ACA	0	1	0.944685	2.05532	0	0.486543	0.486543	0.685105	2.27881
TCG	0	0	1	1.7124	0	0	0	N/A	0
CCG	0	1	1.25575	1.74425	0	0.573312	0.573312	0.581417	2.6852
CAG	0	1	1.18141	1.78608	0	0.559886	0.559886	0.601881	2.62232
GCC	0	0	1	2	0	0	0	N/A	0
CGC	0	0	1	2	0	0	0	N/A	0
TGG	0	0	0	2.34236	0	0	0	N/A	0
CAT	0	1	0.921755	2.07825	0	0.481175	0.481175	0.692748	2.25367
CCC	0	1	1	2	0	0.5	0.5	0.666667	2.34183
GCT	0	0	1	2	0	0	0	N/A	0
GGC	1	0	1	2	1	0	-1	1	-4.68367
TAC	0	0	0.293521	2	0	0	0	N/A	0
AAA	0	1	0.34984	2.45902	0	0.406665	0.406665	0.875451	1.90469
ACG	0	1	0.737413	2.26259	0	0.441972	0.441972	0.754196	2.07005
TCT	0	0	1	2	0	0	0	N/A	0
TTG	0	0	0.622343	2.09006	0	0	0	N/A	0
CCA	0	1	1.00358	1.99642	0	0.500897	0.500897	0.665473	2.34603
CGG	0	2	1.24615	1.75385	0	1.14035	1.14035	0.341778	5.34101
ACA	0.5	1.5	0.782953	2.21705	0.638608	0.676576	0.0379673	0.739016	0.177826
CGA	0	1	1.04662	1.65985	0	0.602462	0.602462	0.613289	2.82173
CGC	1	0	1	2	1	0	-1	1	-4.68367
TGC	0	0	0.293521	2.41888	0	0	0	N/A	0
AGC	0	0	0.293521	2.70648	0	0	0	N/A	0
AAA	0	1	0.425362	2.31544	0	0.431883	0.431883	0.844804	2.0228
GCG	0	0	1	2	0	0	0	N/A	0
GGG	0	0	1	2	0	0	0	N/A	0
CGG	0	0	1.2876	1.7124	0	0	0	N/A	0
TCC	1	1	0.814488	2.18551	1.22777	0.457559	-0.770206	0.92629	-3.60739
TGG	0	0	0	2.34236	0	0	0	N/A	0
GTG	0	1	1	2	0	0.5	0.5	0.666667	2.34183
AAC	0	1	0.293521	2.70648	0	0.369484	0.369484	0.90216	1.73054
CTG	0	1	1.28826	1.71174	0	0.5842	0.5842	0.570581	2.7362
CCG	0	0	1	2	0	0	0	N/A	0
CCG	0	1	0.823758	2.09917	0	0.476379	0.476379	0.718174	2.2312
GTT	0	1	1	2	0	0.5	0.5	0.666667	2.34183
ATG	0	0	0	3	0	0	0	N/A	0
TTT	0.5	1.5	0.502798	2.42168	0.994435	0.619404	-0.375031	0.828073	-1.75652
CCC	0	1	1	2	0	0.5	0.5	0.666667	2.34183
ATC	0	0	0.581123	2.41888	0	0	0	N/A	0
AGG	0	3	0.662205	2.26973	0	1.32174	1.32174	0.463938	6.1906
CTT	0	2	1	2	0	1	1	0.444444	4.68367
ACG	0	0	1	2	0	0	0	N/A	0
GCG	0	1	1	2	0	0.5	0.5	0.666667	2.34183
CGT	1	0	1	2	1	0	-1	1	-4.68367
TGG	0	1	0.0438943	2.3538	0	0.424845	0.424845	0.981693	1.98983
CCG	0	0	1	2	0	0	0	N/A	0
AAG	0	0	0.328822	2.41198	0	0	0	N/A	0
CCC	0	0	1	2	0	0	0	N/A	0
CGT	0	1	1	2	0	0.5	0.5	0.666667	2.34183
ATC	0	0	0.581123	2.41888	0	0	0	N/A	0
GCT	0	0	1	2	0	0	0	N/A	0
ACC	0	0	1	2	0	0	0	N/A	0
AGG	0	0	0.699729	2.30027	0	0	0	N/A	0
AAA	0	0	0.369895	2.37091	0	0	0	N/A	0
TGC	0	0	0.293521	2.41888	0	0	0	N/A	0
TGG	0	0	0	2.34236	0	0	0	N/A	0
GCG	0	0	1	2	0	0	0	N/A	0
TCT	0	1	0.814488	2.18551	0	0.457559	0.457559	0.728504	2.14305
GGC	0	0	1	2	0	0	0	N/A	0
GCG	0	1	1	2	0	0.5	0.5	0.666667	2.34183
AAA	0	0	0.369895	2.37091	0	0	0	N/A	0
ACC	0	1	0.627516	2.37248	0	0.421499	0.421499	0.790828	1.97416
CCT	1	2	1.05586	1.94414	0.947094	1.02873	0.081639	0.71558	0.38237
CAC	0	1	0.921755	2.07825	0	0.481175	0.481175	0.692748	2.25367
GCT	0	0	1	2	0	0	0	N/A	0
GGC	0	0	1	2	0	0	0	N/A	0
TGC	0	0	0.293521	2.41888	0	0	0	N/A	0
ACC	1	1	0.890009	2.10999	1.12358	0.473936	-0.649649	0.911987	-3.04274
CGG	1	0	1.13323	1.86677	0.88243	0	-0.88243	1	-4.13301
ACG	0	0	1	2	0	0	0	N/A	0
AAA	0	0	0.369895	2.37091	0	0	0	N/A	0
CGC	0	0	1	2	0	0	0	N/A	0
CAA	0	1	0.610872	2.09561	0	0.477189	0.477189	0.774293	2.23499
TCC	0	1	0.371767	2.62823	0	0.380484	0.380484	0.876078	1.78206
TGG	0	0	0	2.34236	0	0	0	N/A	0
CAA	0	2	0.705101	2.04527	0	0.977865	0.977865	0.552992	4.58
CGC	1	0	1	2	1	0	-1	1	-4.68367
TGG	0	0	0	2.34236	0	0	0	N/A	0
AGT	0	0	0.293521	2.70648	0	0	0	N/A	0
GCG	0	0	1	2	0	0	0	N/A	0
ATG	0	0	0	3	0	0	0	N/A	0
AGA	0	2	0.567885	2.24098	0	0.892467	0.892467	0.636523	4.18002
ACC	1.5	1.5	0.891795	2.1082	1.682	0.711506	-0.970495	0.880584	-4.54548
ATC	0	3	0.598516	2.40148	0	1.24923	1.24923	0.51295	5.85097
AGC	0	0	0.293521	2.70648	0	0	0	N/A	0
CGC	0	0	1	2	0	0	0	N/A	0
TTA	0	0	0.663416	1.63011	0	0	0	N/A	0
TCG	0	0	1	1.7124	0	0	0	N/A	0
GGG	0	2	1	2	0	1	1	0.444444	4.68367
CTT	0	1	1	2	0	0.5	0.5	0.666667	2.34183
ACA	0	0	1	2	0	0	0	N/A	0
TCG	0	1	0.66417	2.04823	0	0.488227	0.488227	0.755135	2.28669
CCC	0	0	1	2	0	0	0	N/A	0
GCT	0	0	1	2	0	0	0	N/A	0
CTG	0	1	1.28826	1.71174	0	0.5842	0.5842	0.570581	2.7362
GCC	0	0	1	2	0	0	0	N/A	0
GCG	0	0	1	2	0	0	0	N/A	0
CAG	0	1	0.925664	2.04183	0	0.489757	0.489757	0.688065	2.29386
AAG	0	1	0.65865	2.31264	0	0.432406	0.432406	0.778329	2.02525
CCT	0	0	1	2	0	0	0	N/A	0
GGT	1	0	1	2	1	0	-1	1	-4.68367
GTC	0	0	1	2	0	0	0	N/A	0
AGA	0	0	0.740802	2	0	0	0	N/A	0
TGT	0	0	0.293521	2.41888	0	0	0	N/A	0
TTC	0	1	0.399171	2.60083	0	0.384493	0.384493	0.866943	1.80084
GCG	0	0	1	2	0	0	0	N/A	0
TGT	0	1	0.0325087	2.35083	0	0.425381	0.425381	0.98636	1.99235
CTG	0	2	1.03251	1.89197	0	1.0571	1.0571	0.418535	4.9511
TGG	0	1	0.262587	2.17694	0	0.459361	0.459361	0.892362	2.15149
TGC	0	0	0.293521	2.41888	0	0	0	N/A	0
CGC	0	0	1	2	0	0	0	N/A	0
TCT	0	1	0.371767	2.37248	0	0.421499	0.421499	0.864529	1.97416
ATC	0	0	0.581123	2.41888	0	0	0	N/A	0
ACC	0	0	1	2	0	0	0	N/A	0
TGT	1	0	0.293521	2.41888	3.40691	0	-3.40691	1	-15.9568
TGT	0	0	0.293521	2.41888	0	0	0	N/A	0
GCC	0	0	1	2	0	0	0	N/A	0
GTT	0	0	1	2	0	0	0	N/A	0
ATG	0	1	0.262587	2.73741	0	0.365308	0.365308	0.912471	1.71098
GCG	0	0	1	2	0	0	0	N/A	0
CGC	0	0	1	2	0	0	0	N/A	0
TCG	0	0	1	1.7124	0	0	0	N/A	0
CGC	0	1	0.89435	2.10565	0	0.474913	0.474913	0.701883	2.22433
ACG	0	0	1	2	0	0	0	N/A	0
GGC	0	1	0.814488	2.18551	0	0.457559	0.457559	0.728504	2.14305
AAA	0	0	0.369895	2.37091	0	0	0	N/A	0
ATA	0	0	0.630105	2.36989	0	0	0	N/A	0
TTA	0	0	0.663416	1.63011	0	0	0	N/A	0
CGC	0	2	1	2	0	1	1	0.444444	4.68367
TGG	0	0	0	2.34236	0	0	0	N/A	0
CGA	0	0	1.2876	1.41888	0	0	0	N/A	0
AGG	0	1	0.369901	2.39961	0	0.416735	0.416735	0.866438	1.95185
ACG	1	0	1	2	1	0	-1	1	-4.68367
GTG	1	1	1	2	1	0.5	-0.5	0.888889	-2.34183
TGC	0	2	0.293521	2.43176	0	0.822451	0.822451	0.796194	3.85209
CTC	0	2	1	2	0	1	1	0.444444	4.68367
AGC	0	0	0.293521	2.70648	0	0	0	N/A	0
GCG	0	0	1	2	0	0	0	N/A	0
TGT	1	2	0.479033	2.24624	2.08754	0.890375	-1.19716	0.918172	-5.60712
TGC	0	0	0.293521	2.41888	0	0	0	N/A	0
AAG	0	1	0.426217	2.38265	0	0.419701	0.419701	0.84826	1.96574
ATT	0	0	0.581123	2.41888	0	0	0	N/A	0
TTC	0	0	0.293521	2.70648	0	0	0	N/A	0
AGG	0	0	0.699729	2.30027	0	0	0	N/A	0
GCG	0	0	1	2	0	0	0	N/A	0
ATA	0	1	0.727235	2.27277	0	0.439993	0.439993	0.757588	2.06078
TGC	0	0	0.293521	2.41888	0	0	0	N/A	0
GGC	0	1	1	2	0	0.5	0.5	0.666667	2.34183
TGG	0	0	0	2.34236	0	0	0	N/A	0
AGG	0	0	0.699729	2.30027	0	0	0	N/A	0
ACG	0	0	1	2	0	0	0	N/A	0
ATT	0	0	0.581123	2.41888	0	0	0	N/A	0
TTC	0	0	0.293521	2.70648	0	0	0	N/A	0
CAG	0	2	0.648444	2.179	0	0.917851	0.917851	0.593918	4.29891
AGA	0	0	0.740802	2	0	0	0	N/A	0
TGG	0	0	0	2.34236	0	0	0	N/A	0
ATT	0	2	0.953608	2.04639	0	0.97733	0.97733	0.465302	4.57749
CTC	0	0	1	2	0	0	0	N/A	0
TGC	0	0	0.293521	2.41888	0	0	0	N/A	0
CTC	0	0	1	2	0	0	0	N/A	0
AGG	0	0	0.699729	2.30027	0	0	0	N/A	0
ACG	0.5	1.5	1.03303	1.96697	0.484011	0.762596	0.278584	0.655656	1.3048
TCC	0	0	1	2	0	0	0	N/A	0
GCG	0	1	1	2	0	0.5	0.5	0.666667	2.34183
ATG	0	0	0	3	0	0	0	N/A	0
CGG	0	0	1.2876	1.7124	0	0	0	N/A	0
CAC	0	1	0.479033	2.52097	0	0.396673	0.396673	0.840322	1.85789
GCC	0	0	1	2	0	0	0	N/A	0
GCG	0	1	1	2	0	0.5	0.5	0.666667	2.34183
CTG	0	1	1.29197	1.70803	0	0.585469	0.585469	0.569344	2.74214
ACT	0	0	1	2	0	0	0	N/A	0
ATT	0	1	0.586233	2.41377	0	0.41429	0.41429	0.804589	1.9404
TTC	0	0	0.293521	2.70648	0	0	0	N/A	0
ATG	0	0	0	3	0	0	0	N/A	0
ACT	1	1	0.93736	2.06264	1.06683	0.484815	-0.582011	0.902373	-2.72595
TGC	0	0	0.293521	2.41888	0	0	0	N/A	0
AGA	0	1	0.643407	2.0974	0	0.476782	0.476782	0.765249	2.23309
CCG	0	1	1.04389	1.95611	0	0.51122	0.51122	0.652035	2.39438
GCC	0	1	0.814488	2.18551	0	0.457559	0.457559	0.728504	2.14305
ATT	0	0	0.581123	2.41888	0	0	0	N/A	0
TTG	0	0	0.622343	2.09006	0	0	0	N/A	0
TCA	0	1	0.911617	1.3819	0	0.723639	0.723639	0.602525	3.38929
CGG	0	0	1.2876	1.7124	0	0	0	N/A	0
TCC	0	2	0.818499	2.17799	0	0.918277	0.918277	0.528307	4.3009
TGC	0	0	0.293521	2.41888	0	0	0	N/A	0
GGT	0	1	1	2	0	0.5	0.5	0.666667	2.34183
TTA	0	0	0.663416	1.63011	0	0	0	N/A	0
TTT	0	0	0.293521	2.70648	0	0	0	N/A	0
CGC	0	0	1	2	0	0	0	N/A	0
CGT	0	0	1	2	0	0	0	N/A	0
TGG	0	0	0	2.34236	0	0	0	N/A	0
CGC	0	0	1	2	0	0	0	N/A	0
TTG	0	0	0.622343	2.09006	0	0	0	N/A	0
GCG	0	0	1	2	0	0	0	N/A	0
TAC	0	1	0.293521	2.10565	0	0.474913	0.474913	0.877657	2.22433
CAG	0	2	0.648444	2.179	0	0.917851	0.917851	0.593918	4.29891
AAC	0	1	0.293521	2.70648	0	0.369484	0.369484	0.90216	1.73054
GAC	0	1	0.479033	2.52097	0	0.396673	0.396673	0.840322	1.85789
GCT	0	1	1	2	0	0.5	0.5	0.666667	2.34183
TTT	0	0	0.293521	2.70648	0	0	0	N/A	0
ACC	0	0	1	2	0	0	0	N/A	0
AAC	0	0	0.293521	2.70648	0	0	0	N/A	0
TGC	0	0	0.293521	2.41888	0	0	0	N/A	0
TTG	0	0	0.622343	2.09006	0	0	0	N/A	0
CCG	0	0	1	2	0	0	0	N/A	0
CAG	0	0	0.328822	2.37766	0	0	0	N/A	0
TGT	0	0	0.293521	2.41888	0	0	0	N/A	0
GCG	0	0	1	2	0	0	0	N/A	0
ACT	0	1	0.890009	2.10999	0	0.473936	0.473936	0.70333	2.21976
ATA	0	1	0.727235	2.27277	0	0.439993	0.439993	0.757588	2.06078
TGC	0	0	0.293521	2.41888	0	0	0	N/A	0
AGG	0	0	0.699729	2.30027	0	0	0	N/A	0
ACC	0	2	0.948941	2.05106	0	0.975106	0.975106	0.467427	4.56707
ATC	0	1	0.691115	2.30889	0	0.433109	0.433109	0.769628	2.02854
CGC	0	0	1	2	0	0	0	N/A	0
AAC	0	1	0.293521	2.70648	0	0.369484	0.369484	0.90216	1.73054
TGT	0	0	0.293521	2.41888	0	0	0	N/A	0
CGG	0	0	1.2876	1.7124	0	0	0	N/A	0
CGC	0	0	1	2	0	0	0	N/A	0
GTT	0	1	1	2	0	0.5	0.5	0.666667	2.34183
TTG	0	0	0.622343	2.09006	0	0	0	N/A	0
CGC	0	0	1	2	0	0	0	N/A	0
TTT	0	0	0.293521	2.70648	0	0	0	N/A	0
TCT	0	0	1	2	0	0	0	N/A	0
CAC	0	1	0.479033	2.52097	0	0.396673	0.396673	0.840322	1.85789
TCT	0	0	1	2	0	0	0	N/A	0
TCA	0	0	1	1.29352	0	0	0	N/A	0
AGC	0	0	0.293521	2.70648	0	0	0	N/A	0
CAC	0	0	0.293521	2.70648	0	0	0	N/A	0
AAA	0	0	0.369895	2.37091	0	0	0	N/A	0
TCA	0	0	1	1.29352	0	0	0	N/A	0
TTC	0	0	0.293521	2.70648	0	0	0	N/A	0
GTG	0	1	1	2	0	0.5	0.5	0.666667	2.34183
TGC	0	0	0.293521	2.41888	0	0	0	N/A	0
ATC	0	1	0.953608	2.04639	0	0.488665	0.488665	0.682131	2.28874
CGG	0	0	1.2876	1.7124	0	0	0	N/A	0
AAC	0	1	0.293521	2.70648	0	0.369484	0.369484	0.90216	1.73054
TCA	0	0	1	1.29352	0	0	0	N/A	0
CCT	0	0	1	2	0	0	0	N/A	0
GGC	0	0	1	2	0	0	0	N/A	0
CCG	0	0	1	2	0	0	0	N/A	0
ATC	0	0	0.581123	2.41888	0	0	0	N/A	0
AGG	0	0	0.699729	2.30027	0	0	0	N/A	0
ACG	0	1	0.737413	2.26259	0	0.441972	0.441972	0.754196	2.07005
GCG	0	0	1	2	0	0	0	N/A	0
GAA	0	1	0.535352	2.12906	0	0.469691	0.469691	0.799073	2.19988
GCC	0	0	1	2	0	0	0	N/A	0
GTA	0	0	1	2	0	0	0	N/A	0
TGT	0	0	0.293521	2.41888	0	0	0	N/A	0
TGC	0	0	0.293521	2.41888	0	0	0	N/A	0
CCA	0	0	1	2	0	0	0	N/A	0
ATT	0	1	0.691115	2.30889	0	0.433109	0.433109	0.769628	2.02854
ACC	0	0	1	2	0	0	0	N/A	0
TGG	0	0	0	2.34236	0	0	0	N/A	0
AAA	0	0	0.369895	2.37091	0	0	0	N/A	0
ATC	0	0	0.581123	2.41888	0	0	0	N/A	0
TGC	0	0	0.293521	2.41888	0	0	0	N/A	0
AAA	0	0	0.369895	2.37091	0	0	0	N/A	0
ACC	0	0	1	2	0	0	0	N/A	0
CGC	0	0	1	2	0	0	0	N/A	0
TGT	0	0	0.293521	2.41888	0	0	0	N/A	0
GGC	0	0	1	2	0	0	0	N/A	0
TGG	0	0	0	2.34236	0	0	0	N/A	0
TCA	0	1	0.949666	1.34386	0	0.744128	0.744128	0.585935	3.48525
CCA	0	0	1	2	0	0	0	N/A	0
AGG	0	0	0.699729	2.30027	0	0	0	N/A	0
ACT	0	0	1	2	0	0	0	N/A	0
GAA	0	0	0.369895	2.29452	0	0	0	N/A	0
TCA	0	0	1	1.29352	0	0	0	N/A	0
CAA	0	0	0.369895	2.33658	0	0	0	N/A	0
ACA	0	0	1	2	0	0	0	N/A	0
CTG	0	0	1.29352	1.70648	0	0	0	N/A	0
TTG	0	0	0.622343	2.09006	0	0	0	N/A	0
ATT	0	0	0.581123	2.41888	0	0	0	N/A	0
TTA	0	0	0.663416	1.63011	0	0	0	N/A	0
TTG	0	0	0.622343	2.09006	0	0	0	N/A	0
GCG	1	0	1	2	1	0	-1	1	-4.68367
TTG	0	1	0.721511	1.99089	0	0.502289	0.502289	0.733995	2.35255
GCA	0	1	1	2	0	0.5	0.5	0.666667	2.34183
TTG	0	0	0.622343	2.09006	0	0	0	N/A	0
GCC	0	0	1	2	0	0	0	N/A	0
CGT	0	0	1	2	0	0	0	N/A	0
TCA	0	1	0.949666	1.34386	0	0.744128	0.744128	0.585935	3.48525
ACC	0	0	1	2	0	0	0	N/A	0
GTA	0	0	1	2	0	0	0	N/A	0
TCG	0	0	1	1.7124	0	0	0	N/A	0
CGG	0	0	1.2876	1.7124	0	0	0	N/A	0
CGC	0	0	1	2	0	0	0	N/A	0
TGG	0	0	0	2.34236	0	0	0	N/A	0
CTC	0	1	0.371767	2.62823	0	0.380484	0.380484	0.876078	1.78206
ACG	0	0	1	2	0	0	0	N/A	0
AGG	0	1	0.369901	2.39961	0	0.416735	0.416735	0.866438	1.95185
CAC	0	3	0.645419	2.21454	0	1.35468	1.35468	0.46427	6.3449
AAG	0	1	0.426217	2.38265	0	0.419701	0.419701	0.84826	1.96574
GGT	0	2	1	2	0	1	1	0.444444	4.68367
TCA	0	1	0.700694	1.59283	0	0.627814	0.627814	0.69449	2.94048
CCA	0	0	1	2	0	0	0	N/A	0
GCC	1	1	1	2	1	0.5	-0.5	0.888889	-2.34183
AGT	0	1	0.479033	2.52097	0	0.396673	0.396673	0.840322	1.85789
TTT	0	0	0.293521	2.70648	0	0	0	N/A	0
ACA	0	0	1	2	0	0	0	N/A	0
GTC	0	0	1	2	0	0	0	N/A	0
GCC	0	1	1	2	0	0.5	0.5	0.666667	2.34183
CCG	0	2	0.97515	1.98096	0	1.00961	1.00961	0.449065	4.7287
ATT	0	0	0.581123	2.41888	0	0	0	N/A	0
TTG	0	0	0.622343	2.09006	0	0	0	N/A	0
CCT	0	0	1	2	0	0	0	N/A	0
GGC	0	0	1	2	0	0	0	N/A	0
ATC	0	0	0.581123	2.41888	0	0	0	N/A	0
CCG	0	0	1	2	0	0	0	N/A	0
GCA	0	1	1	2	0	0.5	0.5	0.666667	2.34183
TGC	0	0	0.293521	2.41888	0	0	0	N/A	0
TGG	0	0	0	2.34236	0	0	0	N/A	0
TCC	0	1	0.371767	2.37248	0	0.421499	0.421499	0.864529	1.97416
CGG	0	1	1.28849	1.71151	0	0.584278	0.584278	0.570504	2.73657
ACT	0	0	1	2	0	0	0	N/A	0
GCC	0	0	1	2	0	0	0	N/A	0
ATA	0	0	0.630105	2.36989	0	0	0	N/A	0
TGC	0	0	0.293521	2.41888	0	0	0	N/A	0
AGA	0	0	0.740802	2	0	0	0	N/A	0
CCT	0	0	1	2	0	0	0	N/A	0
CGT	0	1	1	2	0	0.5	0.5	0.666667	2.34183
TCT	0	1	0.89435	2.10565	0	0.474913	0.474913	0.701883	2.22433
AAG	0	1	0.333346	2.41062	0	0.414831	0.414831	0.878517	1.94293
ATC	0	0	0.581123	2.41888	0	0	0	N/A	0
TGG	0	0	0	2.34236	0	0	0	N/A	0
TGT	0	1	0.921755	2.04639	0	0.488665	0.488665	0.689451	2.28874
CGG	0	1	1.24459	1.75541	0	0.569668	0.569668	0.585136	2.66814
CGG	0	1	1.03584	1.88709	0	0.529918	0.529918	0.645616	2.48196
TCG	0	1	0.900832	1.81157	0	0.552009	0.552009	0.667883	2.58543
CGC	0	0	1	2	0	0	0	N/A	0
CCA	0	0	1	2	0	0	0	N/A	0
CCA	0	0	1	2	0	0	0	N/A	0
GCC	0	0	1	2	0	0	0	N/A	0
CGT	0	0	1	2	0	0	0	N/A	0
TCA	0	0	1	1.29352	0	0	0	N/A	0
GCT	0	0	1	2	0	0	0	N/A	0
TTG	0	0	0.622343	2.09006	0	0	0	N/A	0
ACT	0	0	1	2	0	0	0	N/A	0
ACC	0	1	0.93736	2.06264	0	0.484815	0.484815	0.687547	2.27072
TGG	0	1	0.163419	2.27611	0	0.439347	0.439347	0.933012	2.05776
AGC	1	0	0.293521	2.70648	3.40691	0	-3.40691	1	-15.9568
GTA	0	0	1	2	0	0	0	N/A	0
AAA	0	1	0.46729	2.27351	0	0.439848	0.439848	0.829506	2.0601
AGT	0	1	0.293521	2.70648	0	0.369484	0.369484	0.90216	1.73054
TTT	0	1	0.479033	2.52097	0	0.396673	0.396673	0.840322	1.85789
ACC	0	0	1	2	0	0	0	N/A	0
GCT	0	0	1	2	0	0	0	N/A	0
TTA	0	0	0.663416	1.63011	0	0	0	N/A	0
CCA	1	1	1.07552	1.90327	0.929782	0.525413	-0.40437	0.869636	-1.89393
CCG	0	1	0.823758	2.09917	0	0.476379	0.476379	0.718174	2.2312
AAT	1	1	0.293521	2.70648	3.40691	0.369484	-3.03743	0.990427	-14.2263
TGC	0	1	0.293521	2.35624	0	0.424406	0.424406	0.889227	1.98778
GCA	0	2	0.834543	2.07734	0	0.962772	0.962772	0.50894	4.5093
CCG	0	0	1	2	0	0	0	N/A	0
TTT	0	2	0.399171	2.41532	0	0.828049	0.828049	0.736461	3.87831
CAA	0.5	1.5	0.938011	2.02948	0.533043	0.739106	0.206063	0.683904	0.965131
GGG	0	1	1	2	0	0.5	0.5	0.666667	2.34183
ATG	0	0	0	3	0	0	0	N/A	0
AGT	0	0	0.293521	2.70648	0	0	0	N/A	0
TTT	0	0	0.293521	2.70648	0	0	0	N/A	0
CCG	0	1	1.07707	1.92293	0	0.520041	0.520041	0.640975	2.4357
ACT	0	0	1	2	0	0	0	N/A	0
ATC	0	0	0.581123	2.41888	0	0	0	N/A	0
TGC	0	0	0.293521	2.41888	0	0	0	N/A	0
GCT	0	1	1	2	0	0.5	0.5	0.666667	2.34183
GGG	0	0	1	2	0	0	0	N/A	0
CCG	0	1	1.04389	1.95611	0	0.51122	0.51122	0.652035	2.39438
CCG	0	0	1	2	0	0	0	N/A	0
AAG	0	1	0.65865	2.31264	0	0.432406	0.432406	0.778329	2.02525
GCA	0	0	1	2	0	0	0	N/A	0
ATA	0	1	0.685421	2.31458	0	0.432044	0.432044	0.771526	2.02355
ATC	0	1	0.953608	2.04639	0	0.488665	0.488665	0.682131	2.28874
TGC	0	0	0.293521	2.41888	0	0	0	N/A	0
GCT	0	1	1	2	0	0.5	0.5	0.666667	2.34183
TTA	0	0	0.663416	1.63011	0	0	0	N/A	0
ATC	0	0	0.581123	2.41888	0	0	0	N/A	0
AGA	0	1	0.971293	2	0	0.5	0.5	0.673108	2.34183
CGG	0	0	1.2876	1.7124	0	0	0	N/A	0
AAC	0	1	0.293521	2.70648	0	0.369484	0.369484	0.90216	1.73054
GCA	0	0	1	2	0	0	0	N/A	0
TCG	0	0	1	1.7124	0	0	0	N/A	0
ATT	0	1	0.505603	2.4944	0	0.400898	0.400898	0.831466	1.87768
TTG	0	0	0.622343	2.09006	0	0	0	N/A	0
ACG	0	1	0.850456	2.14954	0	0.465215	0.465215	0.716515	2.17891
ACG	1	1	0.955096	2.0449	1.04701	0.489021	-0.557994	0.898643	-2.61346
CGA	0	1	1.24459	1.50578	0	0.664108	0.664108	0.547482	3.11046
ATA	0.5	1.5	0.543702	2.43756	0.919621	0.615368	-0.304252	0.817627	-1.42502
AAC	0	1	0.293521	2.70648	0	0.369484	0.369484	0.90216	1.73054
GTT	0	1	1	2	0	0.5	0.5	0.666667	2.34183
TTG	0	1	0.721511	1.99089	0	0.502289	0.502289	0.733995	2.35255
TTC	0	0	0.293521	2.70648	0	0	0	N/A	0
ACA	0	0	1	2	0	0	0	N/A	0
GCA	1	0	1	2	1	0	-1	1	-4.68367
ACG	0	1	0.737413	2.26259	0	0.441972	0.441972	0.754196	2.07005
GCG	0	2	1	2	0	1	1	0.444444	4.68367
GCG	0	2	1	2	0	1	1	0.444444	4.68367
AAA	0	2	0.376646	2.43222	0	0.822295	0.822295	0.749797	3.85136
GCT	0	0	1	2	0	0	0	N/A	0
ATG	0	1	0.262587	2.73741	0	0.365308	0.365308	0.912471	1.71098
CCC	0	1	0.814488	2.18551	0	0.457559	0.457559	0.728504	2.14305
GCA	0	0	1	2	0	0	0	N/A	0
ACA	0	1	0.902871	2.09713	0	0.476842	0.476842	0.699043	2.23337
TCT	0	1	0.814488	2.18551	0	0.457559	0.457559	0.728504	2.14305
GCC	0	1	1	2	0	0.5	0.5	0.666667	2.34183
TGG	0	2	0.168026	2.2715	0	0.880476	0.880476	0.866991	4.12386
GCA	0	1	1	2	0	0.5	0.5	0.666667	2.34183
TTG	0	0	0.622343	2.09006	0	0	0	N/A	0
GCA	0	1	1	2	0	0.5	0.5	0.666667	2.34183
AGC	0	1	0.293521	2.70648	0	0.369484	0.369484	0.90216	1.73054
AGC	0	1	0.293521	2.70648	0	0.369484	0.369484	0.90216	1.73054
CCT	0	0	1	2	0	0	0	N/A	0
ACC	0	1	0.890009	2.10999	0	0.473936	0.473936	0.70333	2.21976
TGC	0	0	0.293521	2.41888	0	0	0	N/A	0
CGC	0	0	1	2	0	0	0	N/A	0
CCT	0	1	1	2	0	0.5	0.5	0.666667	2.34183
GCG	0	0	1	2	0	0	0	N/A	0
ACC	0	0	1	2	0	0	0	N/A	0
GCA	0	0	1	2	0	0	0	N/A	0
TCA	0	0	1	1.29352	0	0	0	N/A	0
GCG	0	1	1	2	0	0.5	0.5	0.666667	2.34183
CCA	0	1	1.07552	1.8474	0	0.5413	0.5413	0.63204	2.53527
CCT	0	0	1	2	0	0	0	N/A	0
GCT	0	1	1	2	0	0.5	0.5	0.666667	2.34183
TCC	0	0	1	2	0	0	0	N/A	0
ATG	0	1	0.889246	2.11075	0	0.473764	0.473764	0.703585	2.21896
CCA	0	0	1	2	0	0	0	N/A	0
GCG	0	1	1	2	0	0.5	0.5	0.666667	2.34183
AAA	0	1	0.46729	2.27351	0	0.439848	0.439848	0.829506	2.0601
GCC	0	0	1	2	0	0	0	N/A	0
TGC	0	0	0.293521	2.41888	0	0	0	N/A	0
GCA	0	1	1	2	0	0.5	0.5	0.666667	2.34183
AGC	0	1	0.293521	2.70648	0	0.369484	0.369484	0.90216	1.73054
CCG	0	0	1	2	0	0	0	N/A	0
ACC	0	1	0.890009	2.10999	0	0.473936	0.473936	0.70333	2.21976
TGC	0	0	0.293521	2.41888	0	0	0	N/A	0
GCG	0	0	1	2	0	0	0	N/A	0
GCA	0	0	1	2	0	0	0	N/A	0
AGC	0	1	0.293521	2.70648	0	0.369484	0.369484	0.90216	1.73054
GTG	0	1	1	2	0	0.5	0.5	0.666667	2.34183
TGG	0	1	0.163419	2.27611	0	0.439347	0.439347	0.933012	2.05776
CGG	0	1	1.21208	1.78792	0	0.55931	0.55931	0.595973	2.61962
TCG	0	2	0.938917	1.77348	0	1.12773	1.12773	0.42751	5.28189
GCG	0	0	1	2	0	0	0	N/A	0
GCG	0	1	0.823758	2.08812	0	0.478899	0.478899	0.717104	2.24301
GTC	0	1	1	2	0	0.5	0.5	0.666667	2.34183
AGA	0	0	0.740802	2	0	0	0	N/A	0
GCG	0	1	1	2	0	0.5	0.5	0.666667	2.34183
GTG	0	0	1	2	0	0	0	N/A	0
CCG	0	0	1	2	0	0	0	N/A	0
ATC	0	0	0.581123	2.41888	0	0	0	N/A	0
TGT	0	0	0.293521	2.41888	0	0	0	N/A	0
TCC	0	0	1	2	0	0	0	N/A	0
ACG	0	0	1	2	0	0	0	N/A	0
CCT	0	0	1	2	0	0	0	N/A	0
TCC	0	0	1	2	0	0	0	N/A	0
GGG	0	0	1	2	0	0	0	N/A	0
GCG	0	2	0.823758	2.08812	0	0.957799	0.957799	0.514239	4.48601
AGT	0	1	0.293521	2.70648	0	0.369484	0.369484	0.90216	1.73054
GGG	0	0	1	2	0	0	0	N/A	0
GCG	0	1	1	2	0	0.5	0.5	0.666667	2.34183
AAC	0	1	0.293521	2.70648	0	0.369484	0.369484	0.90216	1.73054
CGG	0	0	1.2876	1.7124	0	0	0	N/A	0
CTG	1	1	1.29197	1.65217	0.774014	0.605264	-0.16875	0.807431	-0.790368
AGG	0	1	0.51599	2.48401	0	0.402575	0.402575	0.828003	1.88553
TCA	0	0	1	1.29352	0	0	0	N/A	0
GCT	0	1	1	2	0	0.5	0.5	0.666667	2.34183
GGG	0	0	1	2	0	0	0	N/A	0
TAT	0	1	0.293521	2.37248	0	0.421499	0.421499	0.889902	1.97416
CAC	0	1	0.921755	2.07825	0	0.481175	0.481175	0.692748	2.25367
GCC	0	0	1	2	0	0	0	N/A	0
GCA	0	0	1	2	0	0	0	N/A	0
ACA	0	1	0.902871	2.09713	0	0.476842	0.476842	0.699043	2.23337
ATT	0	1	0.691115	2.30889	0	0.433109	0.433109	0.769628	2.02854
TCA	0	1	0.700694	1.59283	0	0.627814	0.627814	0.69449	2.94048
ATG	0	1	0.889246	2.11075	0	0.473764	0.473764	0.703585	2.21896
CTC	0	2	1	2	0	1	1	0.444444	4.68367
TGG	0	0	0	2.34236	0	0	0	N/A	0
ATG	0	1	0.0121978	2.9878	0	0.334694	0.334694	0.995934	1.5676
AAG	0	1	0.384289	2.39528	0	0.417489	0.417489	0.861745	1.95538
CCG	0	1	1.07552	1.92448	0	0.519621	0.519621	0.641493	2.43373
CTT	0	1	1	2	0	0.5	0.5	0.666667	2.34183
TCG	0	1	0.66417	2.04823	0	0.488227	0.488227	0.755135	2.28669
CCA	0	0	1	2	0	0	0	N/A	0
ACG	0	1	0.737413	2.26259	0	0.441972	0.441972	0.754196	2.07005
AAT	0	1	0.293521	2.70648	0	0.369484	0.369484	0.90216	1.73054
ACT	0	1	0.890009	2.10999	0	0.473936	0.473936	0.70333	2.21976
TCA	0	0	1	1.29352	0	0	0	N/A	0
CCC	0	1	1	2	0	0.5	0.5	0.666667	2.34183
CAG	0	1	0.582139	2.20141	0	0.454253	0.454253	0.790865	2.12757
AGT	0	1	0.293521	2.70648	0	0.369484	0.369484	0.90216	1.73054
ACG	0	0	1	2	0	0	0	N/A	0
TTT	0	1	0.293521	2.52097	0	0.396673	0.396673	0.895711	1.85789
CCA	0	0	1	2	0	0	0	N/A	0
GCT	0	0	1	2	0	0	0	N/A	0
TTG	0	0	0.622343	2.09006	0	0	0	N/A	0
TCG	0	0	1	1.7124	0	0	0	N/A	0
GCC	0	1	1	2	0	0.5	0.5	0.666667	2.34183
ACG	0	2	0.927728	2.07227	0	0.965124	0.965124	0.477146	4.52032
AGC	1	1	0.665525	2.26641	1.50257	0.441226	-1.06135	0.948475	-4.971
CTG	0.5	1.5	1.0866	1.9134	0.460151	0.783945	0.323794	0.6378	1.51654
CCC	0	1	1	2	0	0.5	0.5	0.666667	2.34183
GGC	0	2	0.89435	2.10565	0	0.949826	0.949826	0.49264	4.44867
AGA	0	0	0.740802	2	0	0	0	N/A	0
AAA	0	2	0.535352	2.27103	0	0.880657	0.880657	0.654866	4.12471
TGC	0	0	0.293521	2.41888	0	0	0	N/A	0
TGG	0	0	0	2.34236	0	0	0	N/A	0
CTG	0	1	0.95386	2.04614	0	0.488725	0.488725	0.682047	2.28903
AAC	0	1	0.293521	2.70648	0	0.369484	0.369484	0.90216	1.73054
AAA	0	1	0.425362	2.31544	0	0.431883	0.431883	0.844804	2.0228
AGA	0	0	0.740802	2	0	0	0	N/A	0
CCT	0	1	1	2	0	0.5	0.5	0.666667	2.34183
CGG	0	0	1.2876	1.7124	0	0	0	N/A	0
ATG	0	1	0.149544	2.85046	0	0.350821	0.350821	0.950152	1.64313
GCA	0	0	1	2	0	0	0	N/A	0
TTA	0	1	0.71375	1.57977	0	0.633003	0.633003	0.688797	2.96478
CGG	0	0	1.2876	1.7124	0	0	0	N/A	0
CTG	0	1	0.435666	2.30332	0	0.434156	0.434156	0.840939	2.03344
AGT	0	2	0.522042	2.47796	0	0.807116	0.807116	0.682253	3.78027
CTC	0	2	1	2	0	1	1	0.444444	4.68367
TGC	0	0	0.293521	2.41888	0	0	0	N/A	0
CGA	0	0	1.2876	1.41888	0	0	0	N/A	0
TTT	0	0	0.293521	2.70648	0	0	0	N/A	0
ATC	0	0	0.581123	2.41888	0	0	0	N/A	0
GCG	0	0	1	2	0	0	0	N/A	0
AGC	0	0	0.293521	2.70648	0	0	0	N/A	0
TGT	0	0	0.293521	2.41888	0	0	0	N/A	0
ATC	0	0	0.581123	2.41888	0	0	0	N/A	0
ACC	0	1	0.627516	2.37248	0	0.421499	0.421499	0.790828	1.97416
GCT	0	0	1	2	0	0	0	N/A	0
TTG	0	0	0.622343	2.09006	0	0	0	N/A	0
AAG	0	1	0.426217	2.38265	0	0.419701	0.419701	0.84826	1.96574
TGC	0	0	0.293521	2.41888	0	0	0	N/A	0
GAC	0	2	0.406721	2.59328	0	0.771224	0.771224	0.747233	3.61216
TGC	0	1	0.293521	2.67463	0	0.373884	0.373884	0.90111	1.75115
CGC	0	0	1	2	0	0	0	N/A	0
GCA	0	0	1	2	0	0	0	N/A	0
ATG	0	0	0	3	0	0	0	N/A	0
CCC	0	1	1	2	0	0.5	0.5	0.666667	2.34183
ATT	1	1	0.643764	2.35624	1.55337	0.424406	-1.12896	0.953952	-5.28767
TGC	0	0	0.293521	2.41888	0	0	0	N/A	0
TGC	0	1	0.293521	2.4944	0	0.400898	0.400898	0.894717	1.87768
CGA	0	1	1.21208	1.57147	0	0.636346	0.636346	0.564556	2.98043
GCC	0	0	1	2	0	0	0	N/A	0
GTT	0	1	1	2	0	0.5	0.5	0.666667	2.34183
CGG	0	0	1.2876	1.7124	0	0	0	N/A	0
TTG	0	1	0.458924	2.15631	0	0.463756	0.463756	0.824519	2.17208
AAC	0	0	0.293521	2.70648	0	0	0	N/A	0
ACA	1	1	1	2	1	0.5	-0.5	0.888889	-2.34183
GCC	0	1	1	2	0	0.5	0.5	0.666667	2.34183
ATC	0	0	0.581123	2.41888	0	0	0	N/A	0
ATC	0	2	0.568243	2.43176	0	0.822451	0.822451	0.657049	3.85209
AGG	0	2	0.566258	2.41501	0	0.828154	0.828154	0.656199	3.8788
GCT	0	0	1	2	0	0	0	N/A	0
GGC	0	0	1	2	0	0	0	N/A	0
AGC	0	0	0.293521	2.70648	0	0	0	N/A	0
TTC	0	2	0.293521	2.52608	0	0.791742	0.791742	0.802636	3.70826
AGT	0	0	0.293521	2.70648	0	0	0	N/A	0
TAC	0	1	0.293521	2.06264	0	0.484815	0.484815	0.875424	2.27072
AGC	0	0	0.293521	2.70648	0	0	0	N/A	0
ATC	0	0	0.581123	2.41888	0	0	0	N/A	0
AGC	0	0	0.293521	2.70648	0	0	0	N/A	0
TCG	0	1	0.943524	1.76887	0	0.565331	0.565331	0.652144	2.64782
ACC	0	1	0.890009	2.10999	0	0.473936	0.473936	0.70333	2.21976
AGG	0	0	0.699729	2.30027	0	0	0	N/A	0
GTT	0	1	1	2	0	0.5	0.5	0.666667	2.34183
ACG	0	1	0.737413	2.26259	0	0.441972	0.441972	0.754196	2.07005
ACC	0	0	1	2	0	0	0	N/A	0
TCG	0	1	0.900832	1.81157	0	0.552009	0.552009	0.667883	2.58543
ACT	0	2	0.708839	2.29116	0	0.87292	0.87292	0.583269	4.08847
GTG	0	1	1	2	0	0.5	0.5	0.666667	2.34183
ATG	0	0	0	3	0	0	0	N/A	0
TCG	0	1	0.110754	2.27259	0	0.440027	0.440027	0.95353	2.06094
TTT	0	0	0.293521	2.70648	0	0	0	N/A	0
TTG	0	1	0.678819	2.03358	0	0.491744	0.491744	0.749735	2.30317
CCA	0	0	1	2	0	0	0	N/A	0
CCG	0	0	1	2	0	0	0	N/A	0
GCT	0	1	1	2	0	0.5	0.5	0.666667	2.34183
ATC	0	1	0.643764	2.35624	0	0.424406	0.424406	0.785412	1.98778
GCC	0	1	1	2	0	0.5	0.5	0.666667	2.34183
CGG	0	1	1.28849	1.71151	0	0.584278	0.584278	0.570504	2.73657
CGC	1	0	1	2	1	0	-1	1	-4.68367
TGC	0	0	0.293521	2.41888	0	0	0	N/A	0
CGG	0	2	1.0687	1.8874	0	1.05966	1.05966	0.407652	4.96308
AAC	0	1	0.293521	2.70648	0	0.369484	0.369484	0.90216	1.73054
TGC	0	1	0.293521	2.30889	0	0.433109	0.433109	0.887212	2.02854
TCT	0	1	0.814488	2.10999	0	0.473936	0.473936	0.721493	2.21976
CTC	0	2	0.814488	2.18551	0	0.915117	0.915117	0.530718	4.28611
CGC	0	1	1	2	0	0.5	0.5	0.666667	2.34183
GTC	0	1	1	2	0	0.5	0.5	0.666667	2.34183
GCC	0	0	1	2	0	0	0	N/A	0
CCA	0	0	1	2	0	0	0	N/A	0
AAG	0	0	0.328822	2.41198	0	0	0	N/A	0
ACG	0	1	0.850456	2.14954	0	0.465215	0.465215	0.716515	2.17891
AGT	0	0	0.293521	2.70648	0	0	0	N/A	0
GCA	0	0	1	2	0	0	0	N/A	0
CGT	0	0	1	2	0	0	0	N/A	0
TCA	0	0	1	1.29352	0	0	0	N/A	0
GCG	0	0	1	2	0	0	0	N/A	0
TGC	0	0	0.293521	2.41888	0	0	0	N/A	0
GTG	0	1	1	2	0	0.5	0.5	0.666667	2.34183
AGG	0	1	0.602334	2.3296	0	0.429257	0.429257	0.794561	2.0105
ACT	0	1	0.890009	2.10999	0	0.473936	0.473936	0.70333	2.21976
TCA	0	0	1	1.29352	0	0	0	N/A	0
CGC	0	0	1	2	0	0	0	N/A	0
TTG	0	1	0.458924	2.15631	0	0.463756	0.463756	0.824519	2.17208
AGT	0	0	0.293521	2.70648	0	0	0	N/A	0
GGA	0	0	1	1.66441	0	0	0	N/A	0
ACG	0	0	1	2	0	0	0	N/A	0
GGC	0	1	0.814488	2.18551	0	0.457559	0.457559	0.728504	2.14305
CAA	0	1	0.535352	2.2482	0	0.4448	0.4448	0.807673	2.0833
AAG	0	2	0.483363	2.31998	0	0.862076	0.862076	0.684882	4.03768
ACA	0	1	0.905772	2.05547	0	0.486507	0.486507	0.694124	2.27864
ATA	0	1	0.804309	2.19569	0	0.455438	0.455438	0.731897	2.13312
ACA	0	0	1	2	0	0	0	N/A	0
TCT	0	0	1	2	0	0	0	N/A	0
TTG	0	0	0.622343	2.09006	0	0	0	N/A	0
CGG	0	0	1.2876	1.7124	0	0	0	N/A	0
ACG	0	0	1	2	0	0	0	N/A	0
CCA	0	0	1	2	0	0	0	N/A	0
GTA	0	0	1	2	0	0	0	N/A	0
TGC	0	0	0.293521	2.41888	0	0	0	N/A	0
AGA	0	1	0.410974	2.32983	0	0.429216	0.429216	0.850053	2.01031
CTC	0	2	1	2	0	1	1	0.444444	4.68367
ACG	1	0	1	2	1	0	-1	1	-4.68367
GTA	0	1	1	2	0	0.5	0.5	0.666667	2.34183
TTG	0	1	0.958173	1.75422	0	0.570052	0.570052	0.646743	2.66994
CTG	0	1	1.29264	1.70736	0	0.585698	0.585698	0.569121	2.74322
AAC	0	1	0.293521	2.70648	0	0.369484	0.369484	0.90216	1.73054
CGC	0	1	1	2	0	0.5	0.5	0.666667	2.34183
AGC	0	1	0.293521	2.70648	0	0.369484	0.369484	0.90216	1.73054
TCA	0	0	1	1.29352	0	0	0	N/A	0
GCC	0	0	1	2	0	0	0	N/A	0
TGG	0	0	0	2.34236	0	0	0	N/A	0
CCT	0	1	0.89435	2.10565	0	0.474913	0.474913	0.701883	2.22433
GGC	0	0	1	2	0	0	0	N/A	0
GAT	0	1	0.479033	2.52097	0	0.396673	0.396673	0.840322	1.85789
CCG	0	0	1	2	0	0	0	N/A	0
CCC	0	0	1	2	0	0	0	N/A	0
GTA	0	0	1	2	0	0	0	N/A	0
TTC	0	0	0.293521	2.70648	0	0	0	N/A	0
ATC	0	0	0.581123	2.41888	0	0	0	N/A	0
GCG	0	0	1	2	0	0	0	N/A	0
CAC	0	1	0.479033	2.52097	0	0.396673	0.396673	0.840322	1.85789
TGG	0	0	0	2.34236	0	0	0	N/A	0
GGC	0	0	1	2	0	0	0	N/A	0
GTG	0	1	1	2	0	0.5	0.5	0.666667	2.34183
ATT	0	0	0.581123	2.41888	0	0	0	N/A	0
TGT	0	1	0.293521	2.41377	0	0.41429	0.41429	0.891581	1.9404
TCG	0	0	1	1.7124	0	0	0	N/A	0
ATC	0	0	0.581123	2.41888	0	0	0	N/A	0
TCA	0	0	1	1.29352	0	0	0	N/A	0
GCA	0	0	1	2	0	0	0	N/A	0
CGC	0	0	1	2	0	0	0	N/A	0
CGC	0	0	1	2	0	0	0	N/A	0
CCG	0	1	1.07707	1.92293	0	0.520041	0.520041	0.640975	2.4357
CTC	0	1	1	2	0	0.5	0.5	0.666667	2.34183
TCC	0	1	0.814488	2.18551	0	0.457559	0.457559	0.728504	2.14305
AGT	0	0	0.293521	2.70648	0	0	0	N/A	0
GGC	0	0	1	2	0	0	0	N/A	0
GCA	0	0	1	2	0	0	0	N/A	0
GCG	0	0	1	2	0	0	0	N/A	0
TCA	0	2	1.05473	1.4195	0	1.40895	1.40895	0.329146	6.59906
GCC	0	0	1	2	0	0	0	N/A	0
GGG	0	0	1	2	0	0	0	N/A	0
AAA	0	0	0.369895	2.37091	0	0	0	N/A	0
AAC	0	0	0.293521	2.70648	0	0	0	N/A	0
CGC	0	0	1	2	0	0	0	N/A	0
AGC	0	0	0.293521	2.70648	0	0	0	N/A	0
ATG	0	2	0.333283	2.66672	0	0.749986	0.749986	0.790153	3.51269
GCG	0	1	1	2	0	0.5	0.5	0.666667	2.34183
CTG	0	0	1.29352	1.70648	0	0	0	N/A	0
CTT	0	2	0.814488	2.18551	0	0.915117	0.915117	0.530718	4.28611
CCA	0	1	1.00358	1.99642	0	0.500897	0.500897	0.665473	2.34603
CCA	1	1	1.18394	1.81606	0.844639	0.550642	-0.293997	0.844255	-1.37699
AAA	0	0	0.369895	2.37091	0	0	0	N/A	0
ACT	0	0	1	2	0	0	0	N/A	0
ATA	0	0	0.630105	2.36989	0	0	0	N/A	0
CCG	0	0	1	2	0	0	0	N/A	0
AGT	0	0	0.293521	2.70648	0	0	0	N/A	0
CCT	0	0	1	2	0	0	0	N/A	0
TGG	0	0	0	2.34236	0	0	0	N/A	0
GGT	0	0	1	2	0	0	0	N/A	0
AAG	1	0	0.339607	2.4012	2.94458	0	-2.94458	1	-13.7914
TCT	0	1	1	2	0	0.5	0.5	0.666667	2.34183
CCT	0	0	1	2	0	0	0	N/A	0
CGC	0	0	1	2	0	0	0	N/A	0
ACG	0	1	0.737413	2.26259	0	0.441972	0.441972	0.754196	2.07005
CAG	0	0	0.328822	2.37766	0	0	0	N/A	0
GAA	0	0	0.369895	2.29452	0	0	0	N/A	0
CGA	0	0	1.2876	1.41888	0	0	0	N/A	0
AAG	1	1	0.695174	2.0552	1.43849	0.486571	-0.951918	0.936114	-4.45847
CTA	0	0	1.29352	1.70648	0	0	0	N/A	0
AAA	0	0	0.369895	2.37091	0	0	0	N/A	0
ACA	0	0	1	2	0	0	0	N/A	0
AGA	0	1	0.643407	2.0974	0	0.476782	0.476782	0.765249	2.23309
ATA	0	0	0.630105	2.36989	0	0	0	N/A	0
TCT	0	0	1	2	0	0	0	N/A	0
GGC	0	0	1	2	0	0	0	N/A	0
TGC	0	0	0.293521	2.41888	0	0	0	N/A	0
TCA	0	1	0.700694	1.59283	0	0.627814	0.627814	0.69449	2.94048
ATC	0	0	0.581123	2.41888	0	0	0	N/A	0
CGC	0	0	1	2	0	0	0	N/A	0
TGC	1	0	0.293521	2.41888	3.40691	0	-3.40691	1	-15.9568
TGT	0	1	0.293521	2.30889	0	0.433109	0.433109	0.887212	2.02854
CCA	0	0	1	2	0	0	0	N/A	0
TGG	0	0	0	2.34236	0	0	0	N/A	0
CAC	0	1	0.399171	2.60083	0	0.384493	0.384493	0.866943	1.80084
CGG	0	1	1.24459	1.75541	0	0.569668	0.569668	0.585136	2.66814
CGG	0	0	1.2876	1.7124	0	0	0	N/A	0
TTG	0	2	0.5154	2.09983	0	0.952458	0.952458	0.644686	4.461
CAC	0	0	0.293521	2.70648	0	0	0	N/A	0
AGC	0	0	0.293521	2.70648	0	0	0	N/A	0
AAA	0	0	0.369895	2.37091	0	0	0	N/A	0
CCA	0	0	1	2	0	0	0	N/A	0
GCG	0	1	1	2	0	0.5	0.5	0.666667	2.34183
AAA	0	1	0.46729	2.27351	0	0.439848	0.439848	0.829506	2.0601
ATG	0	0	0	3	0	0	0	N/A	0
AAA	0	1	0.464123	2.31544	0	0.431883	0.431883	0.833023	2.0228
TGG	0	0	0	2.34236	0	0	0	N/A	0
TCG	0	2	0.751288	1.90577	0	1.04944	1.04944	0.514445	4.91525
TTT	0	1	0.479033	2.52097	0	0.396673	0.396673	0.840322	1.85789
CGG	0	1	1.21208	1.78792	0	0.55931	0.55931	0.595973	2.61962
CCA	0	0	1	2	0	0	0	N/A	0
GTC	0	1	1	2	0	0.5	0.5	0.666667	2.34183
GTA	0	0	1	2	0	0	0	N/A	0
CGC	0	0	1	2	0	0	0	N/A	0
ACC	0	0	1	2	0	0	0	N/A	0
GTA	0	1	1	2	0	0.5	0.5	0.666667	2.34183
CGG	0	1	1.21208	1.78792	0	0.55931	0.55931	0.595973	2.61962
TGG	0	0	0	2.34236	0	0	0	N/A	0
CTG	0	2	1.1477	1.8084	0	1.10595	1.10595	0.374241	5.17989
ACA	0	1	0.439681	2.32983	0	0.429216	0.429216	0.841242	2.01031
TGG	0	0	0	2.34236	0	0	0	N/A	0
CCC	0	2	0.814488	2.18551	0	0.915117	0.915117	0.530718	4.28611
AAA	0	1	0.46729	2.27351	0	0.439848	0.439848	0.829506	2.0601
CCA	0	0	1	2	0	0	0	N/A	0
CCT	0	0	1	2	0	0	0	N/A	0
GGG	0	0	1	2	0	0	0	N/A	0
TTG	0	0	0.622343	2.09006	0	0	0	N/A	0
AGG	0	1	0.602334	2.3296	0	0.429257	0.429257	0.794561	2.0105
GGG	0	0	1	2	0	0	0	N/A	0
CCG	0	0	1	2	0	0	0	N/A	0
AAC	0	0	0.293521	2.70648	0	0	0	N/A	0
TGG	0	0	0	2.34236	0	0	0	N/A	0
AGC	0	0	0.293521	2.70648	0	0	0	N/A	0
AGC	0	1	0.293521	2.70648	0	0.369484	0.369484	0.90216	1.73054
AAG	0	1	0.426217	2.38265	0	0.419701	0.419701	0.84826	1.96574
TCC	0	0	1	2	0	0	0	N/A	0
AGG	0	0	0.699729	2.30027	0	0	0	N/A	0
GCG	0	0	1	2	0	0	0	N/A	0
GCA	0	1	0.834543	2.07734	0	0.481386	0.481386	0.713401	2.25465
AAG	0	0	0.328822	2.41198	0	0	0	N/A	0
AGT	0	0	0.293521	2.70648	0	0	0	N/A	0
TTA	0	0	0.663416	1.63011	0	0	0	N/A	0
AAG	0	0	0.328822	2.41198	0	0	0	N/A	0
ATG	0	0	0	3	0	0	0	N/A	0
CGC	0	1	0.991383	2.00862	0	0.497855	0.497855	0.669539	2.33179
TGG	0	0	0	2.34236	0	0	0	N/A	0
CGC	0	1	0.814488	2.18551	0	0.457559	0.457559	0.728504	2.14305
AGC	0	0	0.293521	2.70648	0	0	0	N/A	0
TGG	0	0	0	2.34236	0	0	0	N/A	0
TGC	0	1	0.293521	2.30889	0	0.433109	0.433109	0.887212	2.02854
CGG	0	0	1.2876	1.7124	0	0	0	N/A	0
GTC	0	1	1	2	0	0.5	0.5	0.666667	2.34183
TGG	0	0	0	2.34236	0	0	0	N/A	0
ACG	0	0	1	2	0	0	0	N/A	0
TCA	0	0	1	1.29352	0	0	0	N/A	0
GTA	0	0	1	2	0	0	0	N/A	0
GCC	0	0	1	2	0	0	0	N/A	0
AGG	0	0	0.699729	2.30027	0	0	0	N/A	0
GCC	0	0	1	2	0	0	0	N/A	0
GAA	0	1	0.535352	2.21718	0	0.451023	0.451023	0.805506	2.11244
CCA	0	0	1	2	0	0	0	N/A	0
ACT	0	0	1	2	0	0	0	N/A	0
ACG	0	0	1	2	0	0	0	N/A	0
GCA	0	1	1	2	0	0.5	0.5	0.666667	2.34183
ACA	0	0	1	2	0	0	0	N/A	0
TGC	0	0	0.293521	2.41888	0	0	0	N/A	0
GTG	0	1	1	2	0	0.5	0.5	0.666667	2.34183
GCC	0	0	1	2	0	0	0	N/A	0
GCG	0	0	1	2	0	0	0	N/A	0
CGA	0	2	1.05789	1.65217	0	1.21053	1.21053	0.371665	5.66972
TGG	0	0	0	2.34236	0	0	0	N/A	0
TGC	0	0	0.293521	2.41888	0	0	0	N/A	0
TGG	0	0	0	2.34236	0	0	0	N/A	0
TGG	0	0	0	2.34236	0	0	0	N/A	0
ACG	0	1	0.737413	2.26259	0	0.441972	0.441972	0.754196	2.07005
GCG	0	0	1	2	0	0	0	N/A	0
TTC	0	1	0.293521	2.52097	0	0.396673	0.396673	0.895711	1.85789
GCC	0	1	1	2	0	0.5	0.5	0.666667	2.34183
ACT	0	1	0.93736	2.06264	0	0.484815	0.484815	0.687547	2.27072
CTT	0	1	1	2	0	0.5	0.5	0.666667	2.34183
CAC	0	1	0.921755	2.07825	0	0.481175	0.481175	0.692748	2.25367
GCA	0	1	1	2	0	0.5	0.5	0.666667	2.34183
CAG	0	1	0.505064	2.27849	0	0.438887	0.438887	0.818554	2.0556
ACA	0	0	1	2	0	0	0	N/A	0
GTC	0	1	1	2	0	0.5	0.5	0.666667	2.34183
GCC	0	1	1	2	0	0.5	0.5	0.666667	2.34183
AGC	0	0	0.293521	2.70648	0	0	0	N/A	0
TGG	0	0	0	2.34236	0	0	0	N/A	0
ATT	0	0	0.581123	2.41888	0	0	0	N/A	0
CGA	0	1	1.21208	1.57147	0	0.636346	0.636346	0.564556	2.98043
TCG	0	0	1	1.7124	0	0	0	N/A	0
ATC	0	0	0.581123	2.41888	0	0	0	N/A	0
CCT	0	1	1	2	0	0.5	0.5	0.666667	2.34183
TCA	0	1	0.700694	1.59283	0	0.627814	0.627814	0.69449	2.94048
ACA	0	1	0.902871	2.09713	0	0.476842	0.476842	0.699043	2.23337
TCG	0	0	1	1.7124	0	0	0	N/A	0
ATC	0	0	0.581123	2.41888	0	0	0	N/A	0
[truncated: 580 more rows]

## Sheet: Enterobactin selection
P. agglomerans lineage														P. rodasii lineage
Codon#	Codon Start	Triplet	Syn (s)	Nonsyn (n)	Syn sites (S)	Nonsyn sites (N)	dS	dN	dN-dS	P-value	Normalized dN-dS			Codon#	Codon Start	Triplet	Syn (s)	Nonsyn (n)	Syn sites (S)	Nonsyn sites (N)	dS	dN	dN-dS	P-value	Normalized dN-dS
1	1	CTA	2	2	1.01649	1.74132	1.96756	1.14855	-0.819003	0.855073	-1.89581			1	1	TTA	1	0	0.789211	1.64576	1.26709	0	-1.26709	1	-4.49845
2	4	GCT	0	1	1	2	0	0.5	0.5	0.666667	1.15739			2	4	TCC	0	2	1	2	0	1	1	0.444444	3.55023
3	7	CAT	0	0	0.274244	2.72576	0	0	0	N/A	0			3	7	CAG	0	0	0.332992	2.37564	0	0	0	N/A	0
4	10	CAC	0	2	0.274244	2.68344	0	0.745313	0.745313	0.823152	1.72523			4	10	CAC	0	0	0.291373	2.70863	0	0	0	N/A	0
5	13	CGC	0	0	1	2	0	0	0	N/A	0			5	13	CGC	0	0	1	2	0	0	0	N/A	0
6	16	CAC	0	2	0.274244	2.62532	0	0.761813	0.761813	0.819783	1.76343			6	16	GAC	0	1	0.291373	2.70863	0	0.369191	0.369191	0.902876	1.31071
7	19	ACT	1	1	1	2	1	0.5	-0.5	0.888889	-1.15739			7	19	CGT	0	1	0.886794	2.06673	0	0.483856	0.483856	0.699751	1.7178
8	22	CAG	0	2	0.337619	2.37748	0	0.841228	0.841228	0.766765	1.94725			8	25	CCG	1	2	1	1.98451	1	1.00781	0.00780656	0.738431	0.0277151
9	25	TCG	0	1	1	1.81373	0	0.551351	0.551351	0.644599	1.27625			9	28	CGA	0	0	1.29093	1.4177	0	0	0	N/A	0
10	28	CGC	0	3	0.939257	2.02452	0	1.48183	1.48183	0.318735	3.43011			10	31	GGT	0	1	1	2	0	0.5	0.5	0.666667	1.77511
11	31	ACT	0	0	1	2	0	0	0	N/A	0			11	34	ACA	0	0	1	2	0	0	0	N/A	0
12	34	GCA	0	0	1	2	0	0	0	N/A	0			12	37	ACA	0	1	1	2	0	0.5	0.5	0.666667	1.77511
13	37	GCA	0	1	1	2	0	0.5	0.5	0.666667	1.15739			13	43	CTG	0	0	1.29137	1.70863	0	0	0	N/A	0
14	40	CAG	1	0	0.343011	2.38275	2.91536	0	-2.91536	1	-6.74841			14	46	GTC	0	1	0.639776	2.36022	0	0.423689	0.423689	0.786741	1.50419
15	43	CTG	0	0	1.27424	1.72576	0	0	0	N/A	0			15	49	GCG	0	0	1	2	0	0	0	N/A	0
16	46	ATC	0	0	0.553812	2.44619	0	0	0	N/A	0			16	52	TCC	0	2	0.952134	2.02821	0	0.986089	0.986089	0.46312	3.50084
17	49	CCG	0	1	1	2	0	0.5	0.5	0.666667	1.15739			17	55	ATT	0	1	0.666942	2.33306	0	0.428622	0.428622	0.777686	1.52171
18	52	ACC	1	1	1	2	1	0.5	-0.5	0.888889	-1.15739			18	58	GCG	0	0	1	2	0	0	0	N/A	0
19	55	GTT	0	0	1	2	0	0	0	N/A	0			19	61	AAT	0	1	0.291373	2.70863	0	0.369191	0.369191	0.902876	1.31071
20	58	CCG	0	1	1	2	0	0.5	0.5	0.666667	1.15739			20	64	CTC	0	0	1	2	0	0	0	N/A	0
21	61	AAT	0	1	0.274244	2.72576	0	0.366871	0.366871	0.908585	0.849224			21	67	AAT	0	0	0.291373	2.70863	0	0	0	N/A	0
22	64	CTC	0	1	0.954443	2.04556	0	0.488864	0.488864	0.681852	1.13161			22	70	CTC	1	1	0.945838	2.05416	1.05726	0.486817	-0.570447	0.900599	-2.02522
23	67	AAT	0	2	0.274244	2.6802	0	0.746213	0.746213	0.822968	1.72732			23	73	CCA	0	0	1	2	0	0	0	N/A	0
24	70	CTG	1	0	1.19184	1.77338	0.839037	0	-0.839037	1	-1.94218			24	76	GCT	0	0	1	2	0	0	0	N/A	0
25	73	CCA	0	0	1	2	0	0	0	N/A	0			25	79	CTG	0	0	1.29137	1.70863	0	0	0	N/A	0
26	76	GCT	0	0	1	2	0	0	0	N/A	0			26	82	GTT	0	1	0.639776	2.36022	0	0.423689	0.423689	0.786741	1.50419
27	79	CTG	0	0	1.27424	1.72576	0	0	0	N/A	0			27	85	ACG	0	1	1	2	0	0.5	0.5	0.666667	1.77511
28	82	ACT	0	1	1	2	0	0.5	0.5	0.666667	1.15739			28	88	GGC	0	2	0.886794	2.06673	0	0.967712	0.967712	0.489651	3.4356
29	85	GCG	0	1	1	2	0	0.5	0.5	0.666667	1.15739			29	91	GCC	0	1	1	2	0	0.5	0.5	0.666667	1.77511
30	88	TTT	0	2	0.606722	2.39328	0	0.835674	0.835674	0.63642	1.9344			30	94	AAG	0	0	0.332992	2.40876	0	0	0	N/A	0
31	91	ACC	0	2	1	2	0	1	1	0.444444	2.31478			31	97	GTG	0	0	1	2	0	0	0	N/A	0
32	94	CAG	0	1	0.379198	2.36377	0	0.423053	0.423053	0.861756	0.979272			32	100	CAG	0	0	0.332992	2.37564	0	0	0	N/A	0
33	97	ATG	0	1	0.0388585	2.96114	0	0.337708	0.337708	0.987047	0.781718			33	103	AGG	1	0	0.823353	2.17665	1.21455	0	-1.21455	1	-4.31191
34	100	CAG	0	0	0.337619	2.38814	0	0	0	N/A	0			34	106	ACG	0	1	1	2	0	0.5	0.5	0.666667	1.77511
35	103	TGG	0	2	0.551407	2.08269	0	0.960297	0.960297	0.625152	2.22287			35	109	GCA	0	0	1	2	0	0	0	N/A	0
36	106	ACG	0	1	1	2	0	0.5	0.5	0.666667	1.15739			36	112	GAT	0	1	0.291373	2.70863	0	0.369191	0.369191	0.902876	1.31071
37	109	GCA	0	1	1	2	0	0.5	0.5	0.666667	1.15739			37	115	GCC	0	2	1	2	0	1	1	0.444444	3.55023
38	112	AAT	0	3	0.310833	2.68917	0	1.11559	1.11559	0.72026	2.58233			38	118	GCG	0	0	1	2	0	0	0	N/A	0
39	115	TCC	0	3	1	2	0	1.5	1.5	0.296296	3.47216			39	121	CAC	0	0	0.291373	2.70863	0	0	0	N/A	0
40	118	CCG	0	2	1	2	0	1	1	0.444444	2.31478			40	124	TTC	0	0	0.291373	2.70863	0	0	0	N/A	0
41	121	CAC	0	1	0.274244	2.68344	0	0.372656	0.372656	0.907277	0.862616			41	127	ACC	0	0	1	2	0	0	0	N/A	0
42	124	CAG	1.25	4.75	0.433221	2.34249	2.88536	2.02776	-0.857603	0.808467	-1.98516			42	130	GCT	0	0	1	2	0	0	0	N/A	0
43	127	ACC	0	3	1	2	0	1.5	1.5	0.296296	3.47216			43	133	GCT	0	0	1	2	0	0	0	N/A	0
44	130	GGC	1	2	1	2	1	1	0	0.740741	0			44	136	CAC	0	1	0.291373	2.70863	0	0.369191	0.369191	0.902876	1.31071
45	136	AAC	0	2	0.274244	2.48356	0	0.805294	0.805294	0.811003	1.86408			45	139	CGC	0	0	1	2	0	0	0	N/A	0
46	139	CGC	0	0	1	2	0	0	0	N/A	0			46	142	GCG	0	0	1	2	0	0	0	N/A	0
47	142	ACG	0	1	1	2	0	0.5	0.5	0.666667	1.15739			47	145	ATG	0	1	0.202642	2.79736	0	0.35748	0.35748	0.932453	1.26914
48	145	ATG	0	2	0.0948408	2.8727	0	0.696208	0.696208	0.937103	1.61157			48	148	ATG	0	1	0.862396	2.1376	0	0.467814	0.467814	0.712535	1.66085
49	148	ATG	0	0	0	3	0	0	0	N/A	0			49	151	GCT	0	0	1	2	0	0	0	N/A	0
50	151	GCT	0	0	1	2	0	0	0	N/A	0			50	154	GGC	0	1	0.856402	2.1436	0	0.466505	0.466505	0.714533	1.6562
51	154	GGC	0	0	1	2	0	0	0	N/A	0			51	157	ACT	0	1	1	2	0	0.5	0.5	0.666667	1.77511
52	157	ATT	0	1	0.587554	2.41245	0	0.414517	0.414517	0.804149	0.959514			52	160	CAC	0	1	0.291373	2.70863	0	0.369191	0.369191	0.902876	1.31071
53	160	CAC	0	2	0.274244	2.72576	0	0.733741	0.733741	0.825527	1.69845			53	163	CTC	0	1	0.856402	2.1436	0	0.466505	0.466505	0.714533	1.6562
54	163	TTC	0	0	0.274244	2.72576	0	0	0	N/A	0			54	166	AAT	0	1	0.291373	2.70863	0	0.369191	0.369191	0.902876	1.31071
55	166	TAC	0	3	0.274244	2.38736	0	1.25662	1.25662	0.721645	2.90879			55	169	CCC	0	1	1	2	0	0.5	0.5	0.666667	1.77511
56	169	GCC	0	2	1	2	0	1	1	0.444444	2.31478			56	172	CAC	0	1	0.291373	2.59542	0	0.385294	0.385294	0.899067	1.36788
57	172	AAC	0	3	0.274244	2.6802	0	1.11932	1.11932	0.746576	2.59098			57	175	CAC	0	0	0.291373	2.70863	0	0	0	N/A	0
58	175	CAC	0	0	0.274244	2.72576	0	0	0	N/A	0			58	178	GCT	0	1	1	2	0	0.5	0.5	0.666667	1.77511
59	178	GCT	0	0	1	2	0	0	0	N/A	0			59	181	TTT	0	0	0.291373	2.70863	0	0	0	N/A	0
60	181	GCT	0	0	1	2	0	0	0	N/A	0			60	184	GCC	0	1	1	2	0	0.5	0.5	0.666667	1.77511
61	184	GCC	0	0	1	2	0	0	0	N/A	0			61	187	TTC	0	0	0.291373	2.70863	0	0	0	N/A	0
62	187	TTC	0	0	0.274244	2.72576	0	0	0	N/A	0			62	190	TTC	0	1	0.434971	2.56503	0	0.389859	0.389859	0.85501	1.38409
63	190	TTC	0	1	0.516436	2.48356	0	0.402647	0.402647	0.827855	0.932038			63	193	CAC	1	1	0.291373	2.70863	3.43203	0.369191	-3.06284	0.990567	-10.8738
64	193	AAC	1	3	0.274244	2.69887	3.64638	1.11158	-2.53481	0.955011	-5.86751			64	196	ACT	0	0	1	2	0	0	0	N/A	0
65	196	CGC	0	2	0.954443	2.02801	0	0.986189	0.986189	0.462373	2.28281			65	199	CAG	0	1	0.332992	2.3671	0	0.422458	0.422458	0.876674	1.49982
66	199	CAG	0	2	0.324942	2.45567	0	0.814442	0.814442	0.779936	1.88525			66	202	ATA	0	1	0.704804	2.2952	0	0.435693	0.435693	0.765065	1.54681
67	202	ATA	0	0	0.619042	2.38096	0	0	0	N/A	0			67	205	GCC	0	1	1	2	0	0.5	0.5	0.666667	1.77511
68	205	TCC	0	2	1	2	0	1	1	0.444444	2.31478			68	208	GGC	0	1	1	2	0	0.5	0.5	0.666667	1.77511
69	208	GGC	0	1	1	2	0	0.5	0.5	0.666667	1.15739			69	211	GAT	0	1	0.291373	2.70863	0	0.369191	0.369191	0.902876	1.31071
70	211	AAT	0	1	0.274244	2.72576	0	0.366871	0.366871	0.908585	0.849224			70	214	CGA	0	0	1.29093	1.4177	0	0	0	N/A	0
71	217	GCC	0	1	1	2	0	0.5	0.5	0.666667	1.15739			71	217	TCC	0	0	1	2	0	0	0	N/A	0
72	220	CAT	0	0	0.274244	2.72576	0	0	0	N/A	0			72	220	CAT	0	0	0.291373	2.70863	0	0	0	N/A	0
73	223	CGA	0	0	1.27957	1.44619	0	0	0	N/A	0			73	223	CGA	0	0	1.29093	1.4177	0	0	0	N/A	0
74	226	CTC	0	0	1	2	0	0	0	N/A	0			74	226	TTC	0	1	0.434971	2.56503	0	0.389859	0.389859	0.85501	1.38409
75	229	CGC	0	0	1	2	0	0	0	N/A	0			75	229	CGC	0	1	0.886794	2.06673	0	0.483856	0.483856	0.699751	1.7178
76	232	CAG	0	0	0.337619	2.38814	0	0	0	N/A	0			76	232	CAG	0	0	0.332992	2.37564	0	0	0	N/A	0
77	235	CAC	0	2	0.274244	2.08746	0	0.958104	0.958104	0.781241	2.2178			77	235	CAC	0	1	0.291373	2.70863	0	0.369191	0.369191	0.902876	1.31071
78	238	CAC	0	0	0.274244	2.72576	0	0	0	N/A	0			78	238	CAC	0	0	0.291373	2.70863	0	0	0	N/A	0
79	241	GGA	1	1	0.954108	1.74457	1.0481	0.573208	-0.474891	0.875005	-1.09927			79	244	CGC	0	2	0.886794	2.11321	0	0.946429	0.946429	0.496182	3.36004
80	244	CGC	0	2	0.757808	2.1489	0	0.93071	0.93071	0.546549	2.15439			80	247	ACC	0	1	1	2	0	0.5	0.5	0.666667	1.77511
81	247	ACC	0	2	1	2	0	1	1	0.444444	2.31478			81	250	GCC	0	0	1	2	0	0	0	N/A	0
82	250	GCC	0	2	1	2	0	1	1	0.444444	2.31478			82	253	GTG	0	0	1	2	0	0	0	N/A	0
83	253	ATG	0	1	0.0583089	2.94169	0	0.339941	0.339941	0.980564	0.786886			83	256	CAA	1	0	0.362674	2.34595	2.75729	0	-2.75729	1	-9.78903
84	256	CAG	1	0	0.340896	2.38486	2.93344	0	-2.93344	1	-6.79026			84	259	CAG	0	0	0.332992	2.37564	0	0	0	N/A	0
85	259	CAG	1	0	0.340896	2.38486	2.93344	0	-2.93344	1	-6.79026			85	262	GCC	0	0	1	2	0	0	0	N/A	0
86	262	CCC	0	1	1	2	0	0.5	0.5	0.666667	1.15739			86	265	AAA	0	0	0.370218	2.37153	0	0	0	N/A	0
87	265	GAA	0	1	0.380958	2.35614	0	0.424424	0.424424	0.860816	0.982446			87	268	CGG	0	0	1.29093	1.70907	0	0	0	N/A	0
88	268	CGG	1	1	0.934489	1.98151	1.0701	0.504666	-0.565437	0.897299	-1.30886			88	271	CTG	0	0	1.29137	1.70863	0	0	0	N/A	0
89	271	CTG	0	0	1.27424	1.72576	0	0	0	N/A	0			89	274	CTG	1	0	1.18482	1.76871	0.844013	0	-0.844013	1	-2.99644
90	274	TTG	1	2	0.674563	2.11809	1.48244	0.944246	-0.538196	0.853149	-1.2458			90	277	CGT	0	1	0.886794	2.06673	0	0.483856	0.483856	0.699751	1.7178
91	277	CGT	0	1	1	2	0	0.5	0.5	0.666667	1.15739			91	280	GCG	0	2	1	2	0	1	1	0.444444	3.55023
92	280	ACG	0	3	1	1.9837	0	1.51233	1.51233	0.293875	3.5007			92	283	CGC	0	2	0.856402	2.1436	0	0.933011	0.933011	0.510557	3.3124
93	283	GGC	0	1	1	2	0	0.5	0.5	0.666667	1.15739			93	286	ATC	0	0	0.582298	2.4177	0	0	0	N/A	0
94	286	ATC	0	0	0.553812	2.44619	0	0	0	N/A	0			94	289	GAC	0	3	0.299807	2.5251	0	1.18807	1.18807	0.714206	4.21793
95	289	GAC	0	1	0.274244	2.72576	0	0.366871	0.366871	0.908585	0.849224			95	292	CGG	0	0	1.29093	1.70907	0	0	0	N/A	0
96	292	CGG	0	0	1.27957	1.72043	0	0	0	N/A	0			96	295	CAT	0	0	0.291373	2.70863	0	0	0	N/A	0
97	295	CAT	0	0	0.274244	2.72576	0	0	0	N/A	0			97	298	GGT	0	1	0.886794	2.11321	0	0.473215	0.473215	0.704402	1.68002
98	298	CGT	0	1	1	2	0	0.5	0.5	0.666667	1.15739			98	301	CGC	0	1	1	2	0	0.5	0.5	0.666667	1.77511
99	301	CGC	0	0	1	2	0	0	0	N/A	0			99	304	TTC	0	1	0.434971	2.56503	0	0.389859	0.389859	0.85501	1.38409
100	304	TTC	0	0	0.274244	2.72576	0	0	0	N/A	0			100	307	GAG	0	1	0.332992	2.3984	0	0.416944	0.416944	0.878087	1.48025
101	307	CAG	0	0	0.337619	2.38814	0	0	0	N/A	0			101	310	GTA	0	1	0.940856	2.05914	0	0.485639	0.485639	0.686381	1.72413
102	310	ATA	0	1	0.666434	2.33357	0	0.428529	0.428529	0.777855	0.991948			102	313	ATC	0	0	0.582298	2.4177	0	0	0	N/A	0
103	313	ATC	0	1	0.58182	2.41818	0	0.413534	0.413534	0.80606	0.957239			103	316	ATC	0	1	0.649028	2.35097	0	0.425356	0.425356	0.783657	1.51011
104	316	ATC	0	2	0.635336	2.36466	0	0.845786	0.845786	0.621293	1.95781			104	319	GCC	0	2	1	2	0	1	1	0.444444	3.55023
105	319	ACC	0	2	1	2	0	1	1	0.444444	2.31478			105	322	AAT	1	2	0.291373	2.59542	3.43203	0.770588	-2.66144	0.971494	-9.44872
106	322	TAT	0	2	0.274244	2.24219	0	0.891984	0.891984	0.793914	2.06474			106	325	CAC	0	2	0.434971	2.56503	0	0.779718	0.779718	0.731042	2.76818
107	325	CAG	0	4	0.332787	2.45475	0	1.6295	1.6295	0.601376	3.77192			107	328	CGT	0	1	1	2	0	0.5	0.5	0.666667	1.77511
108	328	GGT	0	0	1	2	0	0	0	N/A	0			108	331	GAA	0	0	0.370218	2.29628	0	0	0	N/A	0
109	331	AAA	0	0	0.380958	2.38489	0	0	0	N/A	0			109	334	TAC	0	2	0.291373	2.2568	0	0.886209	0.886209	0.784384	3.14625
110	334	AAC	1	1	0.274244	2.72576	3.64638	0.366871	-3.27951	0.991643	-7.59134			110	337	GAT	0	1	0.291373	2.70863	0	0.369191	0.369191	0.902876	1.31071
111	337	GAT	0	0	0.274244	2.72576	0	0	0	N/A	0			111	340	GCC	0	0	1	2	0	0	0	N/A	0
112	340	ACC	0	1	1	2	0	0.5	0.5	0.666667	1.15739			112	343	GAC	0	2	0.291373	2.59542	0	0.770588	0.770588	0.808321	2.73576
113	343	CAG	0	1	0.337619	2.38105	0	0.419982	0.419982	0.875815	0.972165			113	346	GTG	0	1	0.840246	2.15975	0	0.463016	0.463016	0.719918	1.64381
114	346	ATG	0	0	0	3	0	0	0	N/A	0			114	349	CGA	1	2	0.783229	2.11772	1.27677	0.94441	-0.332356	0.820678	-1.17994
115	349	GGC	0	3	0.957682	2.02602	0	1.48074	1.48074	0.313086	3.42758			115	352	AAC	0	1	0.291373	2.70863	0	0.369191	0.369191	0.902876	1.31071
116	352	CAC	0	1	0.274244	2.72576	0	0.366871	0.366871	0.908585	0.849224			116	361	GTT	0	0	1	2	0	0	0	N/A	0
117	355	CAG	0	0	0.337619	2.38814	0	0	0	N/A	0			117	364	GTC	0	1	0.388883	2.61112	0	0.382978	0.382978	0.870372	1.35966
118	361	GTT	2	1	1.02274	1.97726	1.95552	0.505752	-1.44977	0.960378	-3.3559			118	367	ACC	0	1	1	2	0	0.5	0.5	0.666667	1.77511
119	364	CTC	0	0	1	2	0	0	0	N/A	0			119	370	AAG	0	3	0.326343	2.44594	0	1.22652	1.22652	0.686792	4.35443
120	367	ACC	0	2	1	2	0	1	1	0.444444	2.31478			120	373	GGT	0	2	1	2	0	1	1	0.444444	3.55023
121	370	CAG	0	0	0.337619	2.38814	0	0	0	N/A	0			121	376	ATT	0	0	0.582298	2.4177	0	0	0	N/A	0
122	373	CGC	0	1	0.909714	2.05551	0	0.486498	0.486498	0.693205	1.12613			122	382	GGT	0	2	1	2	0	1	1	0.444444	3.55023
123	376	ATT	0	1	0.587554	2.41245	0	0.414517	0.414517	0.804149	0.959514			123	385	TGC	0	2	0.434971	2.35271	0	0.850084	0.850084	0.71228	3.01799
124	379	CAG	0	0	0.337619	2.38814	0	0	0	N/A	0			124	388	AAG	0	0	0.332992	2.40876	0	0	0	N/A	0
125	382	GGC	0	2	0.85483	2.12403	0	0.941607	0.941607	0.508418	2.17961			125	391	ATC	0	0	0.582298	2.4177	0	0	0	N/A	0
126	385	GGG	1	4	0.907442	2.09256	1.102	1.91154	0.809536	0.523121	1.8739			126	394	AAC	0	2	0.303969	2.65477	0	0.75336	0.75336	0.805083	2.6746
127	388	AAG	0	0	0.337619	2.42823	0	0	0	N/A	0			127	397	CGA	1	0	1.24445	1.51073	0.803569	0	-0.803569	1	-2.85285
128	391	ATC	0	0	0.553812	2.44619	0	0	0	N/A	0			128	400	TCG	0	1	1	1.75555	0	0.569622	0.569622	0.637096	2.02229
129	394	AAT	0	3	0.292312	2.64878	0	1.1326	1.1326	0.730486	2.62171			129	403	TTT	0	0	0.291373	2.70863	0	0	0	N/A	0
130	397	GGA	0	1	0.986347	1.68812	0	0.592375	0.592375	0.631199	1.37121			130	406	CCA	0	0	1	2	0	0	0	N/A	0
131	400	TCG	0	0	1	1.72043	0	0	0	N/A	0			131	409	GAT	0	1	0.291373	2.70863	0	0.369191	0.369191	0.902876	1.31071
132	403	CTT	0	1	0.316144	2.68386	0	0.372598	0.372598	0.894619	0.862482			132	412	TGC	1	0	0.291373	2.4177	3.43203	0	-3.43203	1	-12.1845
133	406	CCA	0	0	1	2	0	0	0	N/A	0			133	421	TGT	0	1	0.291373	2.35097	0	0.425356	0.425356	0.889729	1.51011
134	409	GAT	0	0	0.274244	2.72576	0	0	0	N/A	0			134	427	GAT	1	0	0.291373	2.70863	3.43203	0	-3.43203	1	-12.1845
135	412	CGC	1	0	1	2	1	0	-1	1	-2.31478			135	430	CCC	0	0	1	2	0	0	0	N/A	0
136	418	CAT	0	0	0.274244	2.72576	0	0	0	N/A	0			136	433	AGC	0	0	0.291373	2.70863	0	0	0	N/A	0
137	421	CAT	0	3	0.30434	2.66556	0	1.12547	1.12547	0.723003	2.6052			137	436	GTT	0	0	1	2	0	0	0	N/A	0
138	424	CAG	0	0	0.337619	2.38814	0	0	0	N/A	0			138	439	GCG	0	0	1	2	0	0	0	N/A	0
139	427	GCT	0	0	1	2	0	0	0	N/A	0			139	442	CCA	0	0	1	2	0	0	0	N/A	0
140	430	CCC	0	0	1	2	0	0	0	N/A	0			140	445	CCG	0	0	1	2	0	0	0	N/A	0
141	433	AGG	0	0	0.722509	2.27749	0	0	0	N/A	0			141	448	TCG	0	0	1	1.70907	0	0	0	N/A	0
142	436	GTT	0	0	1	2	0	0	0	N/A	0			142	451	ACC	0	0	1	2	0	0	0	N/A	0
143	439	GCG	0	0	1	2	0	0	0	N/A	0			143	454	ACA	0	0	1	2	0	0	0	N/A	0
144	442	CCA	1	0	1	2	1	0	-1	1	-2.31478			144	457	ATA	0	0	0.629782	2.37022	0	0	0	N/A	0
145	445	CCA	1	0	1	2	1	0	-1	1	-2.31478			145	460	TCC	0	0	1	2	0	0	0	N/A	0
146	448	TCA	2	0	1	1.78797	2	0	-2	1	-4.62955			146	463	TGC	0	0	0.291373	2.4177	0	0	0	N/A	0
147	451	ACT	1	0	1	2	1	0	-1	1	-2.31478			147	466	AGC	1	0	0.291373	2.70863	3.43203	0	-3.43203	1	-12.1845
148	454	ACA	1	0	1	2	1	0	-1	1	-2.31478			148	469	ACT	2	0	1	2	2	0	-2	1	-7.10046
149	457	ATA	0	0	0.619042	2.38096	0	0	0	N/A	0			149	472	ACG	0	0	1	2	0	0	0	N/A	0
150	460	TCC	0	0	1	2	0	0	0	N/A	0			150	478	CTG	0	0	1.29137	1.70863	0	0	0	N/A	0
151	463	TGC	1	0	0.274244	2.44619	3.64638	0	-3.64638	1	-8.44056			151	481	GCA	0	0	1	2	0	0	0	N/A	0
152	466	AGC	0	2	0.461236	2.46063	0	0.812802	0.812802	0.709205	1.88145			152	484	AGA	0	0	0.74175	2	0	0	0	N/A	0
153	469	GTC	2	0	1	2	2	0	-2	1	-4.62955			153	487	TCC	0	0	1	2	0	0	0	N/A	0
154	472	ACA	1	0	1	2	1	0	-1	1	-2.31478			154	490	GAG	1	0	0.340535	2.32596	2.93655	0	-2.93655	1	-10.4254
155	475	TGG	0	0	0	2.32476	0	0	0	N/A	0			155	493	GCG	1	0	1	2	1	0	-1	1	-3.55023
156	478	CTG	0	0	1.27424	1.72576	0	0	0	N/A	0			156	496	AGG	0	0	0.704524	2.29548	0	0	0	N/A	0
157	481	GCA	2	0	1	2	2	0	-2	1	-4.62955			157	499	AAC	0	0	0.291373	2.70863	0	0	0	N/A	0
158	484	AGA	1	0	0.760457	2.03452	1.315	0	-1.315	1	-3.04393			158	502	AGG	0	2	0.612516	2.38748	0	0.837702	0.837702	0.633342	2.97403
159	487	TCC	2	0	1	1.90671	2	0	-2	1	-4.62955			159	505	ACG	0	0	1	2	0	0	0	N/A	0
160	490	GAC	1	1	0.295393	2.59409	3.38532	0.385492	-2.99983	0.989549	-6.94393			160	508	TTG	1	0	0.631908	1.99252	1.58251	0	-1.58251	1	-5.61827
161	493	GCG	0	0	1	2	0	0	0	N/A	0			161	511	TTC	0	2	0.482836	2.51716	0	0.794545	0.794545	0.704013	2.82082
162	496	AGA	1	0	0.751386	2.0926	1.33087	0	-1.33087	1	-3.08068			162	514	ACG	0	0	1	2	0	0	0	N/A	0
163	499	AAC	0	0	0.274244	2.72576	0	0	0	N/A	0			163	517	ATC	0	0	0.582298	2.4177	0	0	0	N/A	0
164	502	AGT	1	1	0.311421	2.67087	3.21109	0.37441	-2.83668	0.989096	-6.56628			164	520	TCT	1	0	1	2	1	0	-1	1	-3.55023
165	505	ACG	0	0	1	2	0	0	0	N/A	0			165	523	TGC	1	0	0.291373	2.4177	3.43203	0	-3.43203	1	-12.1845
166	508	GTG	2	1	0.914581	1.98366	2.18679	0.504119	-1.68267	0.968576	-3.89501			166	526	GGC	0	0	1	2	0	0	0	N/A	0
167	511	GCT	2	0	1	2	2	0	-2	1	-4.62955			167	529	TTA	0	0	0.661591	1.62978	0	0	0	N/A	0
168	514	GCA	0	0	1	2	0	0	0	N/A	0			168	532	GCG	0	0	1	2	0	0	0	N/A	0
169	517	ATT	0	0	0.553812	2.44619	0	0	0	N/A	0			169	535	ATC	0	0	0.582298	2.4177	0	0	0	N/A	0
170	520	TCC	0	0	1	2	0	0	0	N/A	0			170	538	TTC	0	1	0.610647	1.77824	0	0.562355	0.562355	0.744379	1.99649
171	523	TGC	0	0	0.274244	2.44619	0	0	0	N/A	0			171	541	CGT	1	0	1	2	1	0	-1	1	-3.55023
172	526	GGC	0	0	1	2	0	0	0	N/A	0			172	544	AGT	1	1	0.291373	2.70863	3.43203	0.369191	-3.06284	0.990567	-10.8738
173	529	TGC	1	0	0.274244	2.44619	3.64638	0	-3.64638	1	-8.44056			173	547	GGG	1	0	1	1.93242	1	0	-1	1	-3.55023
174	532	GCG	0	0	1	2	0	0	0	N/A	0			174	550	ATC	0	0	0.582298	2.4177	0	0	0	N/A	0
175	535	ATC	0	0	0.553812	2.44619	0	0	0	N/A	0			175	553	CCG	1	0	1	2	1	0	-1	1	-3.55023
176	538	TTG	0	1	0.499197	2.31453	0	0.432053	0.432053	0.822585	1.00011			176	556	AGC	0	1	0.291373	2.70863	0	0.369191	0.369191	0.902876	1.31071
177	541	CCC	1	0	1	2	1	0	-1	1	-2.31478			177	559	TTG	1	0	0.630312	2.01203	1.58652	0	-1.58652	1	-5.6325
178	544	AGC	0	1	0.274244	2.72576	0	0.366871	0.366871	0.908585	0.849224			178	562	TAC	0	0	0.291373	2	0	0	0	N/A	0
179	547	GGG	1	0	1	1.97495	1	0	-1	1	-2.31478			179	568	TCC	0	0	1	2	0	0	0	N/A	0
180	550	ATA	2	0	0.606832	2.39317	3.2958	0	-3.2958	1	-7.62905			180	571	GGG	1	1	0.840246	1.98578	1.19013	0.503581	-0.686547	0.911598	-2.4374
181	553	CCC	1	0	1	2	1	0	-1	1	-2.31478			181	574	AAG	0	0	0.332992	2.40876	0	0	0	N/A	0
182	556	AGC	1	0	0.274244	2.72576	3.64638	0	-3.64638	1	-8.44056			182	577	CCG	1	0	1	2	1	0	-1	1	-3.55023
183	559	TTG	2	0	0.650174	1.67585	3.0761	0	-3.0761	1	-7.12049			183	580	TTG	0	0	0.624365	2.08471	0	0	0	N/A	0
184	562	AAT	1	0	0.274244	2.72576	3.64638	0	-3.64638	1	-8.44056			184	583	ATC	0	0	0.582298	2.4177	0	0	0	N/A	0
185	568	TCC	0	0	1	2	0	0	0	N/A	0			185	586	ATC	0	0	0.582298	2.4177	0	0	0	N/A	0
186	571	GGG	1	0	1	1.9588	1	0	-1	1	-2.31478			186	589	TCT	1	0	1	2	1	0	-1	1	-3.55023
187	574	AAG	1	0	0.343011	2.42284	2.91536	0	-2.91536	1	-6.74841			187	592	TGC	1	0	0.291373	2.4177	3.43203	0	-3.43203	1	-12.1845
188	577	CCG	2	0	1	2	2	0	-2	1	-4.62955			188	595	TCG	1	0	1	1.95997	1	0	-1	1	-3.55023
189	580	GCA	1	0	1	2	1	0	-1	1	-2.31478			189	598	GCT	0	0	1	2	0	0	0	N/A	0
190	583	ATC	0	0	0.553812	2.44619	0	0	0	N/A	0			190	601	TCC	1	0	1	1.8564	1	0	-1	1	-3.55023
191	586	ATC	1	0	0.553812	2.44619	1.80567	0	-1.80567	1	-4.17972			191	604	GGC	1	0	1	2	1	0	-1	1	-3.55023
192	589	TCC	0	0	1	2	0	0	0	N/A	0			192	607	GTG	1	0	1	2	1	0	-1	1	-3.55023
193	592	TGC	0	0	0.274244	2.44619	0	0	0	N/A	0			193	610	TGC	0	0	0.291373	2.4177	0	0	0	N/A	0
194	595	TCA	2	0	1	1.38463	2	0	-2	1	-4.62955			194	613	CAC	0	0	0.291373	2.70863	0	0	0	N/A	0
195	598	CCC	2	0	1	2	2	0	-2	1	-4.62955			195	616	AGG	0	1	0.64517	2.31357	0	0.432232	0.432232	0.781945	1.53452
196	601	GTC	2	2	1.00569	1.99431	1.98869	1.00285	-0.985841	0.887197	-2.282			196	619	CTG	0	0	1.29137	1.70863	0	0	0	N/A	0
197	604	GGT	2	0	1	1.9588	2	0	-2	1	-4.62955			197	622	CGT	1	0	1	2	1	0	-1	1	-3.55023
198	607	GTG	2	0	1	2	2	0	-2	1	-4.62955			198	625	TGC	0	0	0.291373	2.4177	0	0	0	N/A	0
199	610	TGC	0	0	0.274244	2.44619	0	0	0	N/A	0			199	628	ATG	0	1	0.543122	2.45688	0	0.407021	0.407021	0.818959	1.44502
200	613	CAC	0	0	0.274244	2.72576	0	0	0	N/A	0			200	631	TCG	0	0	1	1.70907	0	0	0	N/A	0
201	616	AGG	0	0	0.722509	2.27749	0	0	0	N/A	0			201	634	GTA	1	0	1	2	1	0	-1	1	-3.55023
202	619	CTG	0	0	1.27424	1.72576	0	0	0	N/A	0			202	637	TCG	1	0	1	1.64235	1	0	-1	1	-3.55023
203	622	CGC	0	0	1	2	0	0	0	N/A	0			203	640	GTT	2	0	1	2	2	0	-2	1	-7.10046
204	625	TGC	0	0	0.274244	2.44619	0	0	0	N/A	0			204	643	GAG	1	0	0.365095	2.3014	2.73901	0	-2.73901	1	-9.72411
205	628	ATA	2	0	0.606832	2.39317	3.2958	0	-3.2958	1	-7.62905			205	646	CCC	0	0	1	2	0	0	0	N/A	0
206	631	TCG	1	1	1	1.77276	1	0.564092	-0.435908	0.869931	-1.00903			206	649	GGC	1	0	1	2	1	0	-1	1	-3.55023
207	634	GTG	1	0	1	2	1	0	-1	1	-2.31478			207	652	GAA	1	1	0.348294	2.38578	2.87114	0.419149	-2.45199	0.983772	-8.70513
208	637	TCG	1	0	1	1.68669	1	0	-1	1	-2.31478			208	655	ACG	0	0	1	2	0	0	0	N/A	0
209	640	GTG	1	0	1	2	1	0	-1	1	-2.31478			209	658	ATG	0	1	0.12762	2.87238	0	0.348143	0.348143	0.95746	1.23599
210	643	GAA	2	0	0.372846	2.29596	5.36414	0	-5.36414	1	-12.4168			210	661	TTG	1	0	0.630312	2.01203	1.58652	0	-1.58652	1	-5.6325
211	646	CCG	1	0	1	2	1	0	-1	1	-2.31478			211	664	CAG	0	0	0.332992	2.37564	0	0	0	N/A	0
212	649	GGT	2	0	1	2	2	0	-2	1	-4.62955			212	667	CGC	0	0	1	2	0	0	0	N/A	0
213	652	GAA	1	0	0.366496	2.30231	2.72855	0	-2.72855	1	-6.31597			213	670	ACG	1	0	1	2	1	0	-1	1	-3.55023
214	655	ACG	1	0	1	2	1	0	-1	1	-2.31478			214	673	CCC	1	0	1	2	1	0	-1	1	-3.55023
215	658	ATG	0	2	0.506292	2.49371	0	0.802018	0.802018	0.690953	1.85649			215	676	AGC	0	2	0.332446	2.61522	0	0.764754	0.764754	0.787154	2.71505
216	661	TTG	2	0	0.638238	1.81066	3.13363	0	-3.13363	1	-7.25365			216	679	GGC	2	0	1	1.94672	2	0	-2	1	-7.10046
217	664	CAG	0	0	0.337619	2.38814	0	0	0	N/A	0			217	682	GCC	0	0	1	2	0	0	0	N/A	0
218	667	CGG	3	0	1.24088	1.53867	2.41765	0	-2.41765	1	-5.59631			218	685	ATT	1	0	0.582298	2.4177	1.71733	0	-1.71733	1	-6.09693
219	670	ACG	1	0	1	2	1	0	-1	1	-2.31478			219	688	TCC	0	0	1	2	0	0	0	N/A	0
220	673	CCA	1	0	1	2	1	0	-1	1	-2.31478			220	691	AGG	0	1	0.348224	2.65178	0	0.377106	0.377106	0.883925	1.33881
221	679	GGC	2	0	1	2	2	0	-2	1	-4.62955			221	694	CCG	1	0	1	2	1	0	-1	1	-3.55023
222	682	GCC	0	0	1	2	0	0	0	N/A	0			222	697	ACG	0	0	1	2	0	0	0	N/A	0
223	685	ATC	2	0	0.553812	2.44619	3.61133	0	-3.61133	1	-8.35943			223	700	GTC	1	0	1	2	1	0	-1	1	-3.55023
224	688	TCC	0	0	1	2	0	0	0	N/A	0			224	703	AGG	0	0	0.704524	2.29548	0	0	0	N/A	0
225	691	AGA	1	1	0.701971	2.1077	1.42456	0.47445	-0.950111	0.93758	-2.19929			225	706	CAC	0	0	0.291373	2.70863	0	0	0	N/A	0
226	694	CCC	0	0	1	2	0	0	0	N/A	0			226	709	AGG	0	0	0.704524	2.29548	0	0	0	N/A	0
227	697	ACG	1	0	1	2	1	0	-1	1	-2.31478			227	712	CTG	0	0	1.29137	1.70863	0	0	0	N/A	0
228	700	GTC	0	0	1	2	0	0	0	N/A	0			228	715	CGC	0	0	1	2	0	0	0	N/A	0
229	706	CAG	1	0	0.340896	2.38486	2.93344	0	-2.93344	1	-6.79026			229	718	AGT	1	0	0.291373	2.70863	3.43203	0	-3.43203	1	-12.1845
230	709	AGA	2	0	0.748108	2.11359	2.67341	0	-2.67341	1	-6.18835			230	721	GCG	2	0	1	2	2	0	-2	1	-7.10046
231	712	CTG	0	0	1.27424	1.72576	0	0	0	N/A	0			231	724	GCT	1	0	1	2	1	0	-1	1	-3.55023
232	715	CGC	0	0	1	2	0	0	0	N/A	0			232	727	TTG	1	0	0.630312	2.01203	1.58652	0	-1.58652	1	-5.6325
233	718	AGC	1	1	0.423835	2.57617	2.35941	0.388174	-1.97124	0.98004	-4.56297			233	730	GAG	1	1	0.2971	2.65701	3.36587	0.376363	-2.98951	0.989885	-10.6134
234	721	GCC	2	0	1	2	2	0	-2	1	-4.62955			234	733	GCA	1	0	1	2	1	0	-1	1	-3.55023
235	724	GCT	0	0	1	2	0	0	0	N/A	0			235	736	CCA	1	0	1	2	1	0	-1	1	-3.55023
236	727	TTT	1	0	0.274244	2.72576	3.64638	0	-3.64638	1	-8.44056			236	742	GCA	2	0	1	2	2	0	-2	1	-7.10046
237	730	GAA	1	2	0.284101	2.67747	3.51988	0.746975	-2.77291	0.974158	-6.41866			237	745	GAC	0	0	0.291373	2.70863	0	0	0	N/A	0
238	733	GCA	1	0	1	2	1	0	-1	1	-2.31478			238	748	ATG	0	1	0.10061	2.89939	0	0.3449	0.3449	0.966463	1.22447
239	736	CCA	1	0	1	2	1	0	-1	1	-2.31478			239	751	CCG	1	0	1	2	1	0	-1	1	-3.55023
240	742	GCG	1	0	1	2	1	0	-1	1	-2.31478			240	754	AGA	1	1	0.56688	2.39758	1.76404	0.417087	-1.34695	0.963433	-4.782
241	745	GAC	0	0	0.274244	2.72576	0	0	0	N/A	0			241	757	CGT	1	0	1.04648	1.90698	0.955588	0	-0.955588	1	-3.39255
242	748	ATG	0	1	0.0468135	2.95319	0	0.338617	0.338617	0.984396	0.783823			242	760	GGC	1	0	1	2	1	0	-1	1	-3.55023
243	751	CCG	2	0	1	2	2	0	-2	1	-4.62955			243	763	GCG	1	0	1	2	1	0	-1	1	-3.55023
244	754	ATA	1	0	0.610927	2.38907	1.63686	0	-1.63686	1	-3.78896			244	766	TGT	1	0	0.291373	2.4177	3.43203	0	-3.43203	1	-12.1845
245	757	CGC	0	0	1	2	0	0	0	N/A	0			245	769	GCC	2	0	1	2	2	0	-2	1	-7.10046
246	760	GGG	2	0	1	2	2	0	-2	1	-4.62955			246	772	GCG	0	0	1	2	0	0	0	N/A	0
247	763	GCG	1	0	1	2	1	0	-1	1	-2.31478			247	775	TTA	0	1	0.586569	1.8484	0	0.541008	0.541008	0.759106	1.9207
248	769	GCC	2	0	1	2	2	0	-2	1	-4.62955			248	778	GAA	1	1	0.350079	2.3697	2.8565	0.421995	-2.43451	0.983432	-8.64306
249	772	GAA	1	1	0.432864	2.27715	2.3102	0.439146	-1.87105	0.974487	-4.33106			249	781	GCG	0	0	1	2	0	0	0	N/A	0
250	775	TTA	1	2	0.590738	1.90484	1.6928	1.04996	-0.642839	0.858427	-1.48803			250	784	ATA	0	0	0.629782	2.37022	0	0	0	N/A	0
251	778	GAC	1	1	0.295393	2.59409	3.38532	0.385492	-2.99983	0.989549	-6.94393			251	787	GTG	0	0	1	2	0	0	0	N/A	0
252	781	GCG	1	0	1	2	1	0	-1	1	-2.31478			252	790	ACA	1	0	1	2	1	0	-1	1	-3.55023
253	784	ACG	2	1	0.977787	2.02221	2.04544	0.494508	-1.55093	0.965377	-3.59005			253	793	ATC	0	1	0.489274	2.51073	0	0.398291	0.398291	0.836909	1.41402
254	787	GTG	2	0	1	2	2	0	-2	1	-4.62955			254	796	GCA	2	0	1	2	2	0	-2	1	-7.10046
255	790	ACG	1	0	1	2	1	0	-1	1	-2.31478			255	799	CCG	1	0	1	2	1	0	-1	1	-3.55023
256	793	ATG	1	1	0.184813	2.81519	5.41089	0.355216	-5.05567	0.996205	-11.7028			256	802	GCG	1	0	1	2	1	0	-1	1	-3.55023
257	796	GCA	2	0	1	2	2	0	-2	1	-4.62955			257	805	CGC	0	0	1	2	0	0	0	N/A	0
258	799	CCG	1	0	1	2	1	0	-1	1	-2.31478			258	808	TGC	0	0	0.291373	2.4177	0	0	0	N/A	0
259	802	GCG	1	1	0.954443	2.04556	1.04773	0.488864	-0.558867	0.898782	-1.29365			259	811	TGG	0	1	0.0997449	2.29419	0	0.435884	0.435884	0.958334	1.54749
260	805	CGC	0	0	1	2	0	0	0	N/A	0			260	814	CGG	1	0	1.29093	1.4578	0.774638	0	-0.774638	1	-2.75014
261	808	TGT	1	0	0.274244	2.44619	3.64638	0	-3.64638	1	-8.44056			261	817	AAC	0	0	0.291373	2.70863	0	0	0	N/A	0
262	811	TCA	1	2	0.387841	2.16045	2.57837	0.925735	-1.65264	0.937559	-3.82549			262	820	ACC	0	0	1	2	0	0	0	N/A	0
263	814	CGA	1	0	1.27957	1.53771	0.781514	0	-0.781514	1	-1.80903			263	823	GGC	0	0	1	2	0	0	0	N/A	0
264	817	AAG	1	1	0.319748	2.52424	3.12747	0.396159	-2.73131	0.98736	-6.32237			264	826	AGC	0	2	0.324903	2.64021	0	0.757516	0.757516	0.792856	2.68935
265	820	CGT	1	2	0.977853	2.02215	1.02265	0.989048	-0.0336012	0.750529	-0.0777792			265	829	GTC	1	0	1	2	1	0	-1	1	-3.55023
266	823	GGC	0	0	1	2	0	0	0	N/A	0			266	832	TGC	0	0	0.291373	2.4177	0	0	0	N/A	0
267	826	AAT	1	2	0.423835	2.57617	2.35941	0.776348	-1.58306	0.945761	-3.66444			267	835	TGG	0	0	0	2.33402	0	0	0	N/A	0
268	829	GTC	1	0	1	2	1	0	-1	1	-2.31478			268	838	AAC	0	0	0.291373	2.70863	0	0	0	N/A	0
269	832	TGC	0	0	0.274244	2.44619	0	0	0	N/A	0			269	841	ATA	0	0	0.629782	2.37022	0	0	0	N/A	0
270	838	AAC	0	0	0.274244	2.72576	0	0	0	N/A	0			270	844	TTG	0	0	0.624365	2.08471	0	0	0	N/A	0
271	841	AGA	1	0	0.725011	2.26147	1.37929	0	-1.37929	1	-3.19275			271	847	AAT	1	1	0.303969	2.65477	3.28981	0.37668	-2.91313	0.989445	-10.3423
272	844	TTA	1	0	0.652676	1.64759	1.53215	0	-1.53215	1	-3.5466			272	850	GCG	0	0	1	2	0	0	0	N/A	0
273	847	AAC	1	1	0.282128	2.68874	3.54449	0.371921	-3.17257	0.990982	-7.34378			273	853	CCA	1	0	1	2	1	0	-1	1	-3.55023
274	850	GCG	1	0	1	2	1	0	-1	1	-2.31478			274	856	CCG	1	0	1	2	1	0	-1	1	-3.55023
275	853	CCG	1	0	1	2	1	0	-1	1	-2.31478			275	859	GCG	1	0	1	2	1	0	-1	1	-3.55023
276	856	CCC	1	0	1	2	1	0	-1	1	-2.31478			276	862	TTG	1	1	0.337194	2.62277	2.96565	0.381276	-2.58438	0.987023	-9.17513
277	859	GCA	1	0	1	2	1	0	-1	1	-2.31478			277	865	ACC	1	0	1	2	1	0	-1	1	-3.55023
278	862	TTG	0	0	0.611863	2.10857	0	0	0	N/A	0			278	868	GCC	0	0	1	2	0	0	0	N/A	0
279	865	ACG	0	0	1	2	0	0	0	N/A	0			279	871	AGG	1	1	0.661339	2.11595	1.51208	0.472602	-1.03948	0.943297	-3.6904
280	868	TTA	0	1	0.60781	1.75672	0	0.569243	0.569243	0.742947	1.31767			280	874	CAC	0	1	0.327265	2.42146	0	0.412975	0.412975	0.880939	1.46615
281	871	AGA	1	0	0.735351	2.19526	1.35989	0	-1.35989	1	-3.14785			281	877	GCC	1	0	1	2	1	0	-1	1	-3.55023
282	874	CAC	0	2	0.326076	2.44963	0	0.81645	0.81645	0.77885	1.8899			282	880	TGC	0	0	0.291373	2.4177	0	0	0	N/A	0
283	877	GCC	0	0	1	2	0	0	0	N/A	0			283	883	CAG	1	0	0.340535	2.36809	2.93655	0	-2.93655	1	-10.4254
284	880	TGC	0	0	0.274244	2.44619	0	0	0	N/A	0			284	886	TCT	1	0	1	2	1	0	-1	1	-3.55023
285	883	CAG	0	0	0.337619	2.38814	0	0	0	N/A	0			285	889	TCG	1	0	1	1.64235	1	0	-1	1	-3.55023
286	886	TCG	2	0	1	1.4489	2	0	-2	1	-4.62955			286	892	AAC	0	1	0.303969	2.65477	0	0.37668	0.37668	0.897264	1.3373
287	889	GCA	1	1	1	2	1	0.5	-0.5	0.888889	-1.15739			287	895	GCG	2	1	1	2	2	0.5	-1.5	0.962963	-5.32534
288	892	AAC	1	1	0.282128	2.68874	3.54449	0.371921	-3.17257	0.990982	-7.34378			288	898	AGT	1	1	0.291373	2.70863	3.43203	0.369191	-3.06284	0.990567	-10.8738
289	895	GAC	0	2	0.286921	2.64683	0	0.75562	0.75562	0.813965	1.74909			289	901	TCT	1	0	1	1.8564	1	0	-1	1	-3.55023
290	898	AGC	0	0	0.274244	2.72576	0	0	0	N/A	0			290	904	TCA	1	0	1	1.3581	1	0	-1	1	-3.55023
291	901	TCA	0	2	1	1.91578	0	1.04396	1.04396	0.4317	2.41653			291	907	GTG	0	0	1	2	0	0	0	N/A	0
292	904	TCG	0	0	1	1.72043	0	0	0	N/A	0			292	910	CTG	0	0	1.29137	1.70863	0	0	0	N/A	0
293	907	GTG	2	0	1	2	2	0	-2	1	-4.62955			293	913	CCA	1	0	1	2	1	0	-1	1	-3.55023
294	910	GCA	1	0	1	2	1	0	-1	1	-2.31478			294	916	ACG	0	2	0.238214	2.76179	0	0.724169	0.724169	0.847496	2.57097
295	913	CCA	1	0	1	2	1	0	-1	1	-2.31478			295	919	CGC	0	0	1	2	0	0	0	N/A	0
296	916	ATC	1.5	2.5	0.62174	2.37826	2.41258	1.05119	-1.3614	0.888949	-3.15133			296	922	AGG	1	0	0.710471	2.24827	1.40752	0	-1.40752	1	-4.99701
297	919	CGT	1	0	1	2	1	0	-1	1	-2.31478			297	925	ATC	0	1	0.0801265	2.91987	0	0.342481	0.342481	0.973291	1.21588
298	922	AAG	1	2	0.536004	2.22984	1.86566	0.896924	-0.968733	0.901888	-2.2424			298	928	CCC	1	0	1	2	1	0	-1	1	-3.55023
299	925	ATA	0	1	0.542031	2.45797	0	0.40684	0.40684	0.819323	0.941744			299	931	GCG	1	0	1	2	1	0	-1	1	-3.55023
300	928	CCG	1	0	1	2	1	0	-1	1	-2.31478			300	934	CCA	1	0	1	2	1	0	-1	1	-3.55023
301	931	GCT	2	0	1	2	2	0	-2	1	-4.62955			301	937	TTG	1	1	0.337194	2.62277	2.96565	0.381276	-2.58438	0.987023	-9.17513
302	934	GCG	0	0	1	2	0	0	0	N/A	0			302	940	ATC	0	1	0.942523	2.05748	0	0.486032	0.486032	0.685826	1.72553
303	937	TTG	1	1	0.604113	2.00974	1.65532	0.497577	-1.15774	0.946584	-2.67992			303	943	AGC	0	0	0.291373	2.70863	0	0	0	N/A	0
304	940	ACC	0	0	1	2	0	0	0	N/A	0			304	946	ACA	1	0	1	2	1	0	-1	1	-3.55023
305	943	AGC	0	0	0.274244	2.72576	0	0	0	N/A	0			305	949	TCC	1	0	1	1.88679	1	0	-1	1	-3.55023
306	946	ACA	0	0	1	2	0	0	0	N/A	0			306	952	AGA	1	0	0.735803	2.0472	1.35906	0	-1.35906	1	-4.82497
307	949	TCA	2	0	1	1.36349	2	0	-2	1	-4.62955			307	955	CGC	2	0	1.05895	1.94105	1.88866	0	-1.88866	1	-6.70516
308	952	ATG	0	2	0.104991	2.89501	0	0.690844	0.690844	0.93123	1.59915			308	958	GGC	0	0	1	2	0	0	0	N/A	0
309	955	CGC	0	0	1	2	0	0	0	N/A	0			309	964	TCT	2	0	1	1.88679	2	0	-2	1	-7.10046
310	958	GGC	1	0	1	2	1	0	-1	1	-2.31478			310	967	GCC	0	0	1	2	0	0	0	N/A	0
311	964	GCA	3	2	1	2	3	1	-2	0.954733	-4.62955			311	970	AGC	0	1	0.291373	2.70863	0	0.369191	0.369191	0.902876	1.31071
312	967	GCC	0	0	1	2	0	0	0	N/A	0			312	973	AGA	0	1	0.666462	2.07529	0	0.481861	0.481861	0.756921	1.71072
313	970	AAT	1	1	0.274244	2.72576	3.64638	0.366871	-3.27951	0.991643	-7.59134			313	976	CGC	0	1	1	2	0	0.5	0.5	0.666667	1.77511
314	973	ACG	2	2	0.891874	2.05079	2.24247	0.975236	-1.26723	0.913949	-2.93336			314	982	CAC	1	1	0.334808	2.41391	2.98678	0.414265	-2.57252	0.985163	-9.13303
315	976	CGC	0	0	1	2	0	0	0	N/A	0			315	985	ACT	1	0	1	2	1	0	-1	1	-3.55023
316	982	CAG	0	1	0.332826	2.41367	0	0.414307	0.414307	0.878818	0.959028			316	988	GCT	0	0	1	2	0	0	0	N/A	0
317	985	ATC	0.5	3.5	0.525856	2.47414	0.95083	1.41463	0.4638	0.659256	1.07359			317	991	TTC	0	1	0.358851	2.5822	0	0.387267	0.387267	0.877985	1.37489
318	988	GTT	1	1	0.945117	2.05488	1.05807	0.486646	-0.571425	0.900751	-1.32272			318	994	ACT	0	0	1	2	0	0	0	N/A	0
319	991	TTG	1	2	0.384022	2.59984	2.60402	0.769279	-1.83474	0.954573	-4.24701			319	997	TCC	2	1	0.886794	1.92313	2.25532	0.519985	-1.73533	0.968567	-6.16082
320	994	ACC	0	0	1	2	0	0	0	N/A	0			320	1000	GCC	1	2	0.904268	2.09573	1.10587	0.954321	-0.151546	0.782205	-0.538023
321	1000	GCC	1	2	1	1.95768	1	1.02162	0.0216164	0.734359	0.0500371			321	1003	GCA	0	0	1	2	0	0	0	N/A	0
322	1003	GGA	1	0	1	1.6896	1	0	-1	1	-2.31478			322	1006	TTC	0	1	0.34457	2.60895	0	0.383295	0.383295	0.883336	1.36079
323	1006	TCG	0	0	1	1.72043	0	0	0	N/A	0			323	1009	GCA	1	0	1	2	1	0	-1	1	-3.55023
324	1009	GCT	1	2	0.761786	2.21742	1.3127	0.901947	-0.410757	0.837288	-0.95081			324	1012	ACA	0	0	1	2	0	0	0	N/A	0
325	1012	ACA	1	0	1	2	1	0	-1	1	-2.31478			325	1015	TCC	0	0	1	2	0	0	0	N/A	0
326	1015	TCC	0	0	1	2	0	0	0	N/A	0			326	1018	ATC	1	1	0.331405	2.66859	3.01745	0.374729	-2.64272	0.987797	-9.38227
327	1018	ATC	1	2	0.417785	2.58221	2.39358	0.774529	-1.61905	0.94722	-3.74773			327	1021	ACC	1	2	0.962265	2.03774	1.03922	0.981482	-0.0577335	0.75735	-0.204967
328	1021	GTG	1	3	0.958936	2.00459	1.04282	1.49657	0.453746	0.609928	1.05032			328	1027	GTG	1	0	1	2	1	0	-1	1	-3.55023
329	1027	CAG	0	0	0.337619	2.38814	0	0	0	N/A	0			329	1030	GCA	0.5	2.5	0.873783	2.12622	0.572225	1.1758	0.603572	0.575463	2.14282
330	1030	GGA	0	2	0.987966	1.68793	0	1.18488	1.18488	0.397897	2.74274			330	1033	AAC	0	0	0.291373	2.70863	0	0	0	N/A	0
331	1033	AAC	0	0	0.274244	2.72576	0	0	0	N/A	0			331	1036	GGA	1	0	1	1.71977	1	0	-1	1	-3.55023
332	1036	GGA	1	0	1	1.6896	1	0	-1	1	-2.31478			332	1042	TCG	2	0	1	1.67091	2	0	-2	1	-7.10046
333	1042	TCA	2	0	1	1.39055	2	0	-2	1	-4.62955			333	1045	GTC	0	1	1	2	0	0.5	0.5	0.666667	1.77511
334	1048	CCC	2	1	1	2	2	0.5	-1.5	0.962963	-3.47216			334	1051	TCA	1	0	1	1.37602	1	0	-1	1	-3.55023
335	1054	AAA	0	2	0.359613	2.45307	0	0.815304	0.815304	0.760639	1.88725			335	1054	AAA	0	0	0.370218	2.37153	0	0	0	N/A	0
336	1057	CGT	1	1	0.909714	2.05551	1.09925	0.486498	-0.612749	0.905877	-1.41838			336	1057	CGC	0	0	1	2	0	0	0	N/A	0
337	1063	TCA	1	0	1	1.42314	1	0	-1	1	-2.31478			337	1060	AGA	0	0	0.74175	2	0	0	0	N/A	0
338	1066	AAG	1	0	0.340146	2.4257	2.93991	0	-2.93991	1	-6.80524			338	1063	TCG	1	0	1	1.64235	1	0	-1	1	-3.55023
339	1069	GCC	1	0	1	2	1	0	-1	1	-2.31478			339	1066	AAG	0	0	0.332992	2.40876	0	0	0	N/A	0
340	1072	TCA	2	0	1	1.41941	2	0	-2	1	-4.62955			340	1069	CCG	0	0	1	2	0	0	0	N/A	0
341	1075	ACC	0	0	1	2	0	0	0	N/A	0			341	1072	ATC	0	1	0.489274	2.51073	0	0.398291	0.398291	0.836909	1.41402
342	1078	TGT	1	1	0.364531	2.39068	2.74325	0.418291	-2.32496	0.982495	-5.38177			342	1075	ACC	0	0	1	2	0	0	0	N/A	0
343	1081	GCG	1	0	1	2	1	0	-1	1	-2.31478			343	1078	TGT	1	0	0.291373	2.4177	3.43203	0	-3.43203	1	-12.1845
344	1084	CCA	3	0	1	2	3	0	-3	1	-6.94433			344	1081	GCG	2	0	1	2	2	0	-2	1	-7.10046
345	1087	GCC	0	0	1	2	0	0	0	N/A	0			345	1084	CCG	2	0	1	2	2	0	-2	1	-7.10046
346	1096	AAG	0	1	0.31647	2.52752	0	0.395645	0.395645	0.888723	0.91583			346	1087	GCC	0	0	1	2	0	0	0	N/A	0
347	1099	GCT	1	0	1	2	1	0	-1	1	-2.31478			347	1096	AAT	0	1	0.299807	2.64786	0	0.377663	0.377663	0.89829	1.34079
348	1102	AAC	0	1	0.274244	2.72576	0	0.366871	0.366871	0.908585	0.849224			348	1099	GCC	0	2	1	2	0	1	1	0.444444	3.55023
349	1105	GCA	2	0	1	2	2	0	-2	1	-4.62955			349	1102	AGT	1	1	0.291373	2.70863	3.43203	0.369191	-3.06284	0.990567	-10.8738
350	1108	GTA	3	1	1.01137	1.98863	2.96627	0.502859	-2.46341	0.987083	-5.70224			350	1105	GCA	2	0	1	2	2	0	-2	1	-7.10046
351	1117	CCG	2	0	1	2	2	0	-2	1	-4.62955			351	1108	GTA	1	0	1	2	1	0	-1	1	-3.55023
352	1120	ATG	1	1	0.184813	2.81519	5.41089	0.355216	-5.05567	0.996205	-11.7028			352	1117	CCA	0	0	1	2	0	0	0	N/A	0
353	1123	CCC	0	0	1	2	0	0	0	N/A	0			353	1120	ATG	0	1	0.543122	2.45688	0	0.407021	0.407021	0.818959	1.44502
354	1129	CCG	0	0	1	2	0	0	0	N/A	0			354	1123	CCT	0	0	1	2	0	0	0	N/A	0
355	1132	GCA	1	0	1	2	1	0	-1	1	-2.31478			355	1126	TTA	1	0	0.629487	2.02211	1.58859	0	-1.58859	1	-5.63988
356	1135	CCG	0	0	1	2	0	0	0	N/A	0			356	1129	CCC	1	0	1	2	1	0	-1	1	-3.55023
357	1138	GTT	1	0	1	2	1	0	-1	1	-2.31478			357	1132	GCG	0	0	1	2	0	0	0	N/A	0
358	1141	ACC	0	1	0.851103	2.1489	0	0.465355	0.465355	0.716299	1.07719			358	1135	CCG	1	0	1	2	1	0	-1	1	-3.55023
359	1144	CAG	0	0	0.337619	2.38814	0	0	0	N/A	0			359	1138	GTT	1	0	1	2	1	0	-1	1	-3.55023
360	1147	ACG	1	0	1	2	1	0	-1	1	-2.31478			360	1141	ACC	0	0	1	2	0	0	0	N/A	0
361	1150	ATT	0.5	1.5	0.586354	2.41365	0.852728	0.621466	-0.231261	0.804549	-0.535318			361	1144	CAG	0	0	0.332992	2.37564	0	0	0	N/A	0
362	1153	TTA	1	2	0.631195	1.98288	1.5843	1.00864	-0.57566	0.853246	-1.33252			362	1147	GCG	1	1	1	2	1	0.5	-0.5	0.888889	-1.77511
363	1156	CCG	0	0	1	2	0	0	0	N/A	0			363	1150	ATC	1	0	0.582298	2.4177	1.71733	0	-1.71733	1	-6.09693
364	1159	CTG	0	0	1.27424	1.72576	0	0	0	N/A	0			364	1153	TTT	0	0	0.291373	2.70863	0	0	0	N/A	0
365	1162	AAG	1	0	0.340896	2.42495	2.93344	0	-2.93344	1	-6.79026			365	1156	CCG	1	0	1	2	1	0	-1	1	-3.55023
366	1165	TCG	0	0	1	1.72043	0	0	0	N/A	0			366	1159	CTA	1	0	1.29137	1.70863	0.77437	0	-0.77437	1	-2.74919
367	1168	AAT	1	3	0.282128	2.68874	3.54449	1.11576	-2.42872	0.952497	-5.62195			367	1162	AAG	1	0	0.365095	2.37665	2.73901	0	-2.73901	1	-9.72411
368	1171	GTG	1.83333	4.16667	0.805658	2.10461	2.27557	1.97978	-0.295793	0.733551	-0.684695			368	1165	TCG	1	0	1	1.62443	1	0	-1	1	-3.55023
369	1174	TGG	0	0	0	2.32476	0	0	0	N/A	0			369	1174	GCA	0	0	1	2	0	0	0	N/A	0
370	1177	CTC	0	0	1	2	0	0	0	N/A	0			370	1177	CTC	0	1	0.856402	2.1436	0	0.466505	0.466505	0.714533	1.6562
371	1180	ATT	0	0	0.553812	2.44619	0	0	0	N/A	0			371	1180	ATT	0	0	0.582298	2.4177	0	0	0	N/A	0
372	1183	TCG	0	5	0.867507	2.05298	0	2.43549	2.43549	0.171651	5.63761			372	1183	TGG	0	0	0	2.33402	0	0	0	N/A	0
373	1189	GCT	0	0	1	2	0	0	0	N/A	0			373	1186	CTG	1	0	1.18482	1.76871	0.844013	0	-0.844013	1	-2.99644
374	1192	CCC	0	0	1	2	0	0	0	N/A	0			374	1189	GCG	1	0	1	2	1	0	-1	1	-3.55023
375	1195	GCG	0	1	1	2	0	0.5	0.5	0.666667	1.15739			375	1192	TCC	0	1	1	2	0	0.5	0.5	0.666667	1.77511
376	1198	CCA	0	1	1	2	0	0.5	0.5	0.666667	1.15739			376	1195	GTG	0	0	1	2	0	0	0	N/A	0
377	1201	GCA	0	0	1	2	0	0	0	N/A	0			377	1198	ACA	0	0	1	2	0	0	0	N/A	0
378	1204	GCG	0	4	0.900112	2.0791	0	1.92391	1.92391	0.237189	4.45342			378	1201	GCA	0	1	1	2	0	0.5	0.5	0.666667	1.77511
379	1207	CCC	0	0	1	2	0	0	0	N/A	0			379	1204	GTG	0	1	1	2	0	0.5	0.5	0.666667	1.77511
380	1210	ACC	0	0	1	2	0	0	0	N/A	0			380	1207	CCC	0	0	1	2	0	0	0	N/A	0
381	1213	AGC	0	0	0.274244	2.72576	0	0	0	N/A	0			381	1210	ACC	0	0	1	2	0	0	0	N/A	0
382	1216	CAT	0	1	0.329128	2.67087	0	0.37441	0.37441	0.890291	0.866674			382	1213	AGC	0	0	0.291373	2.70863	0	0	0	N/A	0
383	1219	CAA	0	2	0.560703	2.16505	0	0.923765	0.923765	0.630904	2.13831			383	1216	CAT	0	0	0.291373	2.70863	0	0	0	N/A	0
384	1222	TGC	0	0	0.274244	2.44619	0	0	0	N/A	0			384	1219	CGA	0	1	0.496911	2.21172	0	0.452138	0.452138	0.816545	1.60519
385	1225	TCG	0	1	0.937228	1.75837	0	0.568709	0.568709	0.652311	1.31643			385	1222	TGC	0	1	0.232329	2.40074	0	0.416538	0.416538	0.911765	1.4788
386	1228	GAT	0	0	0.274244	2.72576	0	0	0	N/A	0			386	1225	TGG	0	1	0.126523	2.2835	0	0.437925	0.437925	0.947501	1.55473
387	1231	TTT	1	0	0.274244	2.72576	3.64638	0	-3.64638	1	-8.44056			387	1228	GAT	0	0	0.291373	2.70863	0	0	0	N/A	0
388	1234	TCG	0	2	0.182136	2.21469	0	0.90306	0.90306	0.853794	2.09038			388	1231	TTT	0	0	0.291373	2.70863	0	0	0	N/A	0
389	1237	CCA	0	0	1	2	0	0	0	N/A	0			389	1237	CCA	0	0	1	2	0	0	0	N/A	0
390	1240	GGC	1	1	1	2	1	0.5	-0.5	0.888889	-1.15739			390	1240	GGC	0	0	1	2	0	0	0	N/A	0
391	1246	CGA	0	1	0.432838	2.29292	0	0.436126	0.436126	0.841205	1.00953			391	1249	AAT	0	0	0.291373	2.70863	0	0	0	N/A	0
392	1249	AAT	0	1	0.274244	2.72576	0	0.366871	0.366871	0.908585	0.849224			392	1252	CGA	0	0	1.29093	1.4177	0	0	0	N/A	0
393	1252	CGA	0	1	1.21161	1.51414	0	0.66044	0.66044	0.555495	1.52877			393	1255	TAT	0	0	0.291373	2	0	0	0	N/A	0
394	1255	TAT	0	2	0.274244	2.05976	0	0.970988	0.970988	0.778807	2.24762			394	1258	CGT	1	0	1	2	1	0	-1	1	-3.55023
395	1258	CAC	0	2	0.606722	2.39328	0	0.835674	0.835674	0.63642	1.9344			395	1261	TGT	0	1	0.291373	2.35097	0	0.425356	0.425356	0.889729	1.51011
396	1261	GAT	0	2	0.784942	2.21506	0	0.902911	0.902911	0.545165	2.09004			396	1264	GCA	0	0	1	2	0	0	0	N/A	0
397	1264	GTA	0	2	0.922989	2.03581	0	0.98241	0.98241	0.473417	2.27406			397	1267	CCT	0	0	1	2	0	0	0	N/A	0
398	1267	CCT	0	0	1	2	0	0	0	N/A	0			398	1270	GGC	0	1	0.886794	2.11321	0	0.473215	0.473215	0.704402	1.68002
399	1270	GAC	0	1	0.316562	2.68344	0	0.372656	0.372656	0.894479	0.862616			399	1273	GCC	0	0	1	2	0	0	0	N/A	0
400	1273	GCC	0	0	1	2	0	0	0	N/A	0			400	1276	AGC	0	0	0.291373	2.70863	0	0	0	N/A	0
401	1276	AGC	0	0	0.274244	2.72576	0	0	0	N/A	0			401	1279	GCG	0	0	1	2	0	0	0	N/A	0
402	1279	GTG	0	1	1	2	0	0.5	0.5	0.666667	1.15739			402	1282	CCG	0	1	1.04655	1.95345	0	0.511914	0.511914	0.651151	1.81741
403	1282	CCG	0	0	1	2	0	0	0	N/A	0			403	1285	CCA	0	0	1	2	0	0	0	N/A	0
404	1285	CCA	0	0	1	2	0	0	0	N/A	0			404	1288	GCG	0	0	1	2	0	0	0	N/A	0
405	1288	GCG	0	0	1	2	0	0	0	N/A	0			405	1291	CCA	0	0	1	2	0	0	0	N/A	0
406	1291	CCA	0	0	1	2	0	0	0	N/A	0			406	1297	CGC	0	0	1	2	0	0	0	N/A	0
407	1297	CGC	0	1	1	2	0	0.5	0.5	0.666667	1.15739			407	1300	GCA	0	1	1	2	0	0.5	0.5	0.666667	1.77511
408	1300	GTA	0	1	1	2	0	0.5	0.5	0.666667	1.15739			408	1303	CGG	0	1	1.29102	1.70898	0	0.585143	0.585143	0.569661	2.07739
409	1303	CTG	0	1	1.01583	1.98417	0	0.50399	0.50399	0.661389	1.16662			409	1306	AAT	0	0	0.291373	2.70863	0	0	0	N/A	0
410	1306	AGT	0	1	0.274244	2.72576	0	0.366871	0.366871	0.908585	0.849224			410	1309	CCA	0	1	0.89939	2.05406	0	0.48684	0.48684	0.695478	1.72839
411	1309	CCA	0	0	1	2	0	0	0	N/A	0			411	1312	GAC	0	0	0.291373	2.70863	0	0	0	N/A	0
412	1312	GAC	0	1	0.329128	2.67087	0	0.37441	0.37441	0.890291	0.866674			412	1315	CGT	0	1	0.886794	2.11321	0	0.473215	0.473215	0.704402	1.68002
413	1315	CGT	0	1	0.909714	2.09029	0	0.478403	0.478403	0.696762	1.1074			413	1318	AAT	0	0	0.291373	2.70863	0	0	0	N/A	0
414	1318	AAT	0	1	0.274244	2.72576	0	0.366871	0.366871	0.908585	0.849224			414	1321	CGA	0	0	1.29093	1.4177	0	0	0	N/A	0
415	1321	CAA	0	1	1.22769	1.49807	0	0.667527	0.667527	0.549597	1.54517			415	1324	TCA	0	0	1	1.29137	0	0	0	N/A	0
416	1324	TCA	0	0	1	1.27424	0	0	0	N/A	0			416	1327	GGT	0	0	1	2	0	0	0	N/A	0
417	1327	GGT	0	0	1	2	0	0	0	N/A	0			417	1330	TTT	0	1	0.90249	2.09751	0	0.476756	0.476756	0.69917	1.69259
418	1330	TTT	0	0	0.274244	2.72576	0	0	0	N/A	0			418	1333	CAT	0	1	0.434971	2.56503	0	0.389859	0.389859	0.85501	1.38409
419	1333	CAT	0	0	0.274244	2.72576	0	0	0	N/A	0			419	1336	CAT	0	0	0.291373	2.70863	0	0	0	N/A	0
420	1336	CAT	0	0	0.274244	2.72576	0	0	0	N/A	0			420	1339	CTT	0	1	1	2	0	0.5	0.5	0.666667	1.77511
421	1339	CTT	0	2	1	2	0	1	1	0.444444	2.31478			421	1342	CCG	0	1	0.864836	2.07612	0	0.481668	0.481668	0.705934	1.71003
422	1342	CCG	0	0	1	2	0	0	0	N/A	0			422	1345	GCA	0	0	1	2	0	0	0	N/A	0
423	1345	GCA	0	0	1	2	0	0	0	N/A	0			423	1348	CAT	0	1	0.404579	2.59542	0	0.385294	0.385294	0.86514	1.36788
424	1348	CCT	0	1	1	2	0	0.5	0.5	0.666667	1.15739			424	1351	CAT	0	1	0.90249	2.09751	0	0.476756	0.476756	0.69917	1.69259
425	1351	CAT	0	1	0.516436	2.48356	0	0.402647	0.402647	0.827855	0.932038			425	1354	CAT	0	0	0.291373	2.70863	0	0	0	N/A	0
426	1354	CAT	0	0	0.274244	2.72576	0	0	0	N/A	0			426	1357	CTT	0	0	1	2	0	0	0	N/A	0
427	1357	CTT	0	2	1	2	0	1	1	0.444444	2.31478			427	1360	CCA	0	0	1	2	0	0	0	N/A	0
428	1360	CCA	0	0	1	2	0	0	0	N/A	0			428	1363	GCA	0	0	1	2	0	0	0	N/A	0
429	1363	GCA	0	0	1	2	0	0	0	N/A	0			429	1366	GCG	0	2	0.968531	2.03147	0	0.984509	0.984509	0.458541	3.49523
430	1366	GCG	0	0	1	2	0	0	0	N/A	0			430	1369	GCA	0	2	1	1.94672	0	1.02737	1.02737	0.436445	3.64739
431	1369	GCA	0	0	1	2	0	0	0	N/A	0			431	1372	GAA	0	2	0.470828	2.21092	0	0.904602	0.904602	0.679688	3.21154
432	1372	GGA	0	1	0.79342	1.87539	0	0.533222	0.533222	0.702707	1.23429			432	1375	TCA	0	0	1	1.29137	0	0	0	N/A	0
433	1375	TCA	0	2	1.02319	1.3487	0	1.48291	1.48291	0.323327	3.43262			433	1378	GCG	0	0	1	2	0	0	0	N/A	0
434	1378	ACG	1	1	1	2	1	0.5	-0.5	0.888889	-1.15739			434	1381	CTC	0	2	0.886794	2.11321	0	0.946429	0.946429	0.496182	3.36004
435	1381	CGC	0	3	0.748482	2.23038	0	1.34506	1.34506	0.419745	3.11352			435	1384	GCA	0	0	1	2	0	0	0	N/A	0
436	1384	GCA	0	0	1	2	0	0	0	N/A	0			436	1387	GAT	0	0	0.291373	2.70863	0	0	0	N/A	0
437	1387	GAT	0	2	0.329128	2.67087	0	0.748819	0.748819	0.792618	1.73335			437	1390	CGT	0	0	1	2	0	0	0	N/A	0
438	1390	CAT	1	2	0.969693	2.03031	1.03125	0.985073	-0.0461815	0.754106	-0.1069			438	1393	CTT	0	0	1	2	0	0	0	N/A	0
439	1393	CTT	0	0	1	2	0	0	0	N/A	0			439	1396	TGC	0	0	0.291373	2.4177	0	0	0	N/A	0
440	1396	TGC	0	0	0.274244	2.44619	0	0	0	N/A	0			440	1399	TCA	0	0	1	1.29137	0	0	0	N/A	0
441	1402	GTG	0	2	0.917598	2.0412	0	0.979815	0.979815	0.475927	2.26805			441	1402	GCG	0	0	1	2	0	0	0	N/A	0
442	1405	GCA	0	2	1	1.9588	0	1.02103	1.02103	0.438277	2.36347			442	1405	GGA	0	2	0.89939	1.83469	0	1.0901	1.0901	0.450301	3.87012
443	1408	CAG	0	3	0.803721	2.11501	0	1.41843	1.41843	0.380501	3.28335			443	1408	GCG	0	1	1	2	0	0.5	0.5	0.666667	1.77511
444	1411	GCA	0	0	1	2	0	0	0	N/A	0			444	1411	GCA	0	0	1	2	0	0	0	N/A	0
445	1414	TCA	0	0	1	1.27424	0	0	0	N/A	0			445	1414	TCA	0	1	0.931424	1.35995	0	0.735322	0.735322	0.593508	2.61056
446	1417	GAT	0	2	0.316562	2.59315	0	0.771262	0.771262	0.794246	1.7853			446	1417	GAT	0	0	0.291373	2.70863	0	0	0	N/A	0
447	1420	CGG	0	1	1.16239	1.8035	0	0.554478	0.554478	0.608081	1.28349			447	1420	CGG	0	0	1.29093	1.70907	0	0	0	N/A	0
448	1423	CGG	0	1	1.24479	1.75521	0	0.569732	0.569732	0.585071	1.3188			448	1423	CGG	0	0	1.29093	1.70907	0	0	0	N/A	0
449	1426	TCA	0	0	1	1.27424	0	0	0	N/A	0			449	1426	TCA	0	0	1	1.29137	0	0	0	N/A	0
450	1429	TCA	0	0	1	1.27424	0	0	0	N/A	0			450	1429	TCA	0	1	0.708157	1.58322	0	0.631626	0.631626	0.690946	2.24242
451	1432	CCA	0	1	1.01599	1.98401	0	0.50403	0.50403	0.661336	1.16672			451	1432	CCA	0	1	1.04655	1.95345	0	0.511914	0.511914	0.651151	1.81741
452	1435	CTT	0	0	1	2	0	0	0	N/A	0			452	1435	CTT	0	0	1	2	0	0	0	N/A	0
453	1438	TTC	0	1	0.274244	2.63246	0	0.379873	0.379873	0.905651	0.87932			453	1438	TGC	0	2	0.434971	2.26633	0	0.882485	0.882485	0.703883	3.13302
454	1441	CGC	0	1	0.757808	2.24219	0	0.445992	0.445992	0.747397	1.03237			454	1441	CGC	0	1	0.856402	2.1436	0	0.466505	0.466505	0.714533	1.6562
455	1444	TAC	0	1	0.274244	2.42043	0	0.41315	0.41315	0.898227	0.95635			455	1444	TGC	0	0	0.291373	2.4177	0	0	0	N/A	0
456	1447	GGC	0	1	0.945117	2.05488	0	0.486646	0.486646	0.684961	1.12648			456	1447	GGC	0	0	1	2	0	0	0	N/A	0
457	1450	CCG	0	2	0.813736	2.09475	0	0.95477	0.95477	0.518716	2.21008			457	1450	CAG	0	1	0.439549	2.31563	0	0.431849	0.431849	0.840464	1.53316
458	1453	CAG	0	2	1.20764	1.77653	0	1.12579	1.12579	0.354404	2.60595			458	1453	CGG	0	0	1.29093	1.70907	0	0	0	N/A	0
459	1456	TGT	0	1	0.274244	2.41818	0	0.413534	0.413534	0.898142	0.957239			459	1456	TGT	0	0	0.291373	2.4177	0	0	0	N/A	0
460	1459	AGG	0	1	0.674628	2.29624	0	0.435494	0.435494	0.772919	1.00807			460	1459	AGG	0	1	0.629236	2.31843	0	0.431326	0.431326	0.786531	1.53131
461	1462	TCA	0	0	1	1.27424	0	0	0	N/A	0			461	1462	TCA	0	0	1	1.29137	0	0	0	N/A	0
462	1465	GCG	0	0	1	2	0	0	0	N/A	0			462	1465	GTG	0	1	1	2	0	0.5	0.5	0.666667	1.77511
463	1468	CCA	0	0	1	2	0	0	0	N/A	0			463	1468	CCA	0	0	1	2	0	0	0	N/A	0
464	1471	TCA	0	0	1	1.27424	0	0	0	N/A	0			464	1471	TCA	0	0	1	1.29137	0	0	0	N/A	0
465	1474	TAT	0	0	0.274244	2	0	0	0	N/A	0			465	1474	TGT	0	0	0.291373	2.4177	0	0	0	N/A	0
466	1477	GTT	0	1	1	2	0	0.5	0.5	0.666667	1.15739			466	1477	GCT	0	1	1	2	0	0.5	0.5	0.666667	1.77511
467	1480	CCT	0	1	1	2	0	0.5	0.5	0.666667	1.15739			467	1480	CTT	0	0	1	2	0	0	0	N/A	0
468	1483	CTC	0	2	0.945117	2.05488	0	0.973291	0.973291	0.469172	2.25295			468	1483	CAC	0	0	0.291373	2.70863	0	0	0	N/A	0
469	1486	GGC	0	0	1	2	0	0	0	N/A	0			469	1486	GGC	1	1	1	2	1	0.5	-0.5	0.888889	-1.77511
470	1492	AAT	0	1	0.274244	2.72576	0	0.366871	0.366871	0.908585	0.849224			470	1492	AGT	0	0	0.291373	2.70863	0	0	0	N/A	0
471	1495	CAG	0	1	0.558662	2.25861	0	0.44275	0.44275	0.801701	1.02487			471	1495	CGG	0	1	1.13789	1.81556	0	0.550794	0.550794	0.614725	1.95545
472	1498	CCA	0	0	1	2	0	0	0	N/A	0			472	1498	CCA	0	0	1	2	0	0	0	N/A	0
473	1501	GCG	0	1	1	2	0	0.5	0.5	0.666667	1.15739			473	1501	GCG	0	2	0.968531	2.03147	0	0.984509	0.984509	0.458541	3.49523
474	1504	CAT	0	0	0.274244	2.72576	0	0	0	N/A	0			474	1504	CAT	0	1	0.404579	2.59542	0	0.385294	0.385294	0.86514	1.36788
475	1507	CGG	0	1	1.26327	1.73673	0	0.575793	0.575793	0.578911	1.33283			475	1507	CTG	0	2	1.13818	1.81528	0	1.10176	1.10176	0.377768	3.91151
476	1510	CCA	0	0	1	2	0	0	0	N/A	0			476	1510	CCA	0	0	1	2	0	0	0	N/A	0
477	1513	CCA	0	0	1	2	0	0	0	N/A	0			477	1513	CCA	0	0	1	2	0	0	0	N/A	0
478	1519	ACG	0	0	1	2	0	0	0	N/A	0			478	1519	ATG	0	1	0.862396	2.1376	0	0.467814	0.467814	0.712535	1.66085
479	1522	GCT	0	0	1	2	0	0	0	N/A	0			479	1522	GCT	0	0	1	2	0	0	0	N/A	0
480	1525	GGA	0	0	1	1.66881	0	0	0	N/A	0			480	1525	GGA	0	1	0.456878	2.20962	0	0.452567	0.452567	0.82866	1.60672
481	1528	TAT	0	1	0.274244	2.1489	0	0.465355	0.465355	0.886823	1.07719			481	1528	TAT	0	1	0.291373	2.36022	0	0.423689	0.423689	0.890114	1.50419
482	1531	TGC	0	3	0.30434	2.39863	0	1.25072	1.25072	0.698821	2.89513			482	1534	GCA	0	0	1	2	0	0	0	N/A	0
483	1534	GCA	0	0	1	2	0	0	0	N/A	0			483	1540	AAG	0	1	0.6534	2.31106	0	0.432701	0.432701	0.779589	1.53619
484	1540	ACG	0	1	0.965479	2.03452	0	0.491516	0.491516	0.678174	1.13775			484	1543	CGT	0	1	0.886794	2.11321	0	0.473215	0.473215	0.704402	1.68002
485	1543	CAT	0	1	0.316562	2.68344	0	0.372656	0.372656	0.894479	0.862616			485	1546	CAG	0	2	0.680234	2.13399	0	0.937213	0.937213	0.574999	3.32732
486	1546	CGG	0	2	1.22365	1.77635	0	1.1259	1.1259	0.350603	2.60621			486	1549	TGG	0	2	0.302387	2.16755	0	0.922701	0.922701	0.770134	3.2758
487	1552	CCG	0	1	1.26343	1.73657	0	0.575847	0.575847	0.578858	1.33296			487	1552	CTG	0	1	1.29099	1.70901	0	0.585133	0.585133	0.569671	2.07736
488	1558	TCA	0	0	1	1.27424	0	0	0	N/A	0			488	1558	TCA	0	0	1	1.29137	0	0	0	N/A	0
489	1561	GGC	0	0	1	2	0	0	0	N/A	0			489	1561	GGC	0	0	1	2	0	0	0	N/A	0
490	1564	AGC	0	1	0.274244	2.72576	0	0.366871	0.366871	0.908585	0.849224			490	1564	AGC	0	0	0.291373	2.70863	0	0	0	N/A	0
491	1567	CAA	0	1	1.22769	1.49807	0	0.667527	0.667527	0.549597	1.54517			491	1567	CGA	0	1	1.10435	1.60428	0	0.623334	0.623334	0.592284	2.21298
492	1570	TAT	0	0	0.274244	2	0	0	0	N/A	0			492	1570	TAT	0	1	0.291373	2.08464	0	0.479698	0.479698	0.877369	1.70304
493	1573	GAG	0	1	0.961759	2.01912	0	0.495265	0.495265	0.677357	1.14643			493	1573	GAG	0	1	0.468156	2.26592	0	0.441321	0.441321	0.82877	1.56679
494	1576	CAT	0	0	0.274244	2.72576	0	0	0	N/A	0			494	1576	CAT	0	1	0.434971	2.56503	0	0.389859	0.389859	0.85501	1.38409
495	1579	AGA	0	1	0.741688	2.02416	0	0.494032	0.494032	0.731841	1.14357			495	1579	AAA	0	0	0.370218	2.37153	0	0	0	N/A	0
496	1582	CGC	0	0	1	2	0	0	0	N/A	0			496	1582	CGC	0	0	1	2	0	0	0	N/A	0
497	1585	CGG	0	1	1.24479	1.75521	0	0.569732	0.569732	0.585071	1.3188			497	1585	CGG	0	0	1.29093	1.70907	0	0	0	N/A	0
498	1594	TCA	0	0	1	1.27424	0	0	0	N/A	0			498	1594	TCA	0	0	1	1.29137	0	0	0	N/A	0
499	1597	GCT	0	0	1	2	0	0	0	N/A	0			499	1597	GCT	0	0	1	2	0	0	0	N/A	0
500	1600	GAT	0	0	0.274244	2.72576	0	0	0	N/A	0			500	1600	GAT	0	1	0.90249	2.09751	0	0.476756	0.476756	0.69917	1.69259
501	1603	CGC	0	0	1	2	0	0	0	N/A	0			501	1603	CGC	0	0	1	2	0	0	0	N/A	0
502	1606	GGC	0	0	1	2	0	0	0	N/A	0			502	1606	GGC	0	1	1	2	0	0.5	0.5	0.666667	1.77511
503	1609	CCA	0	0	1	2	0	0	0	N/A	0			503	1609	CCA	0	0	1	2	0	0	0	N/A	0
504	1612	TCT	0	0	1	2	0	0	0	N/A	0			504	1612	TCT	0	1	0.856402	2.1436	0	0.466505	0.466505	0.714533	1.6562
505	1615	CCT	0	0	1	2	0	0	0	N/A	0			505	1615	CTT	0	1	1	2	0	0.5	0.5	0.666667	1.77511
506	1618	GCA	0	1	1	1.90971	0	0.523639	0.523639	0.656324	1.21211			506	1618	GCA	0	0	1	2	0	0	0	N/A	0
507	1621	GTA	0	1	1	1.68793	0	0.592442	0.592442	0.627967	1.37137			507	1621	GGA	0	2	0.885638	1.79288	0	1.11552	1.11552	0.448037	3.96036
508	1624	TCG	0	0	1	1.72043	0	0	0	N/A	0			508	1624	TCG	0	2	0.764126	1.88503	0	1.06099	1.06099	0.506316	3.76676
509	1627	ACT	0	2	1	2	0	1	1	0.444444	2.31478			509	1627	ATT	0	1	0.666942	2.33306	0	0.428622	0.428622	0.777686	1.52171
510	1630	CCA	0	1	0.963904	2.0201	0	0.495024	0.495024	0.676977	1.14587			510	1630	CCA	0	1	0.87238	2.06858	0	0.483424	0.483424	0.703369	1.71627
511	1633	GCG	0	0	1	2	0	0	0	N/A	0			511	1633	GCG	0	0	1	2	0	0	0	N/A	0
512	1636	GCG	0	1	1	2	0	0.5	0.5	0.666667	1.15739			512	1636	GCG	0	0	1	2	0	0	0	N/A	0
513	1639	AGC	0	1	0.295386	2.70461	0	0.369739	0.369739	0.901538	0.855862			513	1639	AGC	0	1	0.291373	2.70863	0	0.369191	0.369191	0.902876	1.31071
514	1642	GGT	0	1	0.489303	2.5107	0	0.398296	0.398296	0.836899	0.921966			514	1642	GCA	0	0	1	2	0	0	0	N/A	0
515	1645	GAA	0	1	0.587539	2.08127	0	0.480476	0.480476	0.77985	1.11219			515	1645	CAA	0	1	0.517305	2.19132	0	0.456345	0.456345	0.809016	1.62013
516	1648	ATG	0	2	0.701781	2.29822	0	0.870239	0.870239	0.586868	2.01441			516	1648	AGG	0	1	0.561758	2.43824	0	0.410132	0.410132	0.812747	1.45606
517	1651	CAC	0	1	0.784942	2.21506	0	0.451455	0.451455	0.738353	1.04502			517	1651	CGC	0	1	0.886794	2.11321	0	0.473215	0.473215	0.704402	1.68002
518	1654	TGT	0	0	0.274244	2.44619	0	0	0	N/A	0			518	1654	TGT	0	0	0.291373	2.4177	0	0	0	N/A	0
519	1657	AGC	0	0	0.274244	2.72576	0	0	0	N/A	0			519	1657	AAC	0	1	0.291373	2.70863	0	0.369191	0.369191	0.902876	1.31071
520	1660	GCC	0	0	1	2	0	0	0	N/A	0			520	1660	GCC	0	0	1	2	0	0	0	N/A	0
521	1663	ATT	0	2	0.643061	2.35694	0	0.848558	0.848558	0.61724	1.96422			521	1663	ATT	0	0	0.582298	2.4177	0	0	0	N/A	0
522	1669	TCA	0	0	1	1.27424	0	0	0	N/A	0			522	1666	TGG	0	0	0	2.33402	0	0	0	N/A	0
523	1672	GGA	0	1	1	1.90186	0	0.525801	0.525801	0.655394	1.21711			523	1669	TTA	0	1	0.953434	1.33794	0	0.747418	0.747418	0.583903	2.65351
524	1675	CCT	0	1	0.957682	2.04232	0	0.48964	0.48964	0.680773	1.13341			524	1672	ATA	0	3	0.821436	2.0577	0	1.45794	1.45794	0.365056	5.17601
525	1678	GAT	0	1	0.364531	2.63547	0	0.379439	0.379439	0.87849	0.878317			525	1675	CCT	0	0	1	2	0	0	0	N/A	0
526	1681	CGT	0	0	1	2	0	0	0	N/A	0			526	1678	GAT	0	1	0.434971	2.56503	0	0.389859	0.389859	0.85501	1.38409
527	1684	CCT	1	2	1.08476	1.91524	0.92186	1.04426	0.122397	0.702315	0.283322			527	1681	CGT	0	1	0.886794	2.11321	0	0.473215	0.473215	0.704402	1.68002
528	1687	CAT	0	1	0.364531	2.63547	0	0.379439	0.379439	0.87849	0.878317			528	1684	CCT	0	1	1	2	0	0.5	0.5	0.666667	1.77511
529	1690	CCG	0	1	1.03478	1.96522	0	0.508849	0.508849	0.655074	1.17787			529	1687	GAT	0	0	0.291373	2.70863	0	0	0	N/A	0
530	1693	GTG	0	1	1	2	0	0.5	0.5	0.666667	1.15739			530	1690	CTG	0	1	1.04009	1.95991	0	0.510229	0.510229	0.653302	1.81143
531	1696	CCA	0	1	1	1.94512	0	0.514108	0.514108	0.660455	1.19005			531	1693	GCG	0	2	0.893443	2.05328	0	0.974052	0.974052	0.485532	3.45811
532	1699	GCG	0	0	1	2	0	0	0	N/A	0			532	1696	CCA	0	0	1	2	0	0	0	N/A	0
533	1702	CAT	1	2	0.9581	2.0419	1.04373	0.97948	-0.0642525	0.759162	-0.14873			533	1699	ACG	0	1	1	2	0	0.5	0.5	0.666667	1.77511
534	1705	CCA	0	0	1	2	0	0	0	N/A	0			534	1702	CAT	0	0	0.291373	2.70863	0	0	0	N/A	0
535	1708	CGA	0	0	1.27957	1.44619	0	0	0	N/A	0			535	1705	CCA	0	1	0.456878	2.29184	0	0.43633	0.43633	0.833785	1.54907
536	1711	TCT	1	0	1	2	1	0	-1	1	-2.31478			536	1708	CGA	0	0	1.29093	1.4177	0	0	0	N/A	0
537	1714	TCT	0	0	1	2	0	0	0	N/A	0			537	1711	TCT	0	0	1	2	0	0	0	N/A	0
538	1717	GCT	0	1	1	2	0	0.5	0.5	0.666667	1.15739			538	1714	TCT	0	0	1	2	0	0	0	N/A	0
539	1720	GAT	0	1	0.364531	2.63547	0	0.379439	0.379439	0.87849	0.878317			539	1717	GTT	0	1	1	2	0	0.5	0.5	0.666667	1.77511
540	1723	CGG	0	0	1.27957	1.72043	0	0	0	N/A	0			540	1720	GAT	0	0	0.291373	2.70863	0	0	0	N/A	0
541	1726	GAT	0	0	0.274244	2.72576	0	0	0	N/A	0			541	1723	CCG	0	0	1	2	0	0	0	N/A	0
542	1729	GTT	0	1	1	2	0	0.5	0.5	0.666667	1.15739			542	1726	GAT	0	1	0.404579	2.59542	0	0.385294	0.385294	0.86514	1.36788
543	1732	TAT	0	0	0.274244	2	0	0	0	N/A	0			543	1729	GCT	0	0	1	2	0	0	0	N/A	0
544	1735	TCA	0	0	1	1.27424	0	0	0	N/A	0			544	1732	TAT	0	1	0.291373	2.36022	0	0.423689	0.423689	0.890114	1.50419
545	1738	GGC	0	0	1	2	0	0	0	N/A	0			545	1735	TCA	0	0	1	1.29137	0	0	0	N/A	0
546	1741	CCG	0	1	1.02114	1.97886	0	0.505342	0.505342	0.659619	1.16975			546	1738	GGC	0	0	1	2	0	0	0	N/A	0
547	1744	GTC	0	2	1	2	0	1	1	0.444444	2.31478			547	1741	CCG	0	0	1	2	0	0	0	N/A	0
548	1747	CCC	0	0	1	2	0	0	0	N/A	0			548	1744	GTC	0	0	1	2	0	0	0	N/A	0
549	1750	ACA	0	0	1	2	0	0	0	N/A	0			549	1747	CCC	0	0	1	2	0	0	0	N/A	0
550	1753	TGT	0	2	0.274244	2.05178	0	0.974765	0.974765	0.778095	2.25636			550	1750	ACA	0	0	1	2	0	0	0	N/A	0
551	1756	CGT	0	1	0.945117	2.05488	0	0.486646	0.486646	0.684961	1.12648			551	1753	TGT	0	0	0.291373	2.4177	0	0	0	N/A	0
552	1762	GCA	0	0	1	2	0	0	0	N/A	0			552	1756	CGT	0	0	1	2	0	0	0	N/A	0
553	1765	GCG	0	2	1	2	0	1	1	0.444444	2.31478			553	1762	GCA	0	0	1	2	0	0	0	N/A	0
554	1768	CAC	0	1	0.364531	2.63547	0	0.379439	0.379439	0.87849	0.878317			554	1765	GTG	0	3	0.91528	2.08472	0	1.43904	1.43904	0.335567	5.10893
555	1771	GAT	0	0	0.274244	2.72576	0	0	0	N/A	0			555	1768	CGC	0	1	0.886794	2.11321	0	0.473215	0.473215	0.704402	1.68002
556	1774	CTT	1	1	1.01137	1.98863	0.988756	0.502859	-0.485896	0.886347	-1.12474			556	1771	GAT	0	0	0.291373	2.70863	0	0	0	N/A	0
557	1777	CAT	0	0	0.274244	2.72576	0	0	0	N/A	0			557	1774	CGG	0	0	1.29093	1.70907	0	0	0	N/A	0
558	1780	CGC	0	0	1	2	0	0	0	N/A	0			558	1777	CAT	0	0	0.291373	2.70863	0	0	0	N/A	0
559	1783	TCT	0	0	1	2	0	0	0	N/A	0			559	1780	CGC	0	1	0.886794	2.11321	0	0.473215	0.473215	0.704402	1.68002
560	1786	GCG	0	0	1	2	0	0	0	N/A	0			560	1783	TTT	0	1	0.90249	2.09751	0	0.476756	0.476756	0.69917	1.69259
561	1789	CGT	1	2	0.769401	2.2306	1.29971	0.89662	-0.403092	0.836412	-0.933068			561	1786	GCT	0	1	1	2	0	0.5	0.5	0.666667	1.77511
562	1795	GCT	0	0	1	2	0	0	0	N/A	0			562	1789	CGT	0	1	0.388883	2.61112	0	0.382978	0.382978	0.870372	1.35966
563	1798	GAG	0	2	0.641064	2.17947	0	0.917655	0.917655	0.597089	2.12417			563	1795	GCT	0	0	1	2	0	0	0	N/A	0
564	1801	CGG	0	0	1.27957	1.72043	0	0	0	N/A	0			564	1798	GTG	0	1	1	2	0	0.5	0.5	0.666667	1.77511
565	1804	TGT	0	1	0.274244	2.42017	0	0.413194	0.413194	0.898218	0.956451			565	1801	CGG	0	0	1.29093	1.70907	0	0	0	N/A	0
566	1807	AAT	0	2	0.503239	2.27613	0	0.878685	0.878685	0.670659	2.03396			566	1804	TAT	0	0	0.291373	2	0	0	0	N/A	0
567	1810	ACA	0	0	1	2	0	0	0	N/A	0			567	1807	AAA	0	1	0.429572	2.31218	0	0.432493	0.432493	0.843322	1.53545
568	1813	CCG	0	0	1	2	0	0	0	N/A	0			568	1810	ACA	0	0	1	2	0	0	0	N/A	0
569	1816	GAA	0	0	0.380958	2.28785	0	0	0	N/A	0			569	1813	CCG	0	1	1.04648	1.95352	0	0.511896	0.511896	0.651174	1.81735
570	1819	TAC	0	2	0.516436	2.27153	0	0.880463	0.880463	0.663838	2.03808			570	1816	GAA	0	0	0.370218	2.29628	0	0	0	N/A	0
571	1822	CCT	0	0	1	2	0	0	0	N/A	0			571	1819	TGC	0	1	0.291373	2.35097	0	0.425356	0.425356	0.889729	1.51011
572	1825	GCG	0	0	1	2	0	0	0	N/A	0			572	1822	CCT	0	0	1	2	0	0	0	N/A	0
573	1828	CTT	0	0	1	2	0	0	0	N/A	0			573	1825	GTG	0	1	1	2	0	0.5	0.5	0.666667	1.77511
574	1831	TGC	0	0	0.274244	2.44619	0	0	0	N/A	0			574	1828	CTT	0	1	1	2	0	0.5	0.5	0.666667	1.77511
575	1834	AGT	0	0	0.274244	2.72576	0	0	0	N/A	0			575	1831	TGC	0	0	0.291373	2.4177	0	0	0	N/A	0
576	1837	AGC	0	1	0.274244	2.72576	0	0.366871	0.366871	0.908585	0.849224			576	1834	AGT	0	0	0.291373	2.70863	0	0	0	N/A	0
577	1840	GAC	0	3	0.343234	2.65677	0	1.12919	1.12919	0.694538	2.61383			577	1837	AGG	0	0	0.704524	2.29548	0	0	0	N/A	0
578	1843	GCA	0	0	1	2	0	0	0	N/A	0			578	1840	CGC	0	1	0.886794	2.11321	0	0.473215	0.473215	0.704402	1.68002
579	1846	GGC	0	0	1	2	0	0	0	N/A	0			579	1843	GCA	0	1	1	2	0	0.5	0.5	0.666667	1.77511
580	1849	GGG	1	0	1	1.97495	1	0	-1	1	-2.31478			580	1846	GGC	0	1	0.886794	2.11321	0	0.473215	0.473215	0.704402	1.68002
581	1852	CAA	0	0	0.380958	2.3448	0	0	0	N/A	0			581	1849	GGG	0	1	1	2	0	0.5	0.5	0.666667	1.77511
582	1855	TAT	0	1	0.274244	2.02602	0	0.493579	0.493579	0.880777	1.14253			582	1852	CAA	0	1	0.556792	2.15184	0	0.46472	0.46472	0.794438	1.64986
583	1858	TGT	1	0	0.274244	2.44619	3.64638	0	-3.64638	1	-8.44056			583	1855	TGT	0	0	0.291373	2.4177	0	0	0	N/A	0
584	1861	CGA	0	1	1.21161	1.51414	0	0.66044	0.66044	0.555495	1.52877			584	1858	TCT	0	1	0.856402	2.1436	0	0.466505	0.466505	0.714533	1.6562
585	1864	CTA	0	3	1.25809	1.68705	0	1.77825	1.77825	0.187959	4.11626			585	1861	CCA	0	2	1.1055	1.83545	0	1.08965	1.08965	0.389502	3.8685
586	1867	CCT	0	0	1	2	0	0	0	N/A	0			586	1864	CAA	0	2	0.657493	2.15673	0	0.927331	0.927331	0.587319	3.29224
587	1870	GCT	0	0	1	2	0	0	0	N/A	0			587	1867	CCT	0	1	1	2	0	0.5	0.5	0.666667	1.77511
588	1876	CCA	0	1	1	1.90971	0	0.523639	0.523639	0.656324	1.21211			588	1870	GAT	0	1	0.404579	2.59542	0	0.385294	0.385294	0.86514	1.36788
589	1879	GCG	0	0	1	2	0	0	0	N/A	0			589	1873	CGA	0	1	1.23197	1.5357	0	0.651169	0.651169	0.554871	2.3118
590	1882	GGC	0	0	1	2	0	0	0	N/A	0			590	1876	TCA	0	1	1	1.43497	0	0.696878	0.696878	0.589317	2.47408
591	1885	TAT	0	2	0.274244	2.39441	0	0.835278	0.835278	0.805031	1.93348			591	1879	GCG	0	0	1	2	0	0	0	N/A	0
592	1888	TTT	0	2	0.316562	2.62855	0	0.760875	0.760875	0.796579	1.76125			592	1882	GAC	0	1	0.90249	2.09751	0	0.476756	0.476756	0.69917	1.69259
593	1891	CGC	0	1	1	2	0	0.5	0.5	0.666667	1.15739			593	1885	TGT	0	0	0.291373	2.4177	0	0	0	N/A	0
594	1894	CCC	0	0	1	2	0	0	0	N/A	0			594	1888	TCT	0	1	0.856402	2.1436	0	0.466505	0.466505	0.714533	1.6562
595	1897	AGA	0	0	0.765848	2	0	0	0	N/A	0			595	1891	CGC	0	2	0.886794	2.11321	0	0.946429	0.946429	0.496182	3.36004
596	1900	AGT	1	1	0.274244	2.72576	3.64638	0.366871	-3.27951	0.991643	-7.59134			596	1894	CCC	0	0	1	2	0	0	0	N/A	0
597	1906	GAA	0	2	0.634352	2.03446	0	0.983063	0.983063	0.581115	2.27557			597	1897	AGA	0	1	0.682396	2.05935	0	0.485589	0.485589	0.751109	1.72395
598	1909	AAT	0	0	0.274244	2.72576	0	0	0	N/A	0			598	1900	AAT	0	0	0.291373	2.70863	0	0	0	N/A	0
599	1912	AGC	0	1	0.274244	2.72576	0	0.366871	0.366871	0.908585	0.849224			599	1906	GGA	0	0	1	1.6665	0	0	0	N/A	0
600	1915	GCT	0	0	1	2	0	0	0	N/A	0			600	1909	AAT	0	1	0.291373	2.70863	0	0.369191	0.369191	0.902876	1.31071
601	1918	GCA	0	0	1	2	0	0	0	N/A	0			601	1912	AAG	0	1	0.468156	2.32593	0	0.429936	0.429936	0.832447	1.52637
602	1921	TAT	0	0	0.274244	2	0	0	0	N/A	0			602	1915	CTT	0	1	1	2	0	0.5	0.5	0.666667	1.77511
603	1924	CGT	0	0	1	2	0	0	0	N/A	0			603	1918	GCA	0	0	1	2	0	0	0	N/A	0
604	1927	GGA	0	0	1	1.66881	0	0	0	N/A	0			604	1921	TAT	0	0	0.291373	2	0	0	0	N/A	0
605	1933	GCA	0	0	1	2	0	0	0	N/A	0			605	1924	CAT	0	1	0.434971	2.56503	0	0.389859	0.389859	0.85501	1.38409
606	1936	GGG	0	2	1	2	0	1	1	0.444444	2.31478			606	1927	GGA	0	1	0.87238	1.79412	0	0.557378	0.557378	0.672837	1.97882
607	1939	CGG	0	2	1.19203	1.78723	0	1.11905	1.11905	0.359867	2.59035			607	1930	TCA	0	0	1	1.29137	0	0	0	N/A	0
608	1942	CAC	0	1	0.364531	2.63547	0	0.379439	0.379439	0.87849	0.878317			608	1933	GCA	0	1	1	2	0	0.5	0.5	0.666667	1.77511
609	1945	GGT	1	1	0.954443	2.04556	1.04773	0.488864	-0.558867	0.898782	-1.29365			609	1936	GGG	0	2	1	2	0	1	1	0.444444	3.55023
610	1948	CCG	0	1	1.01755	1.98245	0	0.504426	0.504426	0.660817	1.16763			610	1939	CAG	0	1	0.527109	2.24056	0	0.446317	0.446317	0.809548	1.58453
611	1951	GCT	0	1	1	2	0	0.5	0.5	0.666667	1.15739			611	1942	CAC	0	0	0.291373	2.70863	0	0	0	N/A	0
612	1954	CCA	0	0	1	2	0	0	0	N/A	0			612	1945	GCT	0	0	1	2	0	0	0	N/A	0
613	1957	GCA	1	1	0.949909	2.02505	1.05273	0.493816	-0.558916	0.898046	-1.29377			613	1948	GCG	0	1	1	2	0	0.5	0.5	0.666667	1.77511
614	1960	TCC	0	1	1	2	0	0.5	0.5	0.666667	1.15739			614	1951	GCT	0	1	1	2	0	0.5	0.5	0.666667	1.77511
615	1963	ATT	0	0	0.553812	2.44619	0	0	0	N/A	0			615	1954	CTA	0	2	1.08517	1.86828	0	1.0705	1.0705	0.400152	3.80053
616	1969	CTT	1	1	1	2	1	0.5	-0.5	0.888889	-1.15739			616	1957	CGG	0	2	1.232	1.768	0	1.13122	1.13122	0.347313	4.0161
617	1972	TGT	0	1	0.364531	2.39068	0	0.418291	0.418291	0.867694	0.96825			617	1960	TCC	0	1	1	2	0	0.5	0.5	0.666667	1.77511
618	1975	TGT	0	2	0.182726	2.35016	0	0.851006	0.851006	0.860921	1.96989			618	1963	ATT	0	1	0.942523	2.05748	0	0.486032	0.486032	0.685826	1.72553
619	1978	TGG	0	1	0.942267	1.75532	0	0.569696	0.569696	0.6507	1.31872			619	1969	CCT	0	1	1	2	0	0.5	0.5	0.666667	1.77511
620	1981	GCA	0	1	1	2	0	0.5	0.5	0.666667	1.15739			620	1972	TGT	0	1	0.291373	2.35097	0	0.425356	0.425356	0.889729	1.51011
621	1984	ACT	0	0	1	2	0	0	0	N/A	0			621	1975	TGG	0	0	0	2.33402	0	0	0	N/A	0
622	1987	CGG	0	2	0.509182	2.26652	0	0.882409	0.882409	0.666767	2.04258			622	1978	TCG	0	1	0.923881	1.78519	0	0.560163	0.560163	0.658968	1.98871
623	1990	TGG	0	0	0	2.32476	0	0	0	N/A	0			623	1981	GCA	0	1	0.87238	2.06004	0	0.485428	0.485428	0.702505	1.72338
624	1993	CGG	1	1	1.1993	1.78349	0.833821	0.560699	-0.273122	0.838337	-0.632216			624	1984	GTT	0	1	1	2	0	0.5	0.5	0.666667	1.77511
625	1996	CTG	0	2	1.20408	1.77518	0	1.12664	1.12664	0.355034	2.60793			625	1987	CAG	0	1	0.5272	2.24047	0	0.446335	0.446335	0.809515	1.58459
626	1999	GCA	0	1	1	2	0	0.5	0.5	0.666667	1.15739			626	1990	TGG	0	1	0.202642	2.20738	0	0.453026	0.453026	0.915917	1.60835
627	2002	GCG	0	1	1	2	0	0.5	0.5	0.666667	1.15739			627	1993	CGG	0	2	1.24454	1.75546	0	1.1393	1.1393	0.342405	4.04478
628	2005	GAT	0	0	0.274244	2.72576	0	0	0	N/A	0			628	1996	CAG	0	0	0.332992	2.37564	0	0	0	N/A	0
629	2008	AAG	0	1	0.3855	2.40948	0	0.415028	0.415028	0.862074	0.960697			629	1999	GCA	0	0	1	2	0	0	0	N/A	0
630	2011	AGG	0	0	0.722509	2.27749	0	0	0	N/A	0			630	2002	GCG	0	0	1	2	0	0	0	N/A	0
631	2014	TCA	0	0	1	1.27424	0	0	0	N/A	0			631	2005	CGT	0	1	0.856402	2.1436	0	0.466505	0.466505	0.714533	1.6562
632	2017	GTT	0	0	1	2	0	0	0	N/A	0			632	2008	AAG	0	2	0.527509	2.30783	0	0.866615	0.866615	0.662518	3.07668
633	2020	GTG	0	1	0.870475	2.03623	0	0.491104	0.491104	0.700529	1.13679			633	2011	AAT	0	0	0.291373	2.70863	0	0	0	N/A	0
634	2023	GAA	0	0	0.380958	2.28785	0	0	0	N/A	0			634	2017	GTT	0	0	1	2	0	0	0	N/A	0
635	2029	CCA	0	1	1	1.90971	0	0.523639	0.523639	0.656324	1.21211			635	2020	TTG	0	0	0.624365	2.08471	0	0	0	N/A	0
636	2035	GAA	0	1	0.380958	2.37929	0	0.420294	0.420294	0.861984	0.972886			636	2023	GAA	0	0	0.370218	2.29628	0	0	0	N/A	0
637	2038	AAT	0	2	0.330165	2.66984	0	0.74911	0.74911	0.792002	1.73402			637	2029	CCA	0	0	1	2	0	0	0	N/A	0
638	2041	CTC	0	0	1	2	0	0	0	N/A	0			638	2035	ACA	0	0	1	2	0	0	0	N/A	0
639	2044	CGG	0	0	1.27957	1.72043	0	0	0	N/A	0			639	2038	ATC	0	1	0.523345	2.47666	0	0.40377	0.40377	0.825552	1.43348
640	2047	ACA	0	0	1	2	0	0	0	N/A	0			640	2041	TCC	0	0	1	2	0	0	0	N/A	0
641	2053	TCA	1	0	1	1.32975	1	0	-1	1	-2.31478			641	2044	GGA	0	0	1	1.6665	0	0	0	N/A	0
642	2056	GGC	0	0	1	2	0	0	0	N/A	0			642	2047	ACA	0	0	1	2	0	0	0	N/A	0
643	2059	TTG	1	0	0.617255	2.04767	1.62008	0	-1.62008	1	-3.75011			643	2053	TCA	0	0	1	1.29137	0	0	0	N/A	0
644	2062	CGC	0	0	1	2	0	0	0	N/A	0			644	2056	GGC	0	1	1	2	0	0.5	0.5	0.666667	1.77511
645	2065	TTG	0	3	0.674077	2.10228	0	1.42702	1.42702	0.434155	3.30324			645	2059	TTG	0	0	0.624365	2.08471	0	0	0	N/A	0
646	2068	TTG	1	0	0.661954	2.07962	1.51068	0	-1.51068	1	-3.49688			646	2062	CGC	0	0	1	2	0	0	0	N/A	0
647	2071	ATC	0	0	0.553812	2.44619	0	0	0	N/A	0			647	2065	TTG	0	0	0.624365	2.08471	0	0	0	N/A	0
648	2074	GGC	0	0	1	2	0	0	0	N/A	0			648	2068	TTG	0	0	0.624365	2.08471	0	0	0	N/A	0
649	2077	AAG	0	0	0.337619	2.42823	0	0	0	N/A	0			649	2071	GTC	0	1	0.639776	2.36022	0	0.423689	0.423689	0.786741	1.50419
650	2080	TTG	0	1	0.535746	2.21947	0	0.450559	0.450559	0.805552	1.04294			650	2074	AGC	0	1	0.90249	2.09751	0	0.476756	0.476756	0.69917	1.69259
651	2083	TTG	1	0	0.694266	2.06095	1.44037	0	-1.44037	1	-3.33414			651	2077	AAG	0	0	0.332992	2.40876	0	0	0	N/A	0
652	2086	GCG	0	0	1	2	0	0	0	N/A	0			652	2080	CTG	0	0	1.29137	1.70863	0	0	0	N/A	0
653	2089	CAG	1	0	0.340146	2.38561	2.93991	0	-2.93991	1	-6.80524			653	2083	TTG	0	0	0.624365	2.08471	0	0	0	N/A	0
654	2092	ACG	0	0	1	2	0	0	0	N/A	0			654	2086	GCG	0	0	1	2	0	0	0	N/A	0
655	2095	TTT	0	0	0.274244	2.72576	0	0	0	N/A	0			655	2092	ACG	0	0	1	2	0	0	0	N/A	0
656	2098	TTT	0	0	0.274244	2.72576	0	0	0	N/A	0			656	2095	TTT	0	0	0.291373	2.70863	0	0	0	N/A	0
657	2101	GTC	0	1	0.686028	2.31397	0	0.432157	0.432157	0.771324	1.00035			657	2098	TTT	0	0	0.291373	2.70863	0	0	0	N/A	0
658	2104	CAC	0	2	0.274244	2.67087	0	0.748819	0.748819	0.822434	1.73335			658	2101	GTC	0	1	0.639776	2.36022	0	0.423689	0.423689	0.786741	1.50419
659	2107	CTT	0	0	1	2	0	0	0	N/A	0			659	2104	CAC	0	0	0.291373	2.70863	0	0	0	N/A	0
660	2110	TCC	0	1	1	2	0	0.5	0.5	0.666667	1.15739			660	2107	CTT	0	0	1	2	0	0	0	N/A	0
661	2113	GAC	0	0	0.274244	2.72576	0	0	0	N/A	0			661	2110	GCC	0	0	1	2	0	0	0	N/A	0
662	2116	CGC	2	0	1.01083	1.98917	1.97857	0	-1.97857	1	-4.57996			662	2113	AAC	0	1	0.291373	2.70863	0	0.369191	0.369191	0.902876	1.31071
663	2119	GGT	0	0	1	2	0	0	0	N/A	0			663	2116	CGG	0	2	0.982853	1.88219	0	1.06259	1.06259	0.431583	3.77244
664	2122	CAG	0	0	0.337619	2.38814	0	0	0	N/A	0			664	2119	GGT	0	2	0.886794	2.06673	0	0.967712	0.967712	0.489651	3.4356
665	2125	CGG	0	1	1.12039	1.79561	0	0.556913	0.556913	0.61578	1.28913			665	2122	CAG	0	0	0.332992	2.37564	0	0	0	N/A	0
666	2128	CAG	0	0	0.337619	2.38814	0	0	0	N/A	0			666	2125	CGG	0	1	1.24445	1.75555	0	0.569622	0.569622	0.585184	2.02229
667	2131	GGC	0	0	1	2	0	0	0	N/A	0			667	2128	CAG	0	0	0.332992	2.37564	0	0	0	N/A	0
668	2134	ATC	0	0	0.553812	2.44619	0	0	0	N/A	0			668	2131	GGC	0	0	1	2	0	0	0	N/A	0
669	2137	TAC	0	0	0.274244	2	0	0	0	N/A	0			669	2134	ATC	0	0	0.582298	2.4177	0	0	0	N/A	0
670	2140	GCA	0	0	1	2	0	0	0	N/A	0			670	2137	TAC	0	0	0.291373	2	0	0	0	N/A	0
671	2143	GGT	0	0	1	2	0	0	0	N/A	0			671	2140	GCA	0	0	1	2	0	0	0	N/A	0
672	2146	AAT	0	0	0.274244	2.72576	0	0	0	N/A	0			672	2143	GGT	0	0	1	2	0	0	0	N/A	0
673	2149	ACG	0	1	1	2	0	0.5	0.5	0.666667	1.15739			673	2146	AAT	0	0	0.291373	2.70863	0	0	0	N/A	0
674	2152	GTC	0	0	1	2	0	0	0	N/A	0			674	2149	ACG	0	0	1	2	0	0	0	N/A	0
675	2155	GGG	0	1	0.965479	2.03452	0	0.491516	0.491516	0.678174	1.13775			675	2152	ATC	0	1	0.666942	2.33306	0	0.428622	0.428622	0.777686	1.52171
676	2158	CAG	0	2	0.337619	2.37773	0	0.841138	0.841138	0.766785	1.94705			676	2155	GGG	0	1	0.940124	2.05988	0	0.485466	0.485466	0.686625	1.72352
677	2161	CTT	0	1	0.757808	2.24219	0	0.445992	0.445992	0.747397	1.03237			677	2161	TTT	0	0	0.291373	2.70863	0	0	0	N/A	0
678	2164	AAA	0	1	0.380958	2.35251	0	0.425078	0.425078	0.860632	0.983961			678	2164	AAA	0	1	0.370218	2.35628	0	0.424397	0.424397	0.864215	1.50671
679	2167	TTC	0	0	0.274244	2.72576	0	0	0	N/A	0			679	2167	CTC	0	0	1	2	0	0	0	N/A	0
680	2170	TGC	0	2	0.57132	2.26355	0	0.883568	0.883568	0.637549	2.04526			680	2170	GGC	0	1	0.886794	2.11321	0	0.473215	0.473215	0.704402	1.68002
681	2173	CAC	0	2	0.274244	2.48356	0	0.805294	0.805294	0.811003	1.86408			681	2173	GAC	0	0	0.291373	2.70863	0	0	0	N/A	0
682	2176	GCC	0	2	1	2	0	1	1	0.444444	2.31478			682	2176	ACC	0	1	1	2	0	0.5	0.5	0.666667	1.77511
683	2179	AAG	0	2	0.337619	2.38713	0	0.837826	0.837826	0.767537	1.93938			683	2179	GAG	0	2	0.332992	2.35406	0	0.849595	0.849595	0.767508	3.01626
684	2182	TTC	0	0	0.274244	2.72576	0	0	0	N/A	0			684	2182	TTC	0	0	0.291373	2.70863	0	0	0	N/A	0
685	2185	ACG	0	0	1	2	0	0	0	N/A	0			685	2185	TCG	0	1	1	1.95997	0	0.510213	0.510213	0.662158	1.81137
686	2188	CAG	0	0	0.337619	2.38814	0	0	0	N/A	0			686	2188	CAG	0	0	0.332992	2.37564	0	0	0	N/A	0
687	2191	GTG	0	0	1	2	0	0	0	N/A	0			687	2191	ATG	0	1	0.159754	2.84025	0	0.352082	0.352082	0.946749	1.24997
688	2194	ACG	0	2	1	2	0	1	1	0.444444	2.31478			688	2194	GCG	0	1	1	2	0	0.5	0.5	0.666667	1.77511
689	2197	ACG	0	1	1	2	0	0.5	0.5	0.666667	1.15739			689	2197	ACG	0	1	1	2	0	0.5	0.5	0.666667	1.77511
690	2203	CGC	0	0	1	2	0	0	0	N/A	0			690	2200	CAG	0	1	0.332992	2.38093	0	0.420005	0.420005	0.877302	1.49111
691	2206	CAC	0	1	0.364531	2.63547	0	0.379439	0.379439	0.87849	0.878317			691	2203	TGC	0	1	0.90249	2.05748	0	0.486032	0.486032	0.695101	1.72553
692	2209	CGG	0	0	1.27957	1.72043	0	0	0	N/A	0			692	2206	CAC	0	0	0.291373	2.70863	0	0	0	N/A	0
693	2212	TTT	0	0	0.274244	2.72576	0	0	0	N/A	0			693	2209	CGC	0	1	1	2	0	0.5	0.5	0.666667	1.77511
694	2215	AAC	0	2	0.274244	2.63547	0	0.758878	0.758878	0.820381	1.75663			694	2212	TTT	0	0	0.291373	2.70863	0	0	0	N/A	0
695	2218	CGG	0	0	1.27957	1.72043	0	0	0	N/A	0			695	2215	GAT	0	1	0.291373	2.70863	0	0.369191	0.369191	0.902876	1.31071
696	2221	CTG	0	0	1.27424	1.72576	0	0	0	N/A	0			696	2218	CGG	0	0	1.29093	1.70907	0	0	0	N/A	0
697	2224	ACG	0	0	1	2	0	0	0	N/A	0			697	2221	CTG	0	0	1.29137	1.70863	0	0	0	N/A	0
698	2227	GGT	1	0	1	2	1	0	-1	1	-2.31478			698	2224	GCT	0	0	1	2	0	0	0	N/A	0
699	2230	GAC	0	1	0.274244	2.72576	0	0.366871	0.366871	0.908585	0.849224			699	2227	GGC	0	0	1	2	0	0	0	N/A	0
700	2233	GAT	0	1	0.274244	2.72576	0	0.366871	0.366871	0.908585	0.849224			700	2230	GAC	0	1	0.291373	2.70863	0	0.369191	0.369191	0.902876	1.31071
701	2236	AAA	0	0	0.380958	2.38489	0	0	0	N/A	0			701	2233	AAT	0	1	0.291373	2.70863	0	0.369191	0.369191	0.902876	1.31071
702	2239	GGC	0	2	1	2	0	1	1	0.444444	2.31478			702	2236	AAA	0	0	0.370218	2.37153	0	0	0	N/A	0
703	2242	ACA	0	2	1	2	0	1	1	0.444444	2.31478			703	2239	GGC	0	0	1	2	0	0	0	N/A	0
704	2245	ACT	0	1	1	2	0	0.5	0.5	0.666667	1.15739			704	2242	GCA	0	1	1	2	0	0.5	0.5	0.666667	1.77511
705	2248	CTT	0	1	0.909714	2.09029	0	0.478403	0.478403	0.696762	1.1074			705	2245	GCT	0	0	1	2	0	0	0	N/A	0
706	2251	TTC	0	1	0.316562	2.68344	0	0.372656	0.372656	0.894479	0.862616			706	2248	CTT	0	0	1	2	0	0	0	N/A	0
707	2254	ACC	0	0	1	2	0	0	0	N/A	0			707	2251	TTC	0	0	0.291373	2.70863	0	0	0	N/A	0
708	2257	CAT	0	1	0.282128	2.68375	0	0.372612	0.372612	0.904875	0.862514			708	2254	GCC	0	1	1	2	0	0.5	0.5	0.666667	1.77511
709	2260	CAG	0	0	0.337619	2.38814	0	0	0	N/A	0			709	2257	CAT	0	0	0.291373	2.70863	0	0	0	N/A	0
710	2263	CTC	1	2	0.979675	2.02033	1.02075	0.98994	-0.0308071	0.749728	-0.0713117			710	2260	CAG	1	0	0.340535	2.36809	2.93655	0	-2.93655	1	-10.4254
711	2266	GTC	0	1	0.686028	2.31397	0	0.432157	0.432157	0.771324	1.00035			711	2263	TTC	0	0	0.291373	2.70863	0	0	0	N/A	0
712	2269	GCT	0	1	1	2	0	0.5	0.5	0.666667	1.15739			712	2266	ATC	0	0	0.582298	2.4177	0	0	0	N/A	0
713	2272	CAT	0	0	0.274244	2.72576	0	0	0	N/A	0			713	2269	ATT	0	1	0.666942	2.33306	0	0.428622	0.428622	0.777686	1.52171
714	2275	GGA	0	2	1.07559	1.61956	0	1.2349	1.2349	0.361102	2.85852			714	2272	CAT	0	0	0.291373	2.70863	0	0	0	N/A	0
715	2278	GAC	0	1	0.274244	2.72576	0	0.366871	0.366871	0.908585	0.849224			715	2275	CGA	0	0	1.29093	1.4177	0	0	0	N/A	0
716	2281	CAG	0	0	0.337619	2.38814	0	0	0	N/A	0			716	2278	CAC	0	1	0.291373	2.59542	0	0.385294	0.385294	0.899067	1.36788
717	2284	TGC	0	2	0.374685	2.38444	0	0.838772	0.838772	0.746844	1.94157			717	2281	CAG	0	0	0.332992	2.37564	0	0	0	N/A	0
718	2287	AGC	0	2	0.915782	2.06792	0	0.967157	0.967157	0.480348	2.23875			718	2284	CGC	0	1	0.886794	2.06673	0	0.483856	0.483856	0.699751	1.7178
719	2290	GTG	0	0	1	2	0	0	0	N/A	0			719	2287	GGC	0	0	1	2	0	0	0	N/A	0
720	2293	GAT	0	0	0.274244	2.72576	0	0	0	N/A	0			720	2290	GTG	0	0	1	2	0	0	0	N/A	0
721	2296	CAC	0	0	0.274244	2.72576	0	0	0	N/A	0			721	2293	GAT	0	0	0.291373	2.70863	0	0	0	N/A	0
722	2299	ATC	0	0	0.553812	2.44619	0	0	0	N/A	0			722	2296	CAC	0	0	0.291373	2.70863	0	0	0	N/A	0
723	2302	CGC	1	2	0.98382	2.01618	1.01645	0.991975	-0.0244715	0.747903	-0.056646			723	2299	ATC	0	0	0.582298	2.4177	0	0	0	N/A	0
724	2305	ATG	0	1	0.124403	2.8756	0	0.347754	0.347754	0.958532	0.804972			724	2302	CGG	1	0	1.19725	1.80275	0.835251	0	-0.835251	1	-2.96533
725	2308	GCG	0	3	0.96781	1.99741	0	1.50194	1.50194	0.305655	3.47666			725	2305	ATG	0	0	0	3	0	0	0	N/A	0
726	2311	CTG	1	0	1.23562	1.74808	0.809309	0	-0.809309	1	-1.87337			726	2308	GCG	0	0	1	2	0	0	0	N/A	0
727	2314	CAG	0	0	0.337619	2.38814	0	0	0	N/A	0			727	2311	CTG	0	0	1.29137	1.70863	0	0	0	N/A	0
728	2317	CAG	0	0	0.337619	2.38814	0	0	0	N/A	0			728	2317	CAG	0	0	0.332992	2.37564	0	0	0	N/A	0
729	2320	GTT	0	1	0.971992	2.02801	0	0.493095	0.493095	0.676003	1.1414			729	2320	ATT	0	1	0.649028	2.35097	0	0.425356	0.425356	0.783657	1.51011
730	2323	TTC	0	1	0.316562	2.68344	0	0.372656	0.372656	0.894479	0.862616			730	2323	CTC	0	1	0.388883	2.61112	0	0.382978	0.382978	0.870372	1.35966
731	2326	GAT	0	1	0.274244	2.72576	0	0.366871	0.366871	0.908585	0.849224			731	2326	GAT	0	0	0.291373	2.70863	0	0	0	N/A	0
732	2329	CTC	0	0	1	2	0	0	0	N/A	0			732	2329	CTC	0	0	1	2	0	0	0	N/A	0
733	2332	TTC	0	0	0.274244	2.72576	0	0	0	N/A	0			733	2332	TTC	0	0	0.291373	2.70863	0	0	0	N/A	0
734	2335	GGC	0	2	0.945117	2.05488	0	0.973291	0.973291	0.469172	2.25295			734	2335	TGC	0	2	0.404579	2.40993	0	0.829901	0.829901	0.733168	2.94634
735	2338	TGC	0	2	0.606722	2.24178	0	0.892147	0.892147	0.619374	2.06512			735	2338	GGC	0	2	0.856402	2.08464	0	0.959396	0.959396	0.502412	3.40608
736	2341	GAT	0	0	0.274244	2.72576	0	0	0	N/A	0			736	2341	GAT	0	0	0.291373	2.70863	0	0	0	N/A	0
737	2344	CTT	0	0	1	2	0	0	0	N/A	0			737	2344	CTT	0	0	1	2	0	0	0	N/A	0
738	2347	TTC	0	1	0.364531	2.63547	0	0.379439	0.379439	0.87849	0.878317			738	2347	CTC	0	1	0.886794	2.11321	0	0.473215	0.473215	0.704402	1.68002
739	2350	GCC	0	1	1	2	0	0.5	0.5	0.666667	1.15739			739	2350	GCC	0	0	1	2	0	0	0	N/A	0
740	2353	GCC	0	2	1	2	0	1	1	0.444444	2.31478			740	2353	GCC	0	1	1	2	0	0.5	0.5	0.666667	1.77511
741	2356	CCG	0	1	1	2	0	0.5	0.5	0.666667	1.15739			741	2356	ACG	0	1	1	2	0	0.5	0.5	0.666667	1.77511
742	2359	GTT	0	0	1	2	0	0	0	N/A	0			742	2359	GTT	0	1	0.915356	2.08464	0	0.479698	0.479698	0.694881	1.70304
743	2362	GAT	0	0	0.274244	2.72576	0	0	0	N/A	0			743	2362	GAT	0	1	0.291373	2.70863	0	0.369191	0.369191	0.902876	1.31071
744	2365	CTG	0	0	1.27424	1.72576	0	0	0	N/A	0			744	2365	CTG	0	0	1.29137	1.70863	0	0	0	N/A	0
745	2368	ATC	0	0	0.553812	2.44619	0	0	0	N/A	0			745	2368	ATC	0	0	0.582298	2.4177	0	0	0	N/A	0
746	2371	TTT	0	0	0.274244	2.72576	0	0	0	N/A	0			746	2371	CTT	0	1	0.886794	2.11321	0	0.473215	0.473215	0.704402	1.68002
747	2374	CTC	0	0	1	2	0	0	0	N/A	0			747	2374	CTC	0	1	0.388883	2.61112	0	0.382978	0.382978	0.870372	1.35966
748	2377	CCG	0	2	1	2	0	1	1	0.444444	2.31478			748	2377	GCG	0	1	1	2	0	0.5	0.5	0.666667	1.77511
749	2380	GCC	0	2	1	2	0	1	1	0.444444	2.31478			749	2380	GCC	0	2	1	2	0	1	1	0.444444	3.55023
750	2383	CTG	0	0	1.27424	1.72576	0	0	0	N/A	0			750	2383	TTG	1	0	0.730922	2.02463	1.36813	0	-1.36813	1	-4.85719
751	2386	CAC	0	1	0.274244	2.72576	0	0.366871	0.366871	0.908585	0.849224			751	2386	CAC	0	0	0.291373	2.70863	0	0	0	N/A	0
752	2389	GAT	0	2	0.274244	2.72576	0	0.733741	0.733741	0.825527	1.69845			752	2389	GGT	0	0	1	2	0	0	0	N/A	0
753	2392	GAT	0	2	0.282128	2.68472	0	0.744957	0.744957	0.818855	1.72441			753	2392	GAT	0	0	0.291373	2.70863	0	0	0	N/A	0
754	2395	GTT	0	0	1	2	0	0	0	N/A	0			754	2395	GTA	0	1	0.924978	2.07502	0	0.481923	0.481923	0.691674	1.71094
755	2398	GCC	0	0	1	2	0	0	0	N/A	0			755	2398	ACC	0	0	1	2	0	0	0	N/A	0
756	2401	AGA	0.5	4.5	0.770005	2.21648	0.649347	2.03025	1.3809	0.420736	3.19648			756	2401	CTG	0	0	1.29137	1.70863	0	0	0	N/A	0
757	2404	GGG	0	2	1.05877	1.94123	0	1.03028	1.03028	0.418707	2.38486			757	2404	CGG	1	1	1.04003	1.95997	0.961508	0.510213	-0.451296	0.879815	-1.6022
758	2407	CGT	0	1	1	2	0	0.5	0.5	0.666667	1.15739			758	2407	ATT	0	1	0.942523	2.05748	0	0.486032	0.486032	0.685826	1.72553
759	2410	GAT	0	0	0.274244	2.72576	0	0	0	N/A	0			759	2410	GAT	0	0	0.291373	2.70863	0	0	0	N/A	0
760	2413	CTC	0	0	1	2	0	0	0	N/A	0			760	2413	CTC	0	0	1	2	0	0	0	N/A	0
761	2416	AAT	2	0	0.274244	2.72576	7.29277	0	-7.29277	1	-16.8811			761	2416	AAT	0	0	0.291373	2.70863	0	0	0	N/A	0
762	2419	CAG	0	0	0.337619	2.38814	0	0	0	N/A	0			762	2419	CAG	0	0	0.332992	2.37564	0	0	0	N/A	0
763	2422	ATC	0	1	0.609319	2.39068	0	0.418291	0.418291	0.796894	0.96825			763	2422	ATC	0	0	0.582298	2.4177	0	0	0	N/A	0
764	2425	GCC	0	1	1	2	0	0.5	0.5	0.666667	1.15739			764	2425	GCC	0	0	1	2	0	0	0	N/A	0
765	2428	AGA	0	2	0.809676	1.93801	0	1.03199	1.03199	0.497483	2.38882			765	2431	GCA	0	0	1	2	0	0	0	N/A	0
766	2431	GCA	0	1	1	2	0	0.5	0.5	0.666667	1.15739			766	2434	ATA	0	1	0.949057	2.05094	0	0.48758	0.48758	0.683648	1.73102
767	2434	GTA	0	0	1	2	0	0	0	N/A	0			767	2440	GCC	0	1	1	2	0	0.5	0.5	0.666667	1.77511
768	2437	AAA	0	0	0.380958	2.38489	0	0	0	N/A	0			768	2443	GTT	1	1	0.915356	2.08464	1.09247	0.479698	-0.612773	0.906903	-2.17548
769	2440	GCC	0	0	1	2	0	0	0	N/A	0			769	2446	GGC	0	1	0.886794	2.11321	0	0.473215	0.473215	0.704402	1.68002
770	2443	CTG	0	1	1.24013	1.75987	0	0.568223	0.568223	0.586624	1.31531			770	2449	ATC	0	1	0.942523	2.05748	0	0.486032	0.486032	0.685826	1.72553
771	2449	ATC	0	1	0.609319	2.39068	0	0.418291	0.418291	0.796894	0.96825			771	2452	AAA	0	1	0.370218	2.30663	0	0.433532	0.433532	0.861696	1.53914
772	2452	GAA	0	2	0.380958	2.30128	0	0.869081	0.869081	0.736113	2.01173			772	2455	GCT	0	0	1	2	0	0	0	N/A	0
773	2455	GCT	0	1	1	2	0	0.5	0.5	0.666667	1.15739			773	2458	GGT	1	0	1	2	1	0	-1	1	-3.55023
774	2458	GGC	0	0	1	2	0	0	0	N/A	0			774	2461	AGC	0	1	0.90249	2.09751	0	0.476756	0.476756	0.69917	1.69259
775	2461	GGC	0	0	1	2	0	0	0	N/A	0			775	2464	GTT	0	1	0.639776	2.36022	0	0.423689	0.423689	0.786741	1.50419
776	2464	GTT	0	1	0.973983	2.02602	0	0.493579	0.493579	0.675339	1.14253			776	2467	GTG	0	0	1	2	0	0	0	N/A	0
777	2467	ATG	0	1	0.124403	2.8756	0	0.347754	0.347754	0.958532	0.804972			777	2470	TTC	0	1	0.404579	2.59542	0	0.385294	0.385294	0.86514	1.36788
778	2470	TTC	0	0	0.274244	2.72576	0	0	0	N/A	0			778	2473	CGG	0	1	1.02933	1.83571	0	0.544747	0.544747	0.640728	1.93398
779	2473	CGG	0	0	1.27957	1.72043	0	0	0	N/A	0			779	2476	GCT	0	0	1	2	0	0	0	N/A	0
780	2476	GCT	0	1	1	2	0	0.5	0.5	0.666667	1.15739			780	2479	TTT	0	1	0.434971	2.56503	0	0.389859	0.389859	0.85501	1.38409
781	2479	GTT	0	0	1	2	0	0	0	N/A	0			781	2482	GTA	0	1	0.940856	2.05914	0	0.485639	0.485639	0.686381	1.72413
782	2482	GTA	0	0	1	2	0	0	0	N/A	0			782	2485	GTA	0	0	1	2	0	0	0	N/A	0
783	2485	GTA	0	0	1	2	0	0	0	N/A	0			783	2488	GCC	0	0	1	2	0	0	0	N/A	0
784	2488	GCC	0	0	1	2	0	0	0	N/A	0			784	2491	ACG	0	1	1	2	0	0.5	0.5	0.666667	1.77511
785	2491	GCG	1	1	1	2	1	0.5	-0.5	0.888889	-1.15739			785	2494	GAA	0	0	0.370218	2.29628	0	0	0	N/A	0
786	2494	GAA	0	1	0.380958	2.29992	0	0.434797	0.434797	0.857898	1.00646			786	2497	GGT	0	0	1	2	0	0	0	N/A	0
787	2497	GGT	0	1	1	2	0	0.5	0.5	0.666667	1.15739			787	2500	GTA	0	0	1	2	0	0	0	N/A	0
788	2500	ATA	0	1	0.666434	2.33357	0	0.428529	0.428529	0.777855	0.991948			788	2503	CGG	1	0	0.785215	2.21479	1.27354	0	-1.27354	1	-4.52135
789	2503	AGG	0	1	0.75703	2.24297	0	0.445837	0.445837	0.747657	1.03201			789	2506	ACC	0	1	1	2	0	0.5	0.5	0.666667	1.77511
790	2506	ACC	0	3	1	2	0	1.5	1.5	0.296296	3.47216			790	2509	GCG	0	1	1	2	0	0.5	0.5	0.666667	1.77511
791	2509	ACG	0	1	1	2	0	0.5	0.5	0.666667	1.15739			791	2512	TGT	0	1	0.90249	2.05748	0	0.486032	0.486032	0.695101	1.72553
792	2512	CGT	0	1	0.945117	2.03374	0	0.491704	0.491704	0.682725	1.13819			792	2515	CAT	0	0	0.291373	2.70863	0	0	0	N/A	0
793	2515	CAT	0	0	0.274244	2.72576	0	0	0	N/A	0			793	2521	GCG	0	1	1	2	0	0.5	0.5	0.666667	1.77511
794	2518	CAG	0	0	0.337619	2.38814	0	0	0	N/A	0			794	2524	ACC	0	0	1	2	0	0	0	N/A	0
795	2521	GCG	0	1	1	2	0	0.5	0.5	0.666667	1.15739			795	2527	CAC	1	2	0.291373	2.59542	3.43203	0.770588	-2.66144	0.971494	-9.44872
796	2524	ACC	0	2	1	2	0	1	1	0.444444	2.31478			796	2530	CGT	0	3	0.962265	2.03774	0	1.47222	1.47222	0.313386	5.22673
797	2527	GAT	0	3	0.334435	2.66556	0	1.12547	1.12547	0.701462	2.6052			797	2533	GCC	0	0	1	2	0	0	0	N/A	0
798	2530	GGA	1	0	1	1.98088	1	0	-1	1	-2.31478			798	2536	GTG	1	2	1	2	1	1	0	0.740741	0
799	2533	GCC	0	3	1	2	0	1.5	1.5	0.296296	3.47216			799	2539	CGG	0	2	0.982853	1.88219	0	1.06259	1.06259	0.431583	3.77244
800	2536	TGC	1	5	0.364952	2.39795	2.74008	2.08511	-0.654973	0.81771	-1.51612			800	2542	CAA	1	0	0.338114	2.37051	2.95758	0	-2.95758	1	-10.5001
801	2539	TGG	0	2	1.17092	1.7901	0	1.11726	1.11726	0.365488	2.5862			801	2545	CGC	0	0	1	2	0	0	0	N/A	0
802	2542	CAA	1	0	0.340121	2.38563	2.94013	0	-2.94013	1	-6.80574			802	2548	ATT	0	0	0.582298	2.4177	0	0	0	N/A	0
803	2545	TGG	1	1	1.13639	1.82462	0.879976	0.548059	-0.331917	0.852709	-0.768314			803	2551	GCC	0	0	1	2	0	0	0	N/A	0
804	2548	GTT	0	3	0.468795	2.5312	0	1.18521	1.18521	0.600645	2.74349			804	2554	GTG	0	1	0.797358	2.20264	0	0.454	0.454	0.734214	1.6118
805	2551	ACC	0	2	1	2	0	1	1	0.444444	2.31478			805	2557	TTC	0	1	0.434971	2.56503	0	0.389859	0.389859	0.85501	1.38409
806	2554	CTG	1	0	1.23562	1.74808	0.809309	0	-0.809309	1	-1.87337			806	2560	ATC	0	0	0.582298	2.4177	0	0	0	N/A	0
807	2557	ATC	0	2	0.380671	2.61933	0	0.763554	0.763554	0.762321	1.76746			807	2563	CGC	0	1	1	2	0	0.5	0.5	0.666667	1.77511
808	2560	GTC	0	1	0.851103	2.1489	0	0.465355	0.465355	0.716299	1.07719			808	2566	CAC	0	2	0.291373	2.56503	0	0.779718	0.779718	0.806391	2.76818
809	2563	GGC	0	1	0.945117	2.03374	0	0.491704	0.491704	0.682725	1.13819			809	2569	CCA	0	0	1	2	0	0	0	N/A	0
810	2566	AAC	0	3	0.274244	2.72576	0	1.10061	1.10061	0.750062	2.54767			810	2572	GAC	0	1	0.291373	2.70863	0	0.369191	0.369191	0.902876	1.31071
811	2569	CCA	0	0	1	2	0	0	0	N/A	0			811	2575	TTC	0	0	0.291373	2.70863	0	0	0	N/A	0
812	2572	TAC	0	3	0.274244	2.18749	0	1.37144	1.37144	0.70164	3.17457			812	2578	GTC	0	1	0.915356	2.08464	0	0.479698	0.479698	0.694881	1.70304
813	2575	CTC	0	1	0.757808	2.24219	0	0.445992	0.445992	0.747397	1.03237			813	2581	ATC	0	1	0.942523	2.05748	0	0.486032	0.486032	0.685826	1.72553
814	2578	GTC	0	1	0.686028	2.31397	0	0.432157	0.432157	0.771324	1.00035			814	2584	GTC	0	3	0.886794	2.11321	0	1.41964	1.41964	0.349512	5.04006
815	2581	ATC	0	0	0.553812	2.44619	0	0	0	N/A	0			815	2587	AGA	0	0	0.74175	2	0	0	0	N/A	0
816	2584	CGG	0	0	1.27957	1.72043	0	0	0	N/A	0			816	2590	AAT	0	1	0.291373	2.70863	0	0.369191	0.369191	0.902876	1.31071
817	2590	GAT	0	1	0.274244	2.72576	0	0.366871	0.366871	0.908585	0.849224			817	2593	CGG	0	1	1.02933	1.83571	0	0.544747	0.544747	0.640728	1.93398
818	2593	CGG	0	0	1.27957	1.72043	0	0	0	N/A	0			818	2596	TCG	0	1	1	1.95997	0	0.510213	0.510213	0.662158	1.81137
819	2596	GCG	0	2	1	2	0	1	1	0.444444	2.31478			819	2599	GCC	0	0	1	2	0	0	0	N/A	0
820	2599	TCC	0	3	1	2	0	1.5	1.5	0.296296	3.47216			820	2602	TTG	0	0	0.624365	2.08471	0	0	0	N/A	0
821	2602	CTG	0	0	1.27424	1.72576	0	0	0	N/A	0			821	2605	GGT	0	1	1	2	0	0.5	0.5	0.666667	1.77511
822	2605	CGT	0	2	0.909714	2.05551	0	0.972996	0.972996	0.480534	2.25227			822	2608	GGT	0	0	1	2	0	0	0	N/A	0
823	2608	GGT	0	0	1	2	0	0	0	N/A	0			823	2611	CAG	0	1	0.332992	2.3671	0	0.422458	0.422458	0.876674	1.49982
824	2611	GAG	0	1	0.337619	2.33451	0	0.428355	0.428355	0.873652	0.991547			824	2614	AAC	1	1	0.291373	2.70863	3.43203	0.369191	-3.06284	0.990567	-10.8738
825	2614	AAT	0	1	0.274244	2.72576	0	0.366871	0.366871	0.908585	0.849224			825	2617	GAT	0	2	0.789284	2.21072	0	0.904684	0.904684	0.543029	3.21184
826	2617	GGT	0	0	1	2	0	0	0	N/A	0			826	2620	TTT	0	1	0.434971	2.56503	0	0.389859	0.389859	0.85501	1.38409
827	2620	CTG	1	2	1.17444	1.82556	0.851471	1.09555	0.244083	0.660225	0.564997			827	2623	CTC	0	0	1	2	0	0	0	N/A	0
828	2623	CTC	0.666667	3.33333	0.43082	2.54359	1.54744	1.31049	-0.236951	0.776339	-0.548487			828	2626	GTC	0	1	0.639776	2.36022	0	0.423689	0.423689	0.786741	1.50419
829	2626	ATC	0	0	0.553812	2.44619	0	0	0	N/A	0			829	2629	ATC	0	1	0.666942	2.33306	0	0.428622	0.428622	0.777686	1.52171
830	2629	GTC	0	1	0.686028	2.31397	0	0.432157	0.432157	0.771324	1.00035			830	2632	GCC	0	0	1	2	0	0	0	N/A	0
831	2632	ATC	0	0	0.553812	2.44619	0	0	0	N/A	0			831	2635	AAA	0	0	0.370218	2.37153	0	0	0	N/A	0
832	2635	CAG	0	2	0.337619	2.37522	0	0.842026	0.842026	0.766584	1.9491			832	2638	ACG	0	1	1	2	0	0.5	0.5	0.666667	1.77511
833	2638	CCG	0	0	1	2	0	0	0	N/A	0			833	2641	GGT	0	0	1	2	0	0	0	N/A	0
834	2641	GGT	0	1	0.954443	2.02801	0	0.493095	0.493095	0.67998	1.1414			834	2644	GTA	0	0	1	2	0	0	0	N/A	0
835	2644	GTA	0	0	1	2	0	0	0	N/A	0			835	2647	GTT	0	0	1	2	0	0	0	N/A	0
836	2647	GTT	0	0	1	2	0	0	0	N/A	0			836	2650	CAC	0	0	0.291373	2.70863	0	0	0	N/A	0
837	2650	CAC	0	0	0.274244	2.72576	0	0	0	N/A	0			837	2653	CAG	1	0	0.365095	2.34353	2.73901	0	-2.73901	1	-9.72411
838	2653	CAG	0	0	0.337619	2.38814	0	0	0	N/A	0			838	2656	ACC	0	1	1	2	0	0.5	0.5	0.666667	1.77511
839	2656	ACC	0	2	1	2	0	1	1	0.444444	2.31478			839	2659	TTC	0	0	0.291373	2.70863	0	0	0	N/A	0
840	2659	TTC	0	1	0.329128	2.67087	0	0.37441	0.37441	0.890291	0.866674			840	2662	AGC	0	1	0.434971	2.56503	0	0.389859	0.389859	0.85501	1.38409
841	2662	CGC	0	3	0.757808	2.22464	0	1.34853	1.34853	0.415012	3.12155			841	2665	CAT	0	0	0.291373	2.70863	0	0	0	N/A	0
842	2665	CAT	0	0	0.274244	2.72576	0	0	0	N/A	0			842	2668	GCC	0	1	1	2	0	0.5	0.5	0.666667	1.77511
843	2668	ACC	0	3	1	2	0	1.5	1.5	0.296296	3.47216			843	2671	GAA	0	1	0.370218	2.3083	0	0.433219	0.433219	0.861783	1.53803
844	2671	AAA	0	1	0.380958	2.35251	0	0.425078	0.425078	0.860632	0.983961			844	2674	CAC	0	0	0.291373	2.70863	0	0	0	N/A	0
845	2674	TAC	0	2	0.274244	2.68386	0	0.745197	0.745197	0.823176	1.72496			845	2677	CTG	0	0	1.29137	1.70863	0	0	0	N/A	0
846	2677	CTG	0	0	1.27424	1.72576	0	0	0	N/A	0			846	2680	CTG	1	0	1.18482	1.76871	0.844013	0	-0.844013	1	-2.99644
847	2680	CTG	0	0	1.27424	1.72576	0	0	0	N/A	0			847	2683	CAG	0	0	0.332992	2.37564	0	0	0	N/A	0
848	2683	CAG	0	1	0.337619	2.39117	0	0.418206	0.418206	0.876275	0.968052			848	2686	CTG	0	2	1.22931	1.77069	0	1.1295	1.1295	0.348372	4.00999
849	2686	GGT	0	2	0.757808	2.23366	0	0.895391	0.895391	0.557526	2.07263			849	2689	GCA	0	1	1	2	0	0.5	0.5	0.666667	1.77511
850	2689	GCA	0	1	1	2	0	0.5	0.5	0.666667	1.15739			850	2692	GCC	0	1	1	2	0	0.5	0.5	0.666667	1.77511
851	2692	GCC	0	0	1	2	0	0	0	N/A	0			851	2695	AAT	0	0	0.291373	2.70863	0	0	0	N/A	0
852	2695	GAT	0	3	0.274244	2.52912	0	1.18618	1.18618	0.734294	2.74575			852	2698	TTC	0	1	0.434971	2.56503	0	0.389859	0.389859	0.85501	1.38409
853	2698	CTC	0	0	1	2	0	0	0	N/A	0			853	2701	GCT	1	1	1	2	1	0.5	-0.5	0.888889	-1.77511
854	2704	CTG	1	0	1.23267	1.74979	0.81125	0	-0.81125	1	-1.87786			854	2704	CTG	1	0	1.18482	1.76871	0.844013	0	-0.844013	1	-2.99644
855	2707	GAT	0	2	0.274244	2.63547	0	0.758878	0.758878	0.820381	1.75663			855	2707	GAT	0	1	0.291373	2.70863	0	0.369191	0.369191	0.902876	1.31071
856	2710	GCG	0	0	1	2	0	0	0	N/A	0			856	2710	GCG	0	1	1	2	0	0.5	0.5	0.666667	1.77511
857	2713	CGC	0	1	0.909714	2.05551	0	0.486498	0.486498	0.693205	1.12613			857	2713	TGC	0	0	0.291373	2.4177	0	0	0	N/A	0
858	2716	GGC	0	2	0.558336	2.44166	0	0.819114	0.819114	0.662414	1.89606			858	2716	CGC	0	1	0.886794	2.06673	0	0.483856	0.483856	0.699751	1.7178
859	2719	CAG	0	0	0.337619	2.38814	0	0	0	N/A	0			859	2719	CAG	0	0	0.332992	2.37564	0	0	0	N/A	0
860	2722	TGT	0	2	0.9581	2.02576	0	0.987284	0.987284	0.460913	2.28534			860	2722	CGT	0	2	0.856402	2.1436	0	0.933011	0.933011	0.510557	3.3124
861	2725	TTC	0	0	0.274244	2.72576	0	0	0	N/A	0			861	2725	TTC	0	0	0.291373	2.70863	0	0	0	N/A	0
862	2728	ACC	0	2	1	2	0	1	1	0.444444	2.31478			862	2728	GCC	0	1	1	2	0	0.5	0.5	0.666667	1.77511
863	2731	CAG	0	0	0.337619	2.38814	0	0	0	N/A	0			863	2734	CTT	0	1	0.856402	2.1436	0	0.466505	0.466505	0.714533	1.6562
864	2734	CTT	0	0	1	2	0	0	0	N/A	0			864	2737	CGC	0	1	1	2	0	0.5	0.5	0.666667	1.77511
865	2737	TGC	0	2	0.516436	2.33207	0	0.857607	0.857607	0.670268	1.98517			865	2740	ACC	0	2	1	2	0	1	1	0.444444	3.55023
866	2740	GCC	0	0	1	2	0	0	0	N/A	0			866	2743	ACC	0	1	1	2	0	0.5	0.5	0.666667	1.77511
867	2743	ACC	0	2	1	2	0	1	1	0.444444	2.31478			867	2746	GAC	0	1	0.291373	2.70863	0	0.369191	0.369191	0.902876	1.31071
868	2746	GAC	0	2	0.274244	2.72576	0	0.733741	0.733741	0.825527	1.69845			868	2749	CTG	0	0	1.29137	1.70863	0	0	0	N/A	0
869	2749	CTG	0	0	1.27424	1.72576	0	0	0	N/A	0			869	2752	GAT	0	1	0.291373	2.70863	0	0.369191	0.369191	0.902876	1.31071
870	2752	AAT	0	1	0.274244	2.72576	0	0.366871	0.366871	0.908585	0.849224			870	2755	GCG	0	0	1	2	0	0	0	N/A	0
871	2755	GCG	0	1	1	2	0	0.5	0.5	0.666667	1.15739			871	2758	TTG	1	1	0.682158	2.08889	1.46594	0.478724	-0.987212	0.939399	-3.50483
872	2758	TTG	1	0	0.694266	2.06095	1.44037	0	-1.44037	1	-3.33414			872	2761	CAG	0	0	0.332992	2.37564	0	0	0	N/A	0
873	2761	CAG	0	0	0.337619	2.38814	0	0	0	N/A	0			873	2764	CGA	0	0	1.29093	1.4177	0	0	0	N/A	0
874	2767	GGC	0	2	0.53486	2.46514	0	0.811313	0.811313	0.675213	1.87801			874	2767	AGC	0	1	0.434971	2.56503	0	0.389859	0.389859	0.85501	1.38409
875	2770	CAG	0	0	0.337619	2.38814	0	0	0	N/A	0			875	2770	CAG	0	0	0.332992	2.37564	0	0	0	N/A	0
876	2773	CGC	0	1	0.489303	2.31397	0	0.432157	0.432157	0.825453	1.00035			876	2773	CTG	0	0	1.29137	1.70863	0	0	0	N/A	0
877	2776	AGC	0	2	0.9581	2.0419	0	0.97948	0.97948	0.463262	2.26728			877	2776	TTT	0	2	0.472057	2.46899	0	0.810048	0.810048	0.704749	2.87586
878	2779	ATT	0	1	0.609319	2.39068	0	0.418291	0.418291	0.796894	0.96825			878	2779	GTT	0	1	0.639776	2.36022	0	0.423689	0.423689	0.786741	1.50419
879	2782	GCT	0	0	1	2	0	0	0	N/A	0			879	2782	GCT	0	0	1	2	0	0	0	N/A	0
880	2785	GCC	0	1	1	2	0	0.5	0.5	0.666667	1.15739			880	2785	GCC	0	0	1	2	0	0	0	N/A	0
881	2788	CCA	0	1	1.03478	1.9311	0	0.517838	0.517838	0.651106	1.19868			881	2788	CCA	0	0	1	2	0	0	0	N/A	0
882	2791	TTC	0	0	0.274244	2.72576	0	0	0	N/A	0			882	2791	TTC	0	0	0.291373	2.70863	0	0	0	N/A	0
883	2794	CTG	0	0	1.27424	1.72576	0	0	0	N/A	0			883	2794	CTG	0	0	1.29137	1.70863	0	0	0	N/A	0
884	2797	AAT	0	1	0.282128	2.68874	0	0.371921	0.371921	0.905035	0.860914			884	2797	AAT	0	0	0.291373	2.70863	0	0	0	N/A	0
885	2800	CGC	0	1	0.909714	2.05551	0	0.486498	0.486498	0.693205	1.12613			885	2800	CGC	0	0	1	2	0	0	0	N/A	0
886	2803	CTG	0	2	1.10489	1.86432	0	1.07278	1.07278	0.39424	2.48324			886	2803	CTG	1	0	1.18482	1.76871	0.844013	0	-0.844013	1	-2.99644
887	2806	CAG	0	0	0.337619	2.38814	0	0	0	N/A	0			887	2809	CCA	0	0	1	2	0	0	0	N/A	0
888	2809	CCA	0	0	1	2	0	0	0	N/A	0			888	2812	CAG	0	0	0.332992	2.37564	0	0	0	N/A	0
889	2812	GAG	0	1	0.337619	2.35019	0	0.425497	0.425497	0.874389	0.98493			889	2815	ACT	0	1	1	2	0	0.5	0.5	0.666667	1.77511
890	2815	ACT	0	1	1	2	0	0.5	0.5	0.666667	1.15739			890	2818	TAC	0	2	0.291373	2.2568	0	0.886209	0.886209	0.784384	3.14625
891	2818	GGC	0	2	0.757808	2.24219	0	0.891984	0.891984	0.558603	2.06474			891	2821	CGC	0	2	0.856402	2.08464	0	0.959396	0.959396	0.502412	3.40608
892	2821	GGC	0	1	1	2	0	0.5	0.5	0.666667	1.15739			892	2824	TGG	1	1	0.726408	2.18195	1.37664	0.458306	-0.918331	0.937617	-3.26028
893	2824	GGG	0	2	0.90717	2.05346	0	0.973967	0.973967	0.481065	2.25452			893	2827	CGG	1	0	1.19725	1.80275	0.835251	0	-0.835251	1	-2.96533
894	2827	CGG	0	1	1.1828	1.76613	0	0.566209	0.566209	0.598905	1.31065			894	2830	CAC	0	0	0.291373	2.70863	0	0	0	N/A	0
895	2830	AAC	0	1	0.274244	2.72576	0	0.366871	0.366871	0.908585	0.849224			895	2836	ACC	0	1	1	2	0	0.5	0.5	0.666667	1.77511
896	2833	CAG	0	0	0.337619	2.38814	0	0	0	N/A	0			896	2839	GGT	0	0	1	2	0	0	0	N/A	0
897	2836	GCC	0	1	1	2	0	0.5	0.5	0.666667	1.15739			897	2842	ATC	0	0	0.582298	2.4177	0	0	0	N/A	0
898	2839	GGT	0	1	0.954443	2.04556	0	0.488864	0.488864	0.681852	1.13161			898	2845	AGT	0	1	0.434971	2.56503	0	0.389859	0.389859	0.85501	1.38409
899	2842	ATC	0	0	0.553812	2.44619	0	0	0	N/A	0			899	2848	GAC	0	1	0.291373	2.70863	0	0.369191	0.369191	0.902876	1.31071
900	2845	GGT	0	1	0.945117	2.05488	0	0.486646	0.486646	0.684961	1.12648			900	2851	CTG	0	0	1.29137	1.70863	0	0	0	N/A	0
901	2848	GAC	0	3	0.274244	2.68344	0	1.11797	1.11797	0.746827	2.58785			901	2854	ATG	0	0	0	3	0	0	0	N/A	0
902	2851	CTG	0	0	1.27424	1.72576	0	0	0	N/A	0			902	2857	CTT	0	0	1	2	0	0	0	N/A	0
903	2854	ATG	0	0	0	3	0	0	0	N/A	0			903	2860	CTC	0	1	0.856402	2.1436	0	0.466505	0.466505	0.714533	1.6562
904	2857	CTT	0	2	0.558336	2.44166	0	0.819114	0.819114	0.662414	1.89606			904	2863	AAT	0	0	0.291373	2.70863	0	0	0	N/A	0
905	2860	TTC	0	0	0.274244	2.72576	0	0	0	N/A	0			905	2866	CAG	1	0	0.338939	2.36969	2.95038	0	-2.95038	1	-10.4745
906	2863	AAT	0	0	0.274244	2.72576	0	0	0	N/A	0			906	2869	CGG	0	0	1.29093	1.70907	0	0	0	N/A	0
907	2866	CAA	1	0	0.340121	2.38563	2.94013	0	-2.94013	1	-6.80574			907	2872	GAA	0	0	0.370218	2.29628	0	0	0	N/A	0
908	2869	CGG	0	1	1.24479	1.75521	0	0.569732	0.569732	0.585071	1.3188			908	2875	GCA	0	1	1	2	0	0.5	0.5	0.666667	1.77511
909	2872	GAA	0	1	0.380958	2.29992	0	0.434797	0.434797	0.857898	1.00646			909	2878	CAG	1	1	0.340535	2.36136	2.93655	0.423485	-2.51307	0.984115	-8.92197
910	2875	GCA	0	1	1	2	0	0.5	0.5	0.666667	1.15739			910	2881	CGT	0	1	0.886794	2.06673	0	0.483856	0.483856	0.699751	1.7178
911	2878	GAG	0.5	1.5	0.417393	2.30635	1.19791	0.650378	-0.547533	0.846758	-1.26742			911	2884	GGC	0	2	0.856402	2.1436	0	0.933011	0.933011	0.510557	3.3124
912	2881	CGT	0	3	0.864157	2.08352	0	1.43987	1.43987	0.353145	3.33299			912	2887	GCT	0	0	1	2	0	0	0	N/A	0
913	2884	TGC	0	3	0.761465	2.22239	0	1.3499	1.3499	0.413169	3.12471			913	2890	GGG	0	0	1	2	0	0	0	N/A	0
914	2887	GCT	0	1	1	2	0	0.5	0.5	0.666667	1.15739			914	2893	ATC	0	0	0.582298	2.4177	0	0	0	N/A	0
915	2890	GGG	0	0	1	2	0	0	0	N/A	0			915	2896	GGC	0	0	1	2	0	0	0	N/A	0
916	2893	ATC	0	0	0.553812	2.44619	0	0	0	N/A	0			916	2899	GGC	0	0	1	2	0	0	0	N/A	0
917	2896	GGC	0	0	1	2	0	0	0	N/A	0			917	2902	AAG	0	1	0.332992	2.40205	0	0.416312	0.416312	0.87825	1.478
918	2899	GGC	0	2	1	2	0	1	1	0.444444	2.31478			918	2905	AAT	0	1	0.291373	2.70863	0	0.369191	0.369191	0.902876	1.31071
919	2905	GAT	0	1	0.274244	2.72576	0	0.366871	0.366871	0.908585	0.849224			919	2908	CAC	0	0	0.291373	2.70863	0	0	0	N/A	0
920	2908	CAC	0	2	0.274244	2.72576	0	0.733741	0.733741	0.825527	1.69845			920	2911	CTG	1	0	1.18482	1.76871	0.844013	0	-0.844013	1	-2.99644
921	2911	CTG	0	0	1.27424	1.72576	0	0	0	N/A	0			921	2914	GCC	0	1	1	2	0	0.5	0.5	0.666667	1.77511
922	2914	TCC	0	1	1	2	0	0.5	0.5	0.666667	1.15739			922	2917	ACC	0	0	1	2	0	0	0	N/A	0
923	2917	GCC	0	1	1	2	0	0.5	0.5	0.666667	1.15739			923	2920	GGC	0	1	1	2	0	0.5	0.5	0.666667	1.77511
924	2920	CGC	0	1	0.954443	2.02801	0	0.493095	0.493095	0.67998	1.1414			924	2923	ATA	0	1	0.704804	2.2952	0	0.435693	0.435693	0.765065	1.54681
925	2923	GTA	0	0	1	2	0	0	0	N/A	0			925	2926	AAA	0	1	0.370218	2.35951	0	0.423817	0.423817	0.864376	1.50465
926	2926	AAA	0	1	0.380958	2.37923	0	0.420304	0.420304	0.861981	0.972909			926	2929	TAC	0	1	0.291373	2.11321	0	0.473215	0.473215	0.878826	1.68002
927	2929	AAC	0	2	0.274244	2.72576	0	0.733741	0.733741	0.825527	1.69845			927	2932	GCC	0	1	1	2	0	0.5	0.5	0.666667	1.77511
928	2932	GCC	0	1	1	2	0	0.5	0.5	0.666667	1.15739			928	2935	GAG	0	0	0.332992	2.3335	0	0	0	N/A	0
929	2935	CAG	0	0	0.337619	2.38814	0	0	0	N/A	0			929	2941	ACC	0	0	1	2	0	0	0	N/A	0
930	2938	CGC	0	1	0.954443	2.02801	0	0.493095	0.493095	0.67998	1.1414			930	2944	CGG	0	1	1.23197	1.76803	0	0.565602	0.565602	0.589343	2.00802
931	2941	GCC	0	0	1	2	0	0	0	N/A	0			931	2950	GCT	0	1	1	2	0	0.5	0.5	0.666667	1.77511
932	2944	CGG	0	0	1.27957	1.72043	0	0	0	N/A	0			932	2953	CAT	0	0	0.291373	2.70863	0	0	0	N/A	0
933	2950	ACT	0	1	1	2	0	0.5	0.5	0.666667	1.15739			933	2956	GGC	0	1	1	2	0	0.5	0.5	0.666667	1.77511
934	2953	CAT	0	1	0.282128	2.68375	0	0.372612	0.372612	0.904875	0.862514			934	2959	GAA	0	1	0.370218	2.31153	0	0.432614	0.432614	0.861949	1.53588
935	2956	CGG	0	0	1.27957	1.72043	0	0	0	N/A	0			935	2962	GTT	0	1	0.93327	2.06673	0	0.483856	0.483856	0.68891	1.7178
936	2959	GAA	0	1	0.380958	2.32023	0	0.430991	0.430991	0.858967	0.997648			936	2965	ATG	0	0	0	3	0	0	0	N/A	0
937	2962	GTT	0	2	0.635079	2.36492	0	0.845694	0.845694	0.621428	1.95759			937	2968	CGG	0	0	1.29093	1.70907	0	0	0	N/A	0
938	2965	ATG	0	1	0.124403	2.8756	0	0.347754	0.347754	0.958532	0.804972			938	2971	TGC	0	1	0.434971	2.33306	0	0.428622	0.428622	0.842859	1.52171
939	2968	CGC	0	2	0.945117	2.03374	0	0.983409	0.983409	0.466114	2.27637			939	2974	GGG	0	0	1	2	0	0	0	N/A	0
940	2971	GGC	0	2	0.406431	2.59357	0	0.771138	0.771138	0.7474	1.78501			940	2977	CAG	0	0	0.332992	2.37564	0	0	0	N/A	0
941	2974	GGG	0	0	1	2	0	0	0	N/A	0			941	2980	GGC	0	1	0.886794	2.11321	0	0.473215	0.473215	0.704402	1.68002
942	2977	CAG	0	0	0.337619	2.38814	0	0	0	N/A	0			942	2983	AAT	0	1	0.291373	2.70863	0	0.369191	0.369191	0.902876	1.31071
943	2980	GGC	0	1	0.945117	2.05488	0	0.486646	0.486646	0.684961	1.12648			943	2986	CAG	1	1	0.338939	2.36115	2.95038	0.423522	-2.52686	0.984243	-8.97094
944	2983	GAT	0	1	0.274244	2.72576	0	0.366871	0.366871	0.908585	0.849224			944	2989	ATA	0	0	0.629782	2.37022	0	0	0	N/A	0
945	2986	CAG	0	1	0.337619	2.38105	0	0.419982	0.419982	0.875815	0.972165			945	2992	GCG	0	1	1	2	0	0.5	0.5	0.666667	1.77511
946	2989	GTA	0	1	0.87287	2.12713	0	0.470117	0.470117	0.709043	1.08822			946	2995	CGT	0	0	1	2	0	0	0	N/A	0
947	2992	GCG	0	2	1	2	0	1	1	0.444444	2.31478			947	2998	GTC	0	2	0.80215	2.19785	0	0.90998	0.90998	0.536727	3.23064
948	2995	GGT	0	0	1	2	0	0	0	N/A	0			948	3001	AGC	0	1	0.90249	2.09751	0	0.476756	0.476756	0.69917	1.69259
949	2998	GTC	0	2	0.920701	2.0793	0	0.961863	0.961863	0.480387	2.2265			949	3004	CGT	0	2	0.886794	2.11321	0	0.946429	0.946429	0.496182	3.36004
950	3001	GGC	0	2	0.899559	2.0793	0	0.961863	0.961863	0.48723	2.2265			950	3007	GAC	0	1	0.291373	2.56503	0	0.389859	0.389859	0.897993	1.38409
951	3004	GGT	0	1	1	2	0	0.5	0.5	0.666667	1.15739			951	3010	TTC	0	1	0.434971	2.56503	0	0.389859	0.389859	0.85501	1.38409
952	3007	AAC	0	2	0.274244	2.72576	0	0.733741	0.733741	0.825527	1.69845			952	3013	ACA	0	1	1	2	0	0.5	0.5	0.666667	1.77511
953	3010	ATC	0	4	0.982827	2.01717	0	1.98297	1.98297	0.204403	4.59014			953	3016	AAT	0	1	0.291373	2.70863	0	0.369191	0.369191	0.902876	1.31071
954	3013	GCA	0	1	1	2	0	0.5	0.5	0.666667	1.15739			954	3019	CTC	0	1	0.93327	2.06673	0	0.483856	0.483856	0.68891	1.7178
955	3016	GAT	0	0	0.274244	2.72576	0	0	0	N/A	0			955	3022	ATC	0	1	0.649028	2.35097	0	0.425356	0.425356	0.783657	1.51011
956	3019	AAC	0	3	0.364531	2.63547	0	1.13832	1.13832	0.67797	2.63495			956	3025	ACT	0	0	1	2	0	0	0	N/A	0
957	3022	GTC	0	1	0.973983	2.02602	0	0.493579	0.493579	0.675339	1.14253			957	3028	GGC	0	1	1	2	0	0.5	0.5	0.666667	1.77511
958	3025	ACT	0	0	1	2	0	0	0	N/A	0			958	3031	GCG	0	1	1	2	0	0.5	0.5	0.666667	1.77511
959	3028	CTC	0	2	0.361701	2.6383	0	0.758064	0.758064	0.773402	1.75475			959	3034	AAT	0	1	0.291373	2.70863	0	0.369191	0.369191	0.902876	1.31071
960	3031	ACG	0	2	1	2	0	1	1	0.444444	2.31478			960	3037	ACT	0	1	1	2	0	0.5	0.5	0.666667	1.77511
961	3034	GAT	0	0	0.274244	2.72576	0	0	0	N/A	0			961	3040	GTA	0	0	1	2	0	0	0	N/A	0
962	3037	GCT	0	0	1	2	0	0	0	N/A	0			962	3043	GTA	0	0	1	2	0	0	0	N/A	0
963	3040	GTA	0	0	1	2	0	0	0	N/A	0			963	3046	GTA	0	1	0.924978	2.07502	0	0.481923	0.481923	0.691674	1.71094
964	3043	GTA	0	1	0.87287	2.12713	0	0.470117	0.470117	0.709043	1.08822			964	3049	ATC	0	1	0.666942	2.33306	0	0.428622	0.428622	0.777686	1.52171
965	3046	GTA	0	0	1	2	0	0	0	N/A	0			965	3052	GTT	0	0	1	2	0	0	0	N/A	0
966	3049	ATC	0	1	0.579829	2.42017	0	0.413194	0.413194	0.806724	0.956451			966	3055	ATG	0	1	0.202642	2.79736	0	0.35748	0.35748	0.932453	1.26914
967	3052	ATT	0	1	0.867784	2.13222	0	0.468996	0.468996	0.710739	1.08562			967	3058	CGT	0	1	1	2	0	0.5	0.5	0.666667	1.77511
968	3055	ATG	0	1	0.0756225	2.92438	0	0.341953	0.341953	0.974793	0.791545			968	3061	GCG	0	0	1	2	0	0	0	N/A	0
969	3058	GGT	0	0	1	2	0	0	0	N/A	0			969	3064	TGG	0	1	0.261596	2.20738	0	0.453026	0.453026	0.894047	1.60835
970	3061	ACG	0	1	1	2	0	0.5	0.5	0.666667	1.15739			970	3067	GAT	0	1	0.291373	2.70863	0	0.369191	0.369191	0.902876	1.31071
971	3064	TGG	0	1	1.20569	1.75532	0	0.569696	0.569696	0.592811	1.31872			971	3070	CAG	1	0	0.338939	2.36969	2.95038	0	-2.95038	1	-10.4745
972	3067	GAT	0	1	0.274244	2.72576	0	0.366871	0.366871	0.908585	0.849224			972	3073	TTT	0	1	0.90249	2.09751	0	0.476756	0.476756	0.69917	1.69259
973	3070	CAG	0	0	0.337619	2.38814	0	0	0	N/A	0			973	3076	CGG	1	0	1.19725	1.80275	0.835251	0	-0.835251	1	-2.96533
974	3073	TTT	0	1	0.329128	2.67087	0	0.37441	0.37441	0.890291	0.866674			974	3079	CGT	0	1	0.388883	2.36022	0	0.423689	0.423689	0.858542	1.50419
975	3076	CGG	0	2	1.04006	1.83355	0	1.09078	1.09078	0.407125	2.52492			975	3082	ACC	0	1	1	2	0	0.5	0.5	0.666667	1.77511
976	3079	TGT	0	2	0.903217	2.08064	0	0.961241	0.961241	0.486226	2.22506			976	3085	GGT	0	0	1	2	0	0	0	N/A	0
977	3082	ACC	0	1	1	2	0	0.5	0.5	0.666667	1.15739			977	3088	GCT	0	0	1	2	0	0	0	N/A	0
978	3085	GGT	0	0	1	2	0	0	0	N/A	0			978	3091	GCC	0	0	1	2	0	0	0	N/A	0
979	3088	ACT	0	1	1	2	0	0.5	0.5	0.666667	1.15739			979	3094	ACC	0	1	1	2	0	0.5	0.5	0.666667	1.77511
980	3091	GCC	0	0	1	2	0	0	0	N/A	0			980	3097	GGA	0	1	0.958743	1.71977	0	0.581472	0.581472	0.642062	2.06436
981	3094	ACC	0	1	1	2	0	0.5	0.5	0.666667	1.15739			981	3100	GAG	0	0	0.332992	2.3335	0	0	0	N/A	0
982	3100	CAG	0	2	0.337619	2.38339	0	0.839141	0.839141	0.767238	1.94242			982	3103	CTG	0	0	1.29137	1.70863	0	0	0	N/A	0
983	3103	CTG	0	0	1.27424	1.72576	0	0	0	N/A	0			983	3106	GAA	0	0	0.370218	2.29628	0	0	0	N/A	0
984	3109	AAA	0	0	0.380958	2.38489	0	0	0	N/A	0			984	3109	AAA	0	1	0.370218	2.35951	0	0.423817	0.423817	0.864376	1.50465
985	3112	GGC	0	1	0.945117	2.05488	0	0.486646	0.486646	0.684961	1.12648			985	3112	CGC	0	1	0.886794	2.11321	0	0.473215	0.473215	0.704402	1.68002
986	3115	GAC	0	2	0.274244	2.63547	0	0.758878	0.758878	0.820381	1.75663			986	3115	CAC	0	1	0.291373	2.70863	0	0.369191	0.369191	0.902876	1.31071
987	3118	TTC	0	2	0.419414	2.58059	0	0.775018	0.775018	0.739936	1.79399			987	3118	TTC	0	0	0.291373	2.70863	0	0	0	N/A	0
988	3121	ATC	0	1	0.609319	2.39068	0	0.418291	0.418291	0.796894	0.96825			988	3121	ATC	0	0	0.582298	2.4177	0	0	0	N/A	0
989	3124	GCC	0	1	1	2	0	0.5	0.5	0.666667	1.15739			989	3124	GGC	0	0	1	2	0	0	0	N/A	0
990	3127	TGC	0	2	0.784942	2.13222	0	0.937991	0.937991	0.534248	2.17124			990	3127	AGC	0	1	0.434971	2.56503	0	0.389859	0.389859	0.85501	1.38409
991	3130	GGT	0	0	1	2	0	0	0	N/A	0			991	3130	AGT	0	1	0.90249	2.09751	0	0.476756	0.476756	0.69917	1.69259
992	3133	CGG	0	0	1.27957	1.72043	0	0	0	N/A	0			992	3133	TGG	0	0	0	2.33402	0	0	0	N/A	0
993	3136	GGT	0	1	1	2	0	0.5	0.5	0.666667	1.15739			993	3136	TGT	0	1	0.90249	2.05748	0	0.486032	0.486032	0.695101	1.72553
994	3139	TGC	0	2	0.364531	2.48398	0	0.805161	0.805161	0.760432	1.86377			994	3139	TGG	0.5	2.5	0.428554	2.17215	1.16671	1.15094	-0.0157783	0.755061	-0.0560164
995	3142	GAT	1	3	0.329128	2.67087	3.03833	1.12323	-1.91511	0.937912	-4.43304			995	3142	CTG	1.5	2.5	0.955463	1.97696	1.56992	1.26457	-0.30535	0.750691	-1.08406
996	3145	GAA	0	1	0.380958	2.29992	0	0.434797	0.434797	0.857898	1.00646			996	3145	GTA	0	2	0.813236	2.11918	0	0.94376	0.94376	0.522258	3.35057
997	3148	GTT	1	3	0.851103	2.1489	1.17495	1.39606	0.221118	0.680321	0.511839			997	3148	ATC	0	1	0.649028	2.35097	0	0.425356	0.425356	0.783657	1.51011
998	3151	GCC	0	2	1	2	0	1	1	0.444444	2.31478			998	3151	GCC	0	1	1	2	0	0.5	0.5	0.666667	1.77511
999	3154	CGC	0	2	0.945117	2.03374	0	0.983409	0.983409	0.466114	2.27637			999	3154	TGC	0	1	0.90249	2.05748	0	0.486032	0.486032	0.695101	1.72553
1000	3157	GGG	1	1	1.18042	1.81958	0.847153	0.549579	-0.297575	0.845178	-0.688819			1000	3157	CGC	0	1	1	2	0	0.5	0.5	0.666667	1.77511
1001	3160	TTC	0	0	0.274244	2.72576	0	0	0	N/A	0			1001	3160	TTC	0	0	0.291373	2.70863	0	0	0	N/A	0
1002	3163	AGC	0	3	0.903217	2.07564	0	1.44534	1.44534	0.338304	3.34563			1002	3163	AGC	0	2	0.548177	2.45182	0	0.815719	0.815719	0.667938	2.89599
1003	3166	CAG	0	0	0.337619	2.38814	0	0	0	N/A	0			1003	3166	CAT	0	0	0.291373	2.70863	0	0	0	N/A	0
1004	3169	CAG	0	0	0.337619	2.38814	0	0	0	N/A	0			1004	3169	CAA	1	0	0.338114	2.37051	2.95758	0	-2.95758	1	-10.5001
1005	3172	GGC	0	1	1	2	0	0.5	0.5	0.666667	1.15739			1005	3172	CGC	0	0	1	2	0	0	0	N/A	0
1006	3175	GTC	0	2	0.531621	2.46838	0	0.810248	0.810248	0.676989	1.87554			1006	3175	TTC	0	0	0.291373	2.70863	0	0	0	N/A	0
1007	3178	GAG	0	1	0.337619	2.39947	0	0.416758	0.416758	0.876651	0.964701			1007	3178	AAG	0	1	0.332992	2.38019	0	0.420134	0.420134	0.877269	1.49157
1008	3181	GCT	0	1	1	2	0	0.5	0.5	0.666667	1.15739			1008	3181	GGT	0	1	1	2	0	0.5	0.5	0.666667	1.77511
1009	3184	GTT	1	1	1.02274	1.97726	0.977761	0.505752	-0.47201	0.883777	-1.0926			1009	3184	GTT	0	1	0.93327	2.06673	0	0.483856	0.483856	0.68891	1.7178
1010	3187	TTC	0	0	0.274244	2.72576	0	0	0	N/A	0			1010	3187	TTC	0	0	0.291373	2.70863	0	0	0	N/A	0
1011	3190	CGT	2	1	0.792587	2.20741	2.52338	0.453019	-2.07036	0.981559	-4.79243			1011	3190	TTT	0.666667	2.33333	1.141	1.83038	0.584281	1.27478	0.690501	0.52517	2.45144
1012	3193	CTG	0	2	1.17855	1.82145	0	1.09802	1.09802	0.368633	2.54168			1012	3193	ATC	0.5	1.5	1.15373	1.84627	0.433378	0.812448	0.37907	0.615424	1.34579
1013	3199	GTC	0	2	1	2	0	1	1	0.444444	2.31478			1013	3196	ACC	1	2	0.980841	2.01916	1.01953	0.990511	-0.029022	0.749215	-0.103035
1014	3202	ATT	1	3	0.633813	2.36619	1.57775	1.26786	-0.309888	0.801652	-0.717323			1014	3199	GTC	0	0	1	2	0	0	0	N/A	0
1015	3205	ACG	0	1	1	2	0	0.5	0.5	0.666667	1.15739			1015	3202	ATT	0	0	0.582298	2.4177	0	0	0	N/A	0
1016	3208	CAG	0	0	0.337619	2.38814	0	0	0	N/A	0			1016	3205	GCG	0	1	1	2	0	0.5	0.5	0.666667	1.77511
1017	3211	GAT	0	1	0.274244	2.72576	0	0.366871	0.366871	0.908585	0.849224			1017	3208	CAG	0	0	0.332992	2.37564	0	0	0	N/A	0
1018	3214	CAC	0	0	0.274244	2.72576	0	0	0	N/A	0			1018	3211	AAT	0	0	0.291373	2.70863	0	0	0	N/A	0
1019	3217	CTG	0	0	1.27424	1.72576	0	0	0	N/A	0			1019	3214	GAC	0	1	0.291373	2.70863	0	0.369191	0.369191	0.902876	1.31071
1020	3220	TTG	2	0	0.882997	1.95187	2.26501	0	-2.26501	1	-5.243			1020	3217	CTG	0	0	1.29137	1.70863	0	0	0	N/A	0
1021	3229	ACG	0.5	3.5	0.498225	2.50177	1.00356	1.39901	0.395445	0.67625	0.915367			1021	3220	CTG	0	0	1.29137	1.70863	0	0	0	N/A	0
1022	3232	CTG	0	2	0.814899	2.1851	0	0.91529	0.91529	0.530518	2.11869			1022	3223	CAG	0	0	0.332992	2.37564	0	0	0	N/A	0
1023	3235	ATC	0	1	0.53267	2.46733	0	0.405296	0.405296	0.822443	0.938171			1023	3229	CGG	1	0	1.1721	1.8279	0.853173	0	-0.853173	1	-3.02896
1024	3238	GCG	0	1	1	2	0	0.5	0.5	0.666667	1.15739			1024	3232	TTG	1	0	0.759529	2.0085	1.31661	0	-1.31661	1	-4.67425
1025	3241	GCG	1	0	1	2	1	0	-1	1	-2.31478			1025	3235	AGC	0	2	0.434971	2.51855	0	0.794107	0.794107	0.727145	2.81926
1026	3244	AAG	0	2	0.337619	2.40278	0	0.83237	0.83237	0.768777	1.92675			1026	3238	GGC	0	1	1	2	0	0.5	0.5	0.666667	1.77511
1027	3247	TTG	1	0	1.236	1.74786	0.809059	0	-0.809059	1	-1.87279			1027	3241	ACA	0	1	1	2	0	0.5	0.5	0.666667	1.77511
1028	3250	CGC	2	3	1	2	2	1.5	-0.5	0.790123	-1.15739			1028	3244	GAG	0	1	0.332992	2.3984	0	0.416944	0.416944	0.878087	1.48025
1029	3253	AAT	0	3	0.274244	2.72576	0	1.10061	1.10061	0.750062	2.54767			1029	3247	CGC	1	1	1	2	1	0.5	-0.5	0.888889	-1.77511
1030	3256	AAA	0	0	0.380958	2.38489	0	0	0	N/A	0			1030	3250	ACC	1	2	1	2	1	1	0	0.740741	0
1031	3259	CGC	0	4	0.895608	2.10439	0	1.90079	1.90079	0.242115	4.3999			1031	3253	GAT	0	1	0.291373	2.70863	0	0.369191	0.369191	0.902876	1.31071
1032	3262	ATC	0	2	0.946232	2.05377	0	0.97382	0.97382	0.468662	2.25418			1032	3256	GAA	0	1	0.370218	2.31153	0	0.432614	0.432614	0.861949	1.53588
1033	3265	ATC	0	0	0.553812	2.44619	0	0	0	N/A	0			1033	3259	GGT	0	0	1	2	0	0	0	N/A	0
1034	3268	GGC	0	0	1	2	0	0	0	N/A	0			1034	3262	GTC	0	1	0.93327	2.06673	0	0.483856	0.483856	0.68891	1.7178
1035	3271	GAA	0	2	0.380958	2.30558	0	0.86746	0.86746	0.736503	2.00798			1035	3265	ATC	0	1	0.942523	2.05748	0	0.486032	0.486032	0.685826	1.72553
1036	3277	TGC	3	2	0.999926	1.98393	3.00022	1.0081	-1.99212	0.953848	-4.61132			1036	3268	GGC	0	1	0.856402	2.1436	0	0.466505	0.466505	0.714533	1.6562
1037	3280	GTG	0	1	0.0577329	2.94227	0	0.339874	0.339874	0.980756	0.786732			1037	3271	AAA	0	0	0.370218	2.37153	0	0	0	N/A	0
1038	3283	GCT	0	3	1	2	0	1.5	1.5	0.296296	3.47216			1038	3274	CAA	1	0	0.338114	2.37051	2.95758	0	-2.95758	1	-10.5001
1039	3286	GCG	0	0	1	2	0	0	0	N/A	0			1039	3277	CGC	0	1	0.388883	2.36022	0	0.423689	0.423689	0.858542	1.50419
1040	3289	ATC	0	1	0.609319	2.39068	0	0.418291	0.418291	0.796894	0.96825			1040	3280	GTG	0	1	0.137604	2.8624	0	0.349358	0.349358	0.954132	1.2403
1041	3292	GGC	0	1	0.909714	2.09029	0	0.478403	0.478403	0.696762	1.1074			1041	3283	GCT	0.666667	3.33333	0.909001	2.091	0.733406	1.59413	0.860729	0.509606	3.05579
1042	3295	AAT	0	0	0.274244	2.72576	0	0	0	N/A	0			1042	3286	ACG	0	1	1	2	0	0.5	0.5	0.666667	1.77511
1043	3301	CAG	0	0	0.337619	2.38814	0	0	0	N/A	0			1043	3289	ATC	0	0	0.582298	2.4177	0	0	0	N/A	0
1044	3304	GCT	2	0	1	2	2	0	-2	1	-4.62955			1044	3292	GGC	0	0	1	2	0	0	0	N/A	0
1045	3307	CGG	0	1	1.08284	1.91716	0	0.521606	0.521606	0.639053	1.2074			1045	3295	AAT	0	0	0.291373	2.70863	0	0	0	N/A	0
1046	3310	CGA	2	0	1.16513	1.67288	1.71654	0	-1.71654	1	-3.97342			1046	3298	CAG	0	0	0.332992	2.37564	0	0	0	N/A	0
1047	3313	GAT	0	1	0.274244	2.72576	0	0.366871	0.366871	0.908585	0.849224			1047	3301	CAG	0	0	0.332992	2.37564	0	0	0	N/A	0
1048	3316	CTG	0	0	1.27424	1.72576	0	0	0	N/A	0			1048	3304	CTT	0	0	1	2	0	0	0	N/A	0
1049	3319	ACT	0	2	1	2	0	1	1	0.444444	2.31478			1049	3307	TGG	1	1	0.99446	1.9139	1.00557	0.522494	-0.483078	0.883083	-1.71504
1050	3322	GGC	0	0	1	2	0	0	0	N/A	0			1050	3310	CTC	0	1	0.388883	2.61112	0	0.382978	0.382978	0.870372	1.35966
1051	3325	ATA	0	1	0.746171	2.25383	0	0.443689	0.443689	0.751276	1.02704			1051	3313	AAT	0	1	0.291373	2.70863	0	0.369191	0.369191	0.902876	1.31071
1052	3328	GGC	0	2	0.803365	2.19663	0	0.910484	0.910484	0.536134	2.10757			1052	3316	CTG	0	0	1.29137	1.70863	0	0	0	N/A	0
1053	3331	GGC	1	2	0.945117	2.05488	1.05807	0.973291	-0.0847793	0.764786	-0.196245			1053	3322	GGC	0	1	0.886794	2.11321	0	0.473215	0.473215	0.704402	1.68002
1054	3334	CAG	0	0	0.337619	2.38814	0	0	0	N/A	0			1054	3325	GTA	0	1	0.924978	2.07502	0	0.481923	0.481923	0.691674	1.71094
1055	3337	TTC	0	1	0.516436	2.48356	0	0.402647	0.402647	0.827855	0.932038			1055	3328	GGC	0	0	1	2	0	0	0	N/A	0
1056	3340	AGT	0	2	0.419414	2.58059	0	0.775018	0.775018	0.739936	1.79399			1056	3331	GGT	0	2	0.886794	2.11321	0	0.946429	0.946429	0.496182	3.36004
1057	3343	GCG	0	2	1	2	0	1	1	0.444444	2.31478			1057	3334	CAG	0	1	0.332992	2.3671	0	0.422458	0.422458	0.876674	1.49982
1058	3346	CTG	1	0	1.22415	1.7547	0.816891	0	-0.816891	1	-1.89092			1058	3337	CTC	0	1	0.388883	2.61112	0	0.382978	0.382978	0.870372	1.35966
1059	3349	ATG	0	0	0	3	0	0	0	N/A	0			1059	3340	GGT	0	0	1	2	0	0	0	N/A	0
1060	3352	GCT	0	0	1	2	0	0	0	N/A	0			1060	3343	GCG	0	1	1	2	0	0.5	0.5	0.666667	1.77511
1061	3355	GAA	0	0	0.380958	2.28785	0	0	0	N/A	0			1061	3346	TTG	1	0	1.19959	1.76038	0.833618	0	-0.833618	1	-2.95954
1062	3358	CAG	0	1	0.337619	2.39117	0	0.418206	0.418206	0.876275	0.968052			1062	3349	ATG	0	0	0	3	0	0	0	N/A	0
1063	3361	GGC	0	2	0.945117	2.05488	0	0.973291	0.973291	0.469172	2.25295			1063	3352	ACT	0	1	1	2	0	0.5	0.5	0.666667	1.77511
1064	3364	GTT	0	2	0.918476	2.08152	0	0.960835	0.960835	0.481416	2.22412			1064	3355	GTA	1	1	0.87238	2.06004	1.14629	0.485428	-0.660862	0.911497	-2.34621
1065	3367	AAC	0	1	0.274244	2.72576	0	0.366871	0.366871	0.908585	0.849224			1065	3358	CAA	1	1	0.338114	2.3758	2.95758	0.42091	-2.53667	0.984479	-9.00576
1066	3370	CGG	0	0	1.27957	1.72043	0	0	0	N/A	0			1066	3361	CGC	0	1	1	2	0	0.5	0.5	0.666667	1.77511
1067	3373	GGC	0	1	1	2	0	0.5	0.5	0.666667	1.15739			1067	3364	GAA	0	1	0.370218	2.3083	0	0.433219	0.433219	0.861783	1.53803
1068	3376	AAC	0	2	0.274244	2.72576	0	0.733741	0.733741	0.825527	1.69845			1068	3367	TAC	0	1	0.291373	2.61112	0	0.382978	0.382978	0.899613	1.35966
1069	3379	GCC	0	1	1	2	0	0.5	0.5	0.666667	1.15739			1069	3373	CGC	0	1	1	2	0	0.5	0.5	0.666667	1.77511
1070	3382	GAT	0	2	0.282128	2.67667	0	0.747197	0.747197	0.818387	1.72959			1070	3376	CAC	0	2	0.291373	2.56503	0	0.779718	0.779718	0.806391	2.76818
1071	3385	TTT	0	0	0.274244	2.72576	0	0	0	N/A	0			1071	3379	GCC	0	0	1	2	0	0	0	N/A	0
1072	3388	GAA	0	1	0.380958	2.35614	0	0.424424	0.424424	0.860816	0.982446			1072	3382	GAG	0	1	0.332992	2.34023	0	0.427308	0.427308	0.875434	1.51704
1073	3391	CAG	0	0	0.337619	2.38814	0	0	0	N/A	0			1073	3385	TTT	0	1	0.90249	2.09751	0	0.476756	0.476756	0.69917	1.69259
1074	3394	GGC	0	2	1	2	0	1	1	0.444444	2.31478			1074	3388	AAA	0	0	0.370218	2.37153	0	0	0	N/A	0
1075	3397	AAA	0	0	0.380958	2.38489	0	0	0	N/A	0			1075	3391	CAG	0	1	0.332992	2.3689	0	0.422136	0.422136	0.876756	1.49868
1076	3400	CAG	0	0	0.337619	2.38814	0	0	0	N/A	0			1076	3394	CGC	0	2	0.743196	2.19785	0	0.90998	0.90998	0.55846	3.23064
1077	3403	CGT	0	0	1	2	0	0	0	N/A	0			1077	3397	GAA	0	0	0.370218	2.29628	0	0	0	N/A	0
1078	3406	CAG	0	0	0.337619	2.38814	0	0	0	N/A	0			1078	3400	GAC	0	2	0.291373	2.56503	0	0.779718	0.779718	0.806391	2.76818
1079	3409	GTA	0	1	0.971191	2.02881	0	0.4929	0.4929	0.67627	1.14095			1079	3403	CGT	0	0	1	2	0	0	0	N/A	0
1080	3412	AAA	0	0	0.380958	2.38489	0	0	0	N/A	0			1080	3406	GAC	0	0	0.291373	2.70863	0	0	0	N/A	0
1081	3415	CTC	0	2	0.361701	2.6383	0	0.758064	0.758064	0.773402	1.75475			1081	3409	GTA	0	1	0.924978	2.07502	0	0.481923	0.481923	0.691674	1.71094
1082	3418	AGC	0	3	0.9581	2.0419	0	1.46922	1.46922	0.315311	3.40092			1082	3412	AAA	0	0	0.370218	2.37153	0	0	0	N/A	0
1083	3421	CAC	0	0	0.274244	2.72576	0	0	0	N/A	0			1083	3415	CTC	0	1	0.639776	2.36022	0	0.423689	0.423689	0.786741	1.50419
1084	3424	GTT	0	0	1	2	0	0	0	N/A	0			1084	3418	CGC	0	2	0.856402	2.1436	0	0.933011	0.933011	0.510557	3.3124
1085	3427	GCC	0	0	1	2	0	0	0	N/A	0			1085	3421	CAC	0	1	0.291373	2.70863	0	0.369191	0.369191	0.902876	1.31071
1086	3430	AAG	0	2	0.337619	2.39086	0	0.836519	0.836519	0.767833	1.93636			1086	3424	GTT	0	1	0.639776	2.36022	0	0.423689	0.423689	0.786741	1.50419
1087	3433	CTG	1	0	1.23267	1.74979	0.81125	0	-0.81125	1	-1.87786			1087	3427	GCC	0	0	1	2	0	0	0	N/A	0
1088	3436	CAC	0	0	0.274244	2.72576	0	0	0	N/A	0			1088	3430	GAG	0	1	0.332992	2.34023	0	0.427308	0.427308	0.875434	1.51704
1089	3439	CAG	0	0	0.337619	2.38814	0	0	0	N/A	0			1089	3433	CTG	1	0	1.18482	1.76871	0.844013	0	-0.844013	1	-2.99644
1090	3442	CGC	0	0	1	2	0	0	0	N/A	0			1090	3436	CAC	0	2	0.291373	2.56503	0	0.779718	0.779718	0.806391	2.76818
1091	3445	CGT	0	1	1	2	0	0.5	0.5	0.666667	1.15739			1091	3442	CGC	0	1	0.886794	2.06673	0	0.483856	0.483856	0.699751	1.7178
1092	3448	ATC	0	0	0.553812	2.44619	0	0	0	N/A	0			1092	3445	GGT	0	1	0.886794	2.11321	0	0.473215	0.473215	0.704402	1.68002
1093	3451	GCC	0	1	1	2	0	0.5	0.5	0.666667	1.15739			1093	3448	ATC	0	0	0.582298	2.4177	0	0	0	N/A	0
1094	3457	CTT	0	1	0.316144	2.68386	0	0.372598	0.372598	0.894619	0.862482			1094	3451	ACC	0	1	1	2	0	0.5	0.5	0.666667	1.77511
1095	3460	CAG	0	1	0.337619	2.38482	0	0.41932	0.41932	0.875986	0.970631			1095	3454	CTG	0.5	1.5	1.08867	1.91133	0.459276	0.784794	0.325518	0.63711	1.15566
1096	3463	GCC	0	0	1	2	0	0	0	N/A	0			1096	3457	TTG	1	0	0.759529	2.0085	1.31661	0	-1.31661	1	-4.67425
1097	3466	GCG	0	1	1	2	0	0.5	0.5	0.666667	1.15739			1097	3460	CAG	1	0	0.365095	2.34353	2.73901	0	-2.73901	1	-9.72411
1098	3469	ACG	0	2	0.924378	2.07562	0	0.963566	0.963566	0.47869	2.23044			1098	3463	GCC	0	1	1	2	0	0.5	0.5	0.666667	1.77511
1099	3472	CTG	0	0	1.27424	1.72576	0	0	0	N/A	0			1099	3466	ACG	0	1	1	2	0	0.5	0.5	0.666667	1.77511
1100	3478	TGC	0	2	0.9581	2.02576	0	0.987284	0.987284	0.460913	2.28534			1100	3469	GCG	0	2	1	2	0	1	1	0.444444	3.55023
1101	3481	CGC	0	1	0.909714	2.05551	0	0.486498	0.486498	0.693205	1.12613			1101	3472	CTG	0	0	1.29137	1.70863	0	0	0	N/A	0
1102	3484	GGC	0	3	0.448749	2.3389	0	1.28265	1.28265	0.590638	2.96905			1102	3475	CAG	0	1	0.332992	2.38093	0	0.420005	0.420005	0.877302	1.49111
1103	3487	CAG	0	0	0.337619	2.38814	0	0	0	N/A	0			1103	3478	GGC	0	1	1	2	0	0.5	0.5	0.666667	1.77511
1104	3490	GTT	0	1	0.966258	2.03374	0	0.491704	0.491704	0.677914	1.13819			1104	3481	AGC	0	2	0.434971	2.51855	0	0.794107	0.794107	0.727145	2.81926
1105	3493	GTC	0	0	1	2	0	0	0	N/A	0			1105	3484	CGC	0	2	0.886794	2.06673	0	0.967712	0.967712	0.489651	3.4356
1106	3496	ACT	0	0	1	2	0	0	0	N/A	0			1106	3487	GAG	0	1	0.332992	2.36984	0	0.42197	0.42197	0.876799	1.49809
1107	3505	CGC	0	2	1	2	0	1	1	0.444444	2.31478			1107	3490	ATT	0	0	0.582298	2.4177	0	0	0	N/A	0
1108	3508	CAG	0	1	0.332826	2.41367	0	0.414307	0.414307	0.878818	0.959028			1108	3493	GTC	1	2	1	2	1	1	0	0.740741	0
1109	3511	CTG	0	0	1.27424	1.72576	0	0	0	N/A	0			1109	3496	GGT	1	1	1	1.94672	1	0.513684	-0.486316	0.884835	-1.72653
1110	3514	GCG	0	1	1	2	0	0.5	0.5	0.666667	1.15739			1110	3502	CCG	1.5	1.5	0.390792	2.59584	3.83836	0.577847	-3.26052	0.975439	-11.5756
1111	3517	ATA	0	2	0.690348	2.30965	0	0.865931	0.865931	0.592722	2.00444			1111	3505	ATC	0	1	0.649028	2.35097	0	0.425356	0.425356	0.783657	1.51011
1112	3520	GGT	0	2	0.954443	2.04556	0	0.977729	0.977729	0.464923	2.26322			1112	3508	CAA	0	1	0.354241	2.41343	0	0.414348	0.414348	0.872008	1.47103
1113	3523	AAA	0	2	0.380958	2.34752	0	0.851963	0.851963	0.740249	1.9721			1113	3511	CTC	1	2	0.937774	2.03124	1.06635	0.98462	-0.0817349	0.763731	-0.290177
1114	3526	TTG	1	1	1.04385	1.87331	0.957993	0.533815	-0.424179	0.871957	-0.981878			1114	3514	GCG	0	0	1	2	0	0	0	N/A	0
1115	3529	TCG	1	2	1	1.96631	1	1.01713	0.0171332	0.735679	0.0396596			1115	3517	ATA	0	0	0.629782	2.37022	0	0	0	N/A	0
1116	3532	TTC	0	2	0.932083	2.06792	0	0.967157	0.967157	0.475142	2.23875			1116	3520	GCT	0	0	1	2	0	0	0	N/A	0
1117	3535	GCC	0	2	0.962995	2.037	0	0.981834	0.981834	0.461043	2.27273			1117	3523	GAT	0	0	0.291373	2.70863	0	0	0	N/A	0
1118	3538	ATC	0	1	0.609319	2.39068	0	0.418291	0.418291	0.796894	0.96825			1118	3526	GTG	1	1	1.11612	1.82493	0.895965	0.547966	-0.347999	0.855983	-1.23548
1119	3541	AAT	0	0	0.274244	2.72576	0	0	0	N/A	0			1119	3529	GCG	0	1	1	2	0	0.5	0.5	0.666667	1.77511
1120	3544	CAC	0	0	0.274244	2.72576	0	0	0	N/A	0			1120	3532	ATC	0	0	0.582298	2.4177	0	0	0	N/A	0
1121	3547	CGC	0	0	1	2	0	0	0	N/A	0			1121	3535	GCC	0	0	1	2	0	0	0	N/A	0
1122	3550	TAC	0	1	0.274244	2.68386	0	0.372598	0.372598	0.90729	0.862482			1122	3538	GTC	0	1	0.915356	2.08464	0	0.479698	0.479698	0.694881	1.70304
1123	3553	GCT	1	0	1	2	1	0	-1	1	-2.31478			1123	3541	GAT	0	1	0.291373	2.70863	0	0.369191	0.369191	0.902876	1.31071
1124	3556	CTC	0	3	0.889609	2.11039	0	1.42154	1.42154	0.348117	3.29054			1124	3544	CAC	0	1	0.291373	2.70863	0	0.369191	0.369191	0.902876	1.31071
1125	3559	GCT	1	1	1	2	1	0.5	-0.5	0.888889	-1.15739			1125	3547	CGC	0	0	1	2	0	0	0	N/A	0
1126	3562	GTC	1	1	1.08315	1.91685	0.923234	0.521689	-0.401545	0.869643	-0.929486			1126	3550	AAT	0	0	0.291373	2.70863	0	0	0	N/A	0
1127	3565	GCG	1	2	0.923898	2.00036	1.08237	0.999822	-0.0825483	0.763615	-0.191081			1127	3553	CGC	0	2	0.886794	2.11321	0	0.946429	0.946429	0.496182	3.36004
1128	3568	ATG	0	1	0.942267	2.05773	0	0.485972	0.485972	0.685911	1.12492			1128	3556	TTC	0	1	0.542266	2.45773	0	0.406879	0.406879	0.819245	1.44451
1129	3571	ACG	0	1	1	2	0	0.5	0.5	0.666667	1.15739			1129	3559	ATT	0	1	0.666942	2.33306	0	0.428622	0.428622	0.777686	1.52171
1130	3574	TTC	0	1	0.309023	2.69098	0	0.371612	0.371612	0.896992	0.860199			1130	3562	CTC	1	2	0.906475	2.09352	1.10317	0.955327	-0.147847	0.781275	-0.524892
1131	3577	CAG	0	2	0.337619	2.37522	0	0.842026	0.842026	0.766584	1.9491			1131	3565	TTT	1	1	0.713708	2.09435	1.40113	0.477474	-0.923659	0.935401	-3.2792
1132	3580	GAT	0	1	0.274244	2.63547	0	0.379439	0.379439	0.905749	0.878317			1132	3568	GTG	0	1	0.137604	2.8624	0	0.349358	0.349358	0.954132	1.2403
1133	3583	GTC	0	1	0.973983	2.02602	0	0.493579	0.493579	0.675339	1.14253			1133	3571	GCG	0	1	1	2	0	0.5	0.5	0.666667	1.77511
1134	3586	GGT	0	0	1	2	0	0	0	N/A	0			1134	3574	CGC	0	1	0.886794	2.11321	0	0.473215	0.473215	0.704402	1.68002
1135	3589	CAT	0	0	0.274244	2.72576	0	0	0	N/A	0			1135	3577	GAG	1	1	0.340535	2.36229	2.93655	0.423317	-2.51324	0.984126	-8.92256
1136	3592	CGG	0	0	1.27957	1.72043	0	0	0	N/A	0			1136	3580	GAT	0	1	0.291373	2.70863	0	0.369191	0.369191	0.902876	1.31071
1137	3595	CAG	1	0	0.352082	2.37367	2.84025	0	-2.84025	1	-6.57454			1137	3583	ATC	0	0	0.582298	2.4177	0	0	0	N/A	0
1138	3598	ATC	0	1	0.609319	2.39068	0	0.418291	0.418291	0.796894	0.96825			1138	3586	GGT	0	0	1	2	0	0	0	N/A	0
1139	3601	GAG	0	2	0.337619	2.37776	0	0.841126	0.841126	0.766788	1.94702			1139	3589	CAT	0	0	0.291373	2.70863	0	0	0	N/A	0
1140	3604	CCA	0	0	1	2	0	0	0	N/A	0			1140	3592	TGG	0	1	0.261596	2.20738	0	0.453026	0.453026	0.894047	1.60835
1141	3607	GTA	0	0	1	2	0	0	0	N/A	0			1141	3595	CAC	0	0	0.291373	2.70863	0	0	0	N/A	0
1142	3610	GCC	0	2	1	2	0	1	1	0.444444	2.31478			1142	3598	ATC	0	0	0.582298	2.4177	0	0	0	N/A	0
1143	3613	TTT	0	0	0.274244	2.72576	0	0	0	N/A	0			1143	3601	GAG	0	1	0.332992	2.34204	0	0.426978	0.426978	0.875519	1.51587
1144	3616	TTC	0	0	0.274244	2.72576	0	0	0	N/A	0			1144	3604	CCA	0	0	1	2	0	0	0	N/A	0
1145	3619	ACG	0	1	1	2	0	0.5	0.5	0.666667	1.15739			1145	3607	GTA	0	1	0.940856	2.05914	0	0.485639	0.485639	0.686381	1.72413
1146	3622	GTA	0	0	1	2	0	0	0	N/A	0			1146	3610	GCC	0	0	1	2	0	0	0	N/A	0
1147	3625	ACG	0	0	1	2	0	0	0	N/A	0			1147	3613	TTT	0	0	0.291373	2.70863	0	0	0	N/A	0
1148	3628	TGC	1	2	0.606722	2.24178	1.6482	0.892147	-0.756053	0.883223	-1.75009			1148	3616	TTC	0	0	0.291373	2.70863	0	0	0	N/A	0
1149	3631	GGC	0	1	0.945117	2.05488	0	0.486646	0.486646	0.684961	1.12648			1149	3619	GCG	0	0	1	2	0	0	0	N/A	0
1150	3634	CAG	0	0	0.337619	2.38814	0	0	0	N/A	0			1150	3622	GTA	0	0	1	2	0	0	0	N/A	0
1151	3637	ATC	0	1	0.609319	2.39068	0	0.418291	0.418291	0.796894	0.96825			1151	3625	GCG	0	0	1	2	0	0	0	N/A	0
1152	3640	GTC	0	0	1	2	0	0	0	N/A	0			1152	3628	TGC	1	1	0.90249	2.05748	1.10805	0.486032	-0.622013	0.907037	-2.20829
1153	3643	CGG	1	0	1.09367	1.90633	0.914351	0	-0.914351	1	-2.11652			1153	3631	GGC	0	1	0.886794	2.11321	0	0.473215	0.473215	0.704402	1.68002
1154	3646	CCA	0	0	1	2	0	0	0	N/A	0			1154	3637	ATC	0	0	0.582298	2.4177	0	0	0	N/A	0
1155	3649	GCG	0	0	1	2	0	0	0	N/A	0			1155	3640	GTC	0	1	0.93327	2.06673	0	0.483856	0.483856	0.68891	1.7178
1156	3652	GCT	0	0	1	2	0	0	0	N/A	0			1156	3643	CGG	1	0	1.19725	1.80275	0.835251	0	-0.835251	1	-2.96533
1157	3655	GTA	0	0	1	2	0	0	0	N/A	0			1157	3646	CCA	0	0	1	2	0	0	0	N/A	0
1158	3658	GGA	0.5	1.5	0.957509	1.73879	0.522188	0.862668	0.340479	0.644881	0.788133			1158	3649	GCG	0	1	1	2	0	0.5	0.5	0.666667	1.77511
1159	3661	AAT	0	1	0.274244	2.72576	0	0.366871	0.366871	0.908585	0.849224			1159	3652	GTT	0	2	0.876054	2.12395	0	0.941643	0.941643	0.501239	3.34305
1160	3664	CGT	0	1	1	2	0	0.5	0.5	0.666667	1.15739			1160	3655	ATA	0	0	0.629782	2.37022	0	0	0	N/A	0
1161	3667	CAT	0	0	0.274244	2.72576	0	0	0	N/A	0			1161	3658	GGG	0	0	1	2	0	0	0	N/A	0
1162	3670	ACA	0	1	1	2	0	0.5	0.5	0.666667	1.15739			1162	3661	AAT	0	0	0.291373	2.70863	0	0	0	N/A	0
1163	3673	GGT	0	0	1	2	0	0	0	N/A	0			1163	3664	GCT	0	0	1	2	0	0	0	N/A	0
1164	3676	TCC	0	0	1	2	0	0	0	N/A	0			1164	3667	CAT	0	0	0.291373	2.70863	0	0	0	N/A	0
1165	3679	TTT	0	0	0.274244	2.72576	0	0	0	N/A	0			1165	3670	GCT	0	0	1	2	0	0	0	N/A	0
1166	3682	ATT	0	1	0.53267	2.46733	0	0.405296	0.405296	0.822443	0.938171			1166	3673	CTT	0	0	1	2	0	0	0	N/A	0
1167	3685	GCA	0	0	1	2	0	0	0	N/A	0			1167	3676	TCC	0	0	1	2	0	0	0	N/A	0
1168	3688	GTC	0	2	0.910751	2.08925	0	0.957282	0.957282	0.484996	2.21589			1168	3679	TTT	0	0	0.291373	2.70863	0	0	0	N/A	0
1169	3691	CAA	0	0	0.380958	2.3448	0	0	0	N/A	0			1169	3682	ATT	0	0	0.582298	2.4177	0	0	0	N/A	0
1170	3694	AAG	0	0	0.337619	2.42823	0	0	0	N/A	0			1170	3685	GCA	0	0	1	2	0	0	0	N/A	0
1171	3697	CGC	0	0	1	2	0	0	0	N/A	0			1171	3688	GTC	0	0	1	2	0	0	0	N/A	0
1172	3700	GAA	0	0	0.380958	2.28785	0	0	0	N/A	0			1172	3691	CAA	0	0	0.370218	2.33841	0	0	0	N/A	0
1173	3703	GCA	0	0	1	2	0	0	0	N/A	0			1173	3694	AAG	0	1	0.40828	2.3858	0	0.419146	0.419146	0.853877	1.48807
1174	3706	TGG	0	1	0.124403	2.28436	0	0.437759	0.437759	0.948354	1.01331			1174	3697	CGC	0	0	1	2	0	0	0	N/A	0
1175	3709	TGT	0	0	0.274244	2.44619	0	0	0	N/A	0			1175	3700	GCA	0	0	1	2	0	0	0	N/A	0
1176	3712	CGA	0	1	0.979693	1.74606	0	0.572717	0.572717	0.640579	1.32571			1176	3703	ACA	0	0	1	2	0	0	0	N/A	0
1177	3715	GTT	0	0	1	2	0	0	0	N/A	0			1177	3706	TGG	0	0	0	2.33402	0	0	0	N/A	0
1178	3721	CGC	0	0	1	2	0	0	0	N/A	0			1178	3709	TAT	0	1	0.291373	2.06673	0	0.483856	0.483856	0.876438	1.7178
1179	3724	CGG	0	1	1.22464	1.75937	0	0.568387	0.568387	0.589598	1.31569			1179	3712	CCA	0	0	1	2	0	0	0	N/A	0
1180	3727	TTT	0	0	0.274244	2.72576	0	0	0	N/A	0			1180	3715	GCT	0	1	1	2	0	0.5	0.5	0.666667	1.77511
1181	3730	CAC	0	1	0.329128	2.67087	0	0.37441	0.37441	0.890291	0.866674			1181	3718	TCA	0	0	1	1.29137	0	0	0	N/A	0
1182	3733	GCC	0	0	1	2	0	0	0	N/A	0			1182	3721	CGC	0	0	1	2	0	0	0	N/A	0
1183	3736	ATT	0	2	0.643061	2.35694	0	0.848558	0.848558	0.61724	1.96422			1183	3724	CGG	0	1	1.13789	1.81556	0	0.550794	0.550794	0.614725	1.95545
1184	3739	CTG	0	1	1.27465	1.72535	0	0.579592	0.579592	0.575118	1.34162			1184	3727	TTT	0	0	0.291373	2.70863	0	0	0	N/A	0
1185	3742	ATT	0	1	0.609319	2.39068	0	0.418291	0.418291	0.796894	0.96825			1185	3730	CGC	0	1	0.886794	2.11321	0	0.473215	0.473215	0.704402	1.68002
1186	3745	CAG	0	2	0.632965	2.18431	0	0.915622	0.915622	0.601132	2.11946			1186	3733	GCC	0	0	1	2	0	0	0	N/A	0
1187	3748	GTT	0	0	1	2	0	0	0	N/A	0			1187	3736	ATT	0	0	0.582298	2.4177	0	0	0	N/A	0
1188	3751	GTG	0	0	1	2	0	0	0	N/A	0			1188	3739	CTG	0	0	1.29137	1.70863	0	0	0	N/A	0
1189	3754	AGT	0	0	0.274244	2.72576	0	0	0	N/A	0			1189	3742	ATT	0	0	0.582298	2.4177	0	0	0	N/A	0
1190	3757	CCG	0	1	0.778957	2.12953	0	0.469588	0.469588	0.732178	1.08699			1190	3745	CAG	0	1	0.527109	2.24056	0	0.446317	0.446317	0.809548	1.58453
1191	3760	CTA	0.5	3.5	1.14163	1.75209	0.43797	1.99761	1.55964	0.309545	3.61023			1191	3748	GTT	0	0	1	2	0	0	0	N/A	0
1192	3763	CGA	0	0	1.27957	1.44619	0	0	0	N/A	0			1192	3751	GGG	0	0	1	2	0	0	0	N/A	0
1193	3766	TGC	0	1	0.274244	2.42017	0	0.413194	0.413194	0.898218	0.956451			1193	3754	AGT	0	0	0.291373	2.70863	0	0	0	N/A	0
1194	3769	CTG	0	2	1.03305	1.96695	0	1.0168	1.0168	0.429878	2.35367			1194	3757	CAG	0	1	0.527109	2.24056	0	0.446317	0.446317	0.809548	1.58453
1195	3772	CGC	0	2	0.85483	2.14517	0	0.932327	0.932327	0.511306	2.15813			1195	3760	CCA	0	1	0.89939	2.05406	0	0.48684	0.48684	0.695478	1.72839
1196	3775	CCG	0	2	0.493041	2.28266	0	0.876169	0.876169	0.676297	2.02814			1196	3763	CGA	0	1	0.496911	2.21172	0	0.452138	0.452138	0.816545	1.60519
1197	3778	CAA	0	0	0.380958	2.3448	0	0	0	N/A	0			1197	3766	TGC	0	0	0.291373	2.4177	0	0	0	N/A	0
1198	3781	ACA	0	0	1	2	0	0	0	N/A	0			1198	3769	CCG	0	0	1	2	0	0	0	N/A	0
1199	3784	GCC	0	1	1	2	0	0.5	0.5	0.666667	1.15739			1199	3772	CCC	0	2	1	2	0	1	1	0.444444	3.55023
1200	3787	GCA	0	2	1	1.97495	0	1.01268	1.01268	0.440711	2.34413			1200	3775	CGG	0	1	1.24445	1.75555	0	0.569622	0.569622	0.585184	2.02229
1201	3790	CCC	0	1	1	2	0	0.5	0.5	0.666667	1.15739			1201	3778	CAA	0	0	0.370218	2.33841	0	0	0	N/A	0
1202	3793	GCG	0	1	1	2	0	0.5	0.5	0.666667	1.15739			1202	3781	ACA	0	1	0.940856	2.05914	0	0.485639	0.485639	0.686381	1.72413
1203	3796	GGC	0	4	0.915021	2.08498	0	1.91848	1.91848	0.233304	4.44086			1203	3784	GTC	0	1	1	2	0	0.5	0.5	0.666667	1.77511
1204	3799	CAT	0	1	0.364531	2.63547	0	0.379439	0.379439	0.87849	0.878317			1204	3787	GCA	0	2	0.89939	2.04733	0	0.976881	0.976881	0.482723	3.46815
1205	3805	CCG	0	0	1	2	0	0	0	N/A	0			1205	3790	CGC	0	2	0.856402	2.1436	0	0.933011	0.933011	0.510557	3.3124
1206	3808	TAC	0	1	0.274244	2.42043	0	0.41315	0.41315	0.898227	0.95635			1206	3793	GGG	0	2	0.840246	2.05336	0	0.974013	0.974013	0.50356	3.45797
1207	3811	CGC	0	0	1	2	0	0	0	N/A	0			1207	3796	CGC	0	2	0.743196	2.19785	0	0.90998	0.90998	0.55846	3.23064
1208	3814	AGC	0	0	0.274244	2.72576	0	0	0	N/A	0			1208	3799	CTT	0	2	0.856402	2.1436	0	0.933011	0.933011	0.510557	3.3124
1209	3817	GAA	0	1	0.427772	2.24104	0	0.446222	0.446222	0.839714	1.0329			1209	3802	GCA	0	1	1	2	0	0.5	0.5	0.666667	1.77511
1210	3820	TGG	0	1	0.0583089	2.28952	0	0.436772	0.436772	0.975165	1.01103			1210	3805	CGG	0	1	1.24445	1.75555	0	0.569622	0.569622	0.585184	2.02229
1211	3826	CGA	0	1	1.22717	1.49859	0	0.667296	0.667296	0.549787	1.54464			1211	3808	TGC	0	1	0.291373	2.33306	0	0.428622	0.428622	0.888977	1.52171
1212	3829	CCC	0	0	1	2	0	0	0	N/A	0			1212	3811	CGC	0	0	1	2	0	0	0	N/A	0
1213	3832	ATT	0	0	0.553812	2.44619	0	0	0	N/A	0			1213	3814	AGC	0	0	0.291373	2.70863	0	0	0	N/A	0
1214	3835	CGC	0	0	1	2	0	0	0	N/A	0			1214	3817	GGA	0	1	0.89939	1.76711	0	0.565897	0.565897	0.662707	2.00906
1215	3838	CAT	0	1	0.329128	2.67087	0	0.37441	0.37441	0.890291	0.866674			1215	3820	TCG	0	1	0.797358	1.83571	0	0.544747	0.544747	0.697176	1.93398
1216	3841	TGC	0	0	0.274244	2.44619	0	0	0	N/A	0			1216	3826	CGA	0	1	1.14384	1.56479	0	0.639064	0.639064	0.577705	2.26882
1217	3844	CCT	1	0	1	2	1	0	-1	1	-2.31478			1217	3829	CCC	0	0	1	2	0	0	0	N/A	0
1218	3847	GAT	0	1	0.784942	2.21506	0	0.451455	0.451455	0.738353	1.04502			1218	3832	ATT	0	1	0.649028	2.35097	0	0.425356	0.425356	0.783657	1.51011
1219	3850	CGT	0	1	0.957682	2.04232	0	0.48964	0.48964	0.680773	1.13341			1219	3835	CGC	0	0	1	2	0	0	0	N/A	0
1220	3853	CAC	0	1	0.516436	2.48356	0	0.402647	0.402647	0.827855	0.932038			1220	3838	CGT	0	1	0.388883	2.61112	0	0.382978	0.382978	0.870372	1.35966
1221	3856	ACC	0	0	1	2	0	0	0	N/A	0			1221	3841	TGC	0	0	0.291373	2.4177	0	0	0	N/A	0
1222	3859	AGC	0	0	0.274244	2.72576	0	0	0	N/A	0			1222	3844	CTT	0	0	1	2	0	0	0	N/A	0
1223	3862	CGA	0	0	1.27957	1.44619	0	0	0	N/A	0			1223	3847	CAC	0	1	0.434971	2.56503	0	0.389859	0.389859	0.85501	1.38409
1224	3865	CGA	0	1	1.22316	1.5026	0	0.665515	0.665515	0.551258	1.54052			1224	3850	TGT	0	1	0.291373	2.33306	0	0.428622	0.428622	0.888977	1.52171
1225	3868	TGC	0	0	0.274244	2.44619	0	0	0	N/A	0			1225	3853	CGC	0	1	0.886794	2.11321	0	0.473215	0.473215	0.704402	1.68002
1226	3871	CGC	0	0	1	2	0	0	0	N/A	0			1226	3856	ACC	0	0	1	2	0	0	0	N/A	0
1227	3874	CAA	0	0	0.380958	2.3448	0	0	0	N/A	0			1227	3859	AGC	0	1	0.337849	2.66215	0	0.375636	0.375636	0.887384	1.33359
1228	3877	ACA	0	0	1	2	0	0	0	N/A	0			1228	3862	CAA	0	1	1.16423	1.54439	0	0.647503	0.647503	0.570176	2.29878
1229	3880	GCT	0	0	1	2	0	0	0	N/A	0			1229	3865	CAA	0	1	1.16423	1.54439	0	0.647503	0.647503	0.570176	2.29878
1230	3883	GAC	0	0	0.274244	2.72576	0	0	0	N/A	0			1230	3868	TGC	0	0	0.291373	2.4177	0	0	0	N/A	0
1231	3886	GTT	0	2	1	2	0	1	1	0.444444	2.31478			1231	3871	CGC	0	0	1	2	0	0	0	N/A	0
1232	3889	CAA	0	1	0.437366	2.28839	0	0.436988	0.436988	0.839543	1.01153			1232	3874	CAA	0	0	0.370218	2.33841	0	0	0	N/A	0
1233	3892	ATG	0	1	0.942267	2.05773	0	0.485972	0.485972	0.685911	1.12492			1233	3877	ATA	0	2	0.663337	2.29541	0	0.871305	0.871305	0.601872	3.09333
1234	3895	GCT	0	1	1	2	0	0.5	0.5	0.666667	1.15739			1234	3880	GCT	0	1	1	2	0	0.5	0.5	0.666667	1.77511
1235	3898	CCA	0	2	0.716572	2.02502	0	0.987646	0.987646	0.545573	2.28618			1235	3883	GAC	0	1	0.434971	2.56503	0	0.389859	0.389859	0.85501	1.38409
1236	3901	GTC	2	1	1	2	2	0.5	-1.5	0.962963	-3.47216			1236	3886	GAT	0	1	0.404579	2.59542	0	0.385294	0.385294	0.86514	1.36788
1237	3904	GCT	0	0	1	2	0	0	0	N/A	0			1237	3889	CAA	0	0	0.370218	2.33841	0	0	0	N/A	0
1238	3907	GAA	0	2	0.494065	2.19406	0	0.911554	0.911554	0.66619	2.11004			1238	3892	ACG	0	1	0.940124	2.05988	0	0.485466	0.485466	0.686625	1.72352
1239	3910	TCA	0	0	1	1.27424	0	0	0	N/A	0			1239	3895	GTT	0	1	1	2	0	0.5	0.5	0.666667	1.77511
1240	3913	GCG	1	1	1	2	1	0.5	-0.5	0.888889	-1.15739			1240	3898	CCA	0	1	1.04655	1.95345	0	0.511914	0.511914	0.651151	1.81741
1241	3916	CCT	0	1	1	2	0	0.5	0.5	0.666667	1.15739			1241	3901	ACT	0	1	1	2	0	0.5	0.5	0.666667	1.77511
1242	3919	GAG	0	2	0.641064	2.17947	0	0.917655	0.917655	0.597089	2.12417			1242	3904	GCT	0	0	1	2	0	0	0	N/A	0
1243	3922	CAC	0	1	0.516436	2.48356	0	0.402647	0.402647	0.827855	0.932038			1243	3910	TCA	0	0	1	1.29137	0	0	0	N/A	0
1244	3925	GCT	0	0	1	2	0	0	0	N/A	0			1244	3913	ACT	0	0	1	2	0	0	0	N/A	0
1245	3928	GAT	0	0	0.274244	2.72576	0	0	0	N/A	0			1245	3916	GCT	0	1	1	2	0	0.5	0.5	0.666667	1.77511
1246	3931	GCG	0	1	0.917598	2.0412	0	0.489908	0.489908	0.689875	1.13403			1246	3919	GTG	0	2	0.893443	2.05328	0	0.974052	0.974052	0.485532	3.45811
1247	3934	GGA	0	2	0.876176	1.79263	0	1.11568	1.11568	0.451178	2.58254			1247	3922	CCT	1	2	0.401479	2.55197	2.49079	0.783707	-1.70709	0.949588	-6.06055
1248	3937	AGC	0	0	0.274244	2.72576	0	0	0	N/A	0			1248	3925	GCT	0	1	1	2	0	0.5	0.5	0.666667	1.77511
1249	3940	CGC	0	1	0.954443	2.04556	0	0.488864	0.488864	0.681852	1.13161			1249	3928	GAT	0	1	0.404579	2.59542	0	0.385294	0.385294	0.86514	1.36788
1250	3946	GGG	0	3	1	2	0	1.5	1.5	0.296296	3.47216			1250	3931	GCG	0	0	1	2	0	0	0	N/A	0
1251	3949	CCG	0	0	1	2	0	0	0	N/A	0			1251	3934	GGA	0	1	0.87238	1.79412	0	0.557378	0.557378	0.672837	1.97882
1252	3952	GTG	0	2	1	2	0	1	1	0.444444	2.31478			1252	3937	AGC	0	0	0.291373	2.70863	0	0	0	N/A	0
1253	3955	TTG	0	1	0.977592	1.74284	0	0.573776	0.573776	0.640648	1.32816			1253	3940	CAC	0	1	0.90249	2.09751	0	0.476756	0.476756	0.69917	1.69259
1254	3958	GAT	0	0	0.274244	2.72576	0	0	0	N/A	0			1254	3943	TTA	0	1	0.730167	1.56121	0	0.64053	0.64053	0.681341	2.27403
1255	3961	GCA	0	1	0.961142	2.01807	0	0.495523	0.495523	0.677384	1.14703			1255	3946	ATG	0	2	0.270189	2.72981	0	0.732652	0.732652	0.827985	2.60108
1256	3964	GCA	0	0	1	2	0	0	0	N/A	0			1256	3949	CCG	0	1	1.04648	1.95352	0	0.511896	0.511896	0.651174	1.81735
1257	3967	GAC	0	2	0.912543	2.08746	0	0.958104	0.958104	0.484164	2.2178			1257	3952	GCG	0	1	1	2	0	0.5	0.5	0.666667	1.77511
1258	3970	AGG	0	0	0.722509	2.27749	0	0	0	N/A	0			1258	3955	TTG	0	1	0.684374	2.0247	0	0.4939	0.4939	0.747377	1.75346
1259	3973	CCA	0	1	1.03478	1.9311	0	0.517838	0.517838	0.651106	1.19868			1259	3958	GAT	0	1	0.404579	2.59542	0	0.385294	0.385294	0.86514	1.36788
1260	3976	GTG	0	2	1	2	0	1	1	0.444444	2.31478			1260	3961	GCA	0	0	1	2	0	0	0	N/A	0
1261	3979	ACA	0	1	0.970871	2	0	0.5	0.5	0.673203	1.15739			1261	3964	GCA	0	0	1	2	0	0	0	N/A	0
1262	3982	GCG	0	2	1	2	0	1	1	0.444444	2.31478			1262	3967	GGC	0	0	1	2	0	0	0	N/A	0
1263	3985	CAT	0	0	0.274244	2.72576	0	0	0	N/A	0			1263	3970	AGG	0	0	0.704524	2.29548	0	0	0	N/A	0
1264	3988	TTT	0	0	0.274244	2.72576	0	0	0	N/A	0			1264	3973	CCA	0	0	1	2	0	0	0	N/A	0
1265	3991	CGC	0	0	1	2	0	0	0	N/A	0			1265	3976	GCG	0	1	1	2	0	0.5	0.5	0.666667	1.77511
1266	3994	GAT	0	4	0.479185	2.4296	0	1.64636	1.64636	0.486735	3.81095			1266	3979	ACA	0	1	0.940856	2.05914	0	0.485639	0.485639	0.686381	1.72413
1267	3997	CGT	0	1	1	2	0	0.5	0.5	0.666667	1.15739			1267	3982	GGG	0	1	1	2	0	0.5	0.5	0.666667	1.77511
1268	4000	CCA	0	1	1.09329	1.81519	0	0.550907	0.550907	0.624101	1.27523			1268	3985	CAT	0	1	0.434971	2.56503	0	0.389859	0.389859	0.85501	1.38409
1269	4003	GCA	0	0	1	2	0	0	0	N/A	0			1269	3988	TTT	0	0	0.291373	2.70863	0	0	0	N/A	0
1270	4006	CGT	0	2	1	2	0	1	1	0.444444	2.31478			1270	3991	CGT	1	1	0.886794	2.11321	1.12766	0.473215	-0.654443	0.912622	-2.32342
1271	4009	CAC	0	2	0.915782	2.08422	0	0.959593	0.959593	0.482663	2.22124			1271	3994	GCT	0	0	1	2	0	0	0	N/A	0
1272	4012	CCT	2	1	1	2	2	0.5	-1.5	0.962963	-3.47216			1272	3997	CAT	0	1	0.434971	2.56503	0	0.389859	0.389859	0.85501	1.38409
1273	4015	GAA	0	2	0.457969	2.22984	0	0.896924	0.896924	0.688257	2.07618			1273	4000	CCT	0	0	1	2	0	0	0	N/A	0
1274	4018	TCT	1	0	1	1.75781	1	0	-1	1	-2.31478			1274	4003	GTA	0	2	0.87238	2.06004	0	0.970856	0.970856	0.493513	3.44676
1275	4021	GCG	0	2	0.820536	2.08973	0	0.95706	0.95706	0.515603	2.21538			1275	4006	CTT	0	0	1	2	0	0	0	N/A	0
1276	4027	CGA	0	0	1.27957	1.44619	0	0	0	N/A	0			1276	4009	CGC	0	1	1	2	0	0.5	0.5	0.666667	1.77511
1277	4030	GAT	0	1	0.329128	2.67087	0	0.37441	0.37441	0.890291	0.866674			1277	4012	CAT	0	1	0.434971	2.56503	0	0.389859	0.389859	0.85501	1.38409
1278	4033	GCC	0	0	1	2	0	0	0	N/A	0			1278	4015	CGA	0	0	1.29093	1.4177	0	0	0	N/A	0
1279	4036	ACA	0	2	0.843741	2.12713	0	0.940234	0.940234	0.512649	2.17643			1279	4018	TTT	0	0	0.291373	2.70863	0	0	0	N/A	0
1280	4039	ATG	0	3	0.618556	2.38144	0	1.25974	1.25974	0.500216	2.91602			1280	4021	GCG	0	0	1	2	0	0	0	N/A	0
1281	4042	TTG	0	2	0.565098	2.10611	0	0.949617	0.949617	0.621652	2.19815			1281	4024	TTG	0	1	0.948311	1.76076	0	0.567935	0.567935	0.64995	2.0163
1282	4045	CGG	0	2	1.22365	1.77635	0	1.1259	1.1259	0.350603	2.60621			1282	4027	CCA	0	0	1	2	0	0	0	N/A	0
1283	4048	TGG	0	0	0	2.32476	0	0	0	N/A	0			1283	4030	GAT	0	1	0.291373	2.70863	0	0.369191	0.369191	0.902876	1.31071
1284	4054	GCA	0	1	1	1.75781	0	0.56889	0.56889	0.637393	1.31685			1284	4033	GCC	0	0	1	2	0	0	0	N/A	0
1285	4057	GTG	0	3	0.917598	2.0412	0	1.46972	1.46972	0.32833	3.40208			1285	4036	ACA	0	0	1	2	0	0	0	N/A	0
1286	4060	AAG	0	2	0.606544	2.26657	0	0.88239	0.88239	0.622347	2.04253			1286	4039	GTG	0	2	0.893443	2.05328	0	0.974052	0.974052	0.485532	3.45811
1287	4063	GTG	3	2	1	1.97495	3	1.01268	-1.98732	0.953332	-4.6002			1287	4045	CGG	0	0	1.29093	1.70907	0	0	0	N/A	0
1288	4066	TCT	0	3	0.85483	2.14517	0	1.39849	1.39849	0.365613	3.23719			1288	4048	TGG	0	1	0.159754	2.23418	0	0.447592	0.447592	0.933267	1.58905
1289	4069	CGG	0	3	0.950953	2.01493	0	1.48889	1.48889	0.313558	3.44644			1289	4054	TCA	0	0	1	1.29137	0	0	0	N/A	0
1290	4072	GGA	0	2	1	1.90186	0	1.0516	1.0516	0.429541	2.43422			1290	4057	GCG	0	1	1	2	0	0.5	0.5	0.666667	1.77511
1291	4075	CCG	0	1	1.02074	1.97926	0	0.505239	0.505239	0.659754	1.16952			1291	4060	TGG	0	2	0.336527	2.39151	0	0.836292	0.836292	0.7685	2.96903
1292	4078	ACA	0	1	1	2	0	0.5	0.5	0.666667	1.15739			1292	4063	GCA	1	1	1	2	1	0.5	-0.5	0.888889	-1.77511
1293	4081	GCA	1	0	1	2	1	0	-1	1	-2.31478			1293	4066	CCG	0	2	0.989297	1.87575	0	1.06624	1.06624	0.428633	3.7854
1294	4084	GGC	0	5	0.531621	2.31406	0	2.1607	2.1607	0.355584	5.00154			1294	4069	TCG	0	2	0.939991	1.82804	0	1.09407	1.09407	0.436143	3.8842
1295	4087	GGC	0	1	0.945117	2.05488	0	0.486646	0.486646	0.684961	1.12648			1295	4072	GAA	0	2	0.598449	2.13563	0	0.936492	0.936492	0.610141	3.32476
1296	4090	TGC	0	0	0.274244	2.44619	0	0	0	N/A	0			1296	4075	CCG	0	1	1.04655	1.95345	0	0.511914	0.511914	0.651151	1.81741
1297	4093	GCG	0	0	1	2	0	0	0	N/A	0			1297	4078	ATA	0	2	0.711615	2.23605	0	0.894433	0.894433	0.575449	3.17544
1298	4096	GTT	0	3	1	2	0	1.5	1.5	0.296296	3.47216			1298	4081	ATA	0	2	0.966038	2.03396	0	0.983302	0.983302	0.459667	3.49095
1299	4099	GCA	0	0	1	2	0	0	0	N/A	0			1299	4084	ACC	0	2	0.388883	2.61112	0	0.765956	0.765956	0.757548	2.71932
1300	4102	GCG	0	1	1	2	0	0.5	0.5	0.666667	1.15739			1300	4087	GGC	0	0	1	2	0	0	0	N/A	0
1301	4105	TCG	1	2	0.312314	2.11902	3.2019	0.943831	-2.25807	0.954738	-5.22693			1301	4090	TAC	0	1	0.291373	2.08464	0	0.479698	0.479698	0.877369	1.70304
1302	4108	CGC	0	3	0.448749	2.3389	0	1.28265	1.28265	0.590638	2.96905			1302	4093	GGG	0	1	1	2	0	0.5	0.5	0.666667	1.77511
1303	4111	GCA	0	0	1	2	0	0	0	N/A	0			1303	4096	GTT	0	1	1	2	0	0.5	0.5	0.666667	1.77511
1304	4114	TCG	0	0	1	1.72043	0	0	0	N/A	0			1304	4099	GCA	0	2	0.963958	1.92284	0	1.04013	1.04013	0.443662	3.6927
1305	4117	CAT	0	1	0.329128	2.67087	0	0.37441	0.37441	0.890291	0.866674			1305	4102	GCG	0	0	1	2	0	0	0	N/A	0
1306	4120	CCG	0	2	1.12741	1.87259	0	1.06804	1.06804	0.389621	2.47227			1306	4105	TGG	0	0	0	2.33402	0	0	0	N/A	0
1307	4126	CCA	0	0	1	2	0	0	0	N/A	0			1307	4108	CGC	0	2	0.808537	2.07608	0	0.963354	0.963354	0.517979	3.42013
1308	4129	GCT	0	1	1	2	0	0.5	0.5	0.666667	1.15739			1308	4111	GCA	0	0	1	2	0	0	0	N/A	0
1309	4132	TAT	0	1	0.274244	2.09029	0	0.478403	0.478403	0.884017	1.1074			1309	4114	TCG	0	0	1	1.70907	0	0	0	N/A	0
1310	4135	GCT	0	1	1	2	0	0.5	0.5	0.666667	1.15739			1310	4117	CAT	0	1	0.90249	2.09751	0	0.476756	0.476756	0.69917	1.69259
1311	4138	CAT	0	0	0.274244	2.72576	0	0	0	N/A	0			1311	4120	CCG	0	1	1.25089	1.74911	0	0.57172	0.57172	0.583036	2.02974
1312	4141	GAC	0	2	0.57132	2.42868	0	0.823492	0.823492	0.655388	1.9062			1312	4126	CCA	0	0	1	2	0	0	0	N/A	0
1313	4144	GAT	0	1	0.329128	2.67087	0	0.37441	0.37441	0.890291	0.866674			1313	4129	ACT	0	2	1	2	0	1	1	0.444444	3.55023
1314	4147	CTT	0	1	1	2	0	0.5	0.5	0.666667	1.15739			1314	4132	GAT	0	2	0.323876	2.40607	0	0.83123	0.83123	0.776799	2.95106
1315	4153	CTG	0	2	1.22414	1.77586	0	1.12621	1.12621	0.35041	2.60693			1315	4135	GTT	0	1	1	2	0	0.5	0.5	0.666667	1.77511
1316	4156	AGT	2	2	0.915782	2.08422	2.18393	0.959593	-1.22433	0.912268	-2.83406			1316	4138	CAT	0	0	0.291373	2.70863	0	0	0	N/A	0
1317	4159	GCA	0	0	1	2	0	0	0	N/A	0			1317	4141	GAC	0	1	0.90249	2.09751	0	0.476756	0.476756	0.69917	1.69259
1318	4162	TCA	0	0	1	1.27424	0	0	0	N/A	0			1318	4144	GAT	0	0	0.291373	2.70863	0	0	0	N/A	0
1319	4165	GGC	0	0	1	2	0	0	0	N/A	0			1319	4147	CTT	0	0	1	2	0	0	0	N/A	0
1320	4168	TGT	0	2	0.470879	2.34285	0	0.853662	0.853662	0.693305	1.97604			1320	4150	TGC	1	0	0.291373	2.4177	3.43203	0	-3.43203	1	-12.1845
1321	4171	CGC	0	2	0.945117	2.05488	0	0.973291	0.973291	0.469172	2.25295			1321	4153	TGG	0	2	0.172952	2.27189	0	0.880324	0.880324	0.863521	3.12535
1322	4174	CAG	0	2	1.22083	1.76333	0	1.13421	1.13421	0.349159	2.62545			1322	4156	AGT	0	1	0.291373	2.70863	0	0.369191	0.369191	0.902876	1.31071
1323	4177	AGG	1	2	0.86175	2.12054	1.16043	0.943155	-0.217275	0.797767	-0.502944			1323	4159	CCA	0	0	1	2	0	0	0	N/A	0
1324	4180	CCT	1	0	1	2	1	0	-1	1	-2.31478			1324	4162	TCA	0	0	1	1.29137	0	0	0	N/A	0
1325	4183	GGT	0	2	0.864157	2.13584	0	0.936398	0.936398	0.50687	2.16755			1325	4165	GCG	0	0	1	2	0	0	0	N/A	0
1326	4186	CAC	0	1	0.364531	2.63547	0	0.379439	0.379439	0.87849	0.878317			1326	4168	TAT	0	1	0.291373	2.08464	0	0.479698	0.479698	0.877369	1.70304
1327	4189	GCT	1	2	1	1.98713	1	1.00648	0.00647882	0.738823	0.014997			1327	4171	TGC	0	1	0.291373	2.33306	0	0.428622	0.428622	0.888977	1.52171
1328	4192	GCG	0	3	1	1.9837	0	1.51233	1.51233	0.293875	3.5007			1328	4174	CCG	0	1	1.25128	1.74872	0	0.571846	0.571846	0.582907	2.03019
1329	4195	GAT	0	0	0.274244	2.72576	0	0	0	N/A	0			1329	4177	CCG	0	1	1.04648	1.95352	0	0.511896	0.511896	0.651174	1.81735
1330	4198	CGC	2	0	1.09329	1.90671	1.82933	0	-1.82933	1	-4.2345			1330	4180	CCT	1	2	0.886794	2.11321	1.12766	0.946429	-0.181229	0.789523	-0.643403
1331	4207	GAC	0	4	0.274244	2.37334	0	1.68539	1.68539	0.645715	3.9013			1331	4183	GAT	0	0	0.291373	2.70863	0	0	0	N/A	0
1332	4210	GCG	1	2	1	2	1	1	0	0.740741	0			1332	4186	CTT	0	1	1	2	0	0.5	0.5	0.666667	1.77511
1333	4213	GCG	0	2	1.03478	1.96522	0	1.0177	1.0177	0.429121	2.35574			1333	4189	GTT	0	1	1	2	0	0.5	0.5	0.666667	1.77511
1334	4216	CTG	0	2	1.09881	1.90119	0	1.05197	1.05197	0.401612	2.43509			1334	4192	GGC	1	2	0.886794	2.09068	1.12766	0.956627	-0.171031	0.786723	-0.607198
1335	4219	AAC	0	2	0.290546	2.70945	0	0.738156	0.738156	0.815683	1.70867			1335	4195	TGT	0	2	0.291373	2.20107	0	0.908647	0.908647	0.779862	3.2259
1336	4222	CGG	0	0	1.27957	1.72043	0	0	0	N/A	0			1336	4198	CGT	1	0	1	2	1	0	-1	1	-3.55023
1337	4225	CCA	0	0	1	2	0	0	0	N/A	0			1337	4201	GGT	0	2	0.388883	2.61112	0	0.765956	0.765956	0.757548	2.71932
1338	4228	GCG	0	1	1	2	0	0.5	0.5	0.666667	1.15739			1338	4204	GAT	0	0	0.291373	2.70863	0	0	0	N/A	0
1339	4231	GAC	0	0	0.274244	2.72576	0	0	0	N/A	0			1339	4207	CAC	0	3	0.339239	2.57359	0	1.16569	1.16569	0.689721	4.13845
1340	4234	AGG	0	0	0.722509	2.27749	0	0	0	N/A	0			1340	4210	GTC	0	1	1	2	0	0.5	0.5	0.666667	1.77511
1341	4237	AGC	0	0	0.274244	2.72576	0	0	0	N/A	0			1341	4213	GCG	0	0	1	2	0	0	0	N/A	0
1342	4243	ACT	2	2	0.707711	2.29229	2.82601	0.87249	-1.95352	0.956778	-4.52197			1342	4216	CCG	0	1	0.864836	2.07612	0	0.481668	0.481668	0.705934	1.71003
1343	4246	GGC	1	4	0.899559	2.08289	1.11166	1.92041	0.808752	0.524894	1.87208			1343	4219	AGC	0	0	0.291373	2.70863	0	0	0	N/A	0
1344	4249	GGC	0	2	0.867396	2.1326	0	0.937821	0.937821	0.505333	2.17084			1344	4222	CCG	0	1	1.04655	1.95345	0	0.511914	0.511914	0.651151	1.81741
1345	4252	CCT	0	0	1	2	0	0	0	N/A	0			1345	4225	CCA	0	0	1	2	0	0	0	N/A	0
1346	4255	GCT	0	1	1	2	0	0.5	0.5	0.666667	1.15739			1346	4228	GCG	0	2	0.893443	2.05328	0	0.974052	0.974052	0.485532	3.45811
1347	4258	TAC	0	2	0.274244	2.23918	0	0.893183	0.893183	0.793682	2.06752			1347	4231	GGC	0	0	1	2	0	0	0	N/A	0
1348	4261	GAA	0	2	0.634352	2.03446	0	0.983063	0.983063	0.581115	2.27557			1348	4234	AAG	0	1	0.6534	2.31106	0	0.432701	0.432701	0.779589	1.53619
1349	4264	TCA	0	0	1	1.27424	0	0	0	N/A	0			1349	4237	AAC	0	1	0.291373	2.70863	0	0.369191	0.369191	0.902876	1.31071
1350	4267	TCA	0	3	0.965597	1.39893	0	2.14449	2.14449	0.207089	4.96402			1350	4243	AAT	0	0	0.291373	2.70863	0	0	0	N/A	0
1351	4270	GTT	0	1	0.973983	2.02602	0	0.493579	0.493579	0.675339	1.14253			1351	4246	CAC	0	1	0.90249	2.09751	0	0.476756	0.476756	0.69917	1.69259
1352	4273	CCG	0	1	0.949909	2.02935	0	0.492768	0.492768	0.681159	1.14065			1352	4249	GCC	0	0	1	2	0	0	0	N/A	0
1353	4276	GGC	0	0	1	2	0	0	0	N/A	0			1353	4252	CCT	0	1	1	2	0	0.5	0.5	0.666667	1.77511
1354	4279	TGG	0	0	0	2.32476	0	0	0	N/A	0			1354	4255	GTT	0	0	1	2	0	0	0	N/A	0
1355	4282	CGC	0	3	0.945117	2.05488	0	1.45994	1.45994	0.321364	3.37943			1355	4258	TAC	0	0	0.291373	2	0	0	0	N/A	0
1356	4285	CAA	0	2	1.05756	1.83509	0	1.08986	1.08986	0.402462	2.52279			1356	4261	GCA	0	0	1	2	0	0	0	N/A	0
1357	4288	CCA	0	0	1	2	0	0	0	N/A	0			1357	4264	GCA	0	0	1	2	0	0	0	N/A	0
1358	4291	GCG	0	0	1	2	0	0	0	N/A	0			1358	4267	TCA	0	0	1	1.29137	0	0	0	N/A	0
1359	4294	CGC	0	2	0.757808	2.24219	0	0.891984	0.891984	0.558603	2.06474			1359	4270	ACT	0	2	0.971785	2.02821	0	0.986089	0.986089	0.457073	3.50084
1360	4297	CAC	0	2	0.9581	2.0419	0	0.97948	0.97948	0.463262	2.26728			1360	4273	CCG	0	1	0.893443	2.06001	0	0.485435	0.485435	0.697492	1.7234
1361	4300	CAT	1	2	0.606722	2.39328	1.6482	0.835674	-0.812526	0.89384	-1.88082			1361	4276	GGC	0	0	1	2	0	0	0	N/A	0
1362	4303	CGG	0	3	1.11504	1.84667	0	1.62454	1.62454	0.242404	3.76046			1362	4279	TGG	0	0	0	2.33402	0	0	0	N/A	0
1363	4306	GCA	0	0	1	2	0	0	0	N/A	0			1363	4282	CAC	0	0	0.291373	2.70863	0	0	0	N/A	0
1364	4309	GCG	0	1	1	2	0	0.5	0.5	0.666667	1.15739			1364	4285	CCA	0	1	1.05895	1.882	0	0.531349	0.531349	0.639929	1.88641
1365	4312	GCA	0	0	1	2	0	0	0	N/A	0			1365	4288	CCA	0	1	1	1.8564	0	0.538676	0.538676	0.649909	1.91242
1366	4315	GAT	0	0	0.274244	2.72576	0	0	0	N/A	0			1366	4291	GTG	0	1	1	2	0	0.5	0.5	0.666667	1.77511
1367	4318	GAA	0	0	0.380958	2.28785	0	0	0	N/A	0			1367	4294	CGC	0	1	0.388883	2.61112	0	0.382978	0.382978	0.870372	1.35966
1368	4321	AGT	0	1	0.274244	2.72576	0	0.366871	0.366871	0.908585	0.849224			1368	4297	CGC	0	0	1	2	0	0	0	N/A	0
1369	4324	GAT	0	0	0.274244	2.72576	0	0	0	N/A	0			1369	4300	CCT	0	1	1	2	0	0.5	0.5	0.666667	1.77511
1370	4327	AGC	0	0	0.274244	2.72576	0	0	0	N/A	0			1370	4303	GTG	0	1	1	2	0	0.5	0.5	0.666667	1.77511
1371	4330	TGT	1	0	0.274244	2.44619	3.64638	0	-3.64638	1	-8.44056			1371	4306	GCA	0	0	1	2	0	0	0	N/A	0
1372	4336	GGT	0	1	0.909714	2.09029	0	0.478403	0.478403	0.696762	1.1074			1372	4309	GCG	0	0	1	2	0	0	0	N/A	0
1373	4339	TCT	0	1	0.954443	2.04556	0	0.488864	0.488864	0.681852	1.13161			1373	4312	GCA	0	0	1	2	0	0	0	N/A	0
1374	4342	GCG	1	0	1	2	1	0	-1	1	-2.31478			1374	4315	GAT	0	0	0.291373	2.70863	0	0	0	N/A	0
1375	4345	CCA	0	0	1	2	0	0	0	N/A	0			1375	4318	GGA	0	0	1	1.6665	0	0	0	N/A	0
1376	4348	CGA	0	1	1.25843	1.46302	0	0.683516	0.683516	0.53759	1.58219			1376	4321	AGT	0	1	0.291373	2.70863	0	0.369191	0.369191	0.902876	1.31071
1377	4351	TGC	0	0	0.274244	2.44619	0	0	0	N/A	0			1377	4324	GAT	0	1	0.434971	2.56503	0	0.389859	0.389859	0.85501	1.38409
1378	4354	GCT	0	1	1	2	0	0.5	0.5	0.666667	1.15739			1378	4327	AGC	0	0	0.291373	2.70863	0	0	0	N/A	0
1379	4357	GCA	0	0	1	2	0	0	0	N/A	0			1379	4330	TAT	0	0	0.291373	2	0	0	0	N/A	0
1380	4360	TCA	0	0	1	1.27424	0	0	0	N/A	0			1380	4336	GGT	0	0	1	2	0	0	0	N/A	0
1381	4363	GGG	1	1	1	2	1	0.5	-0.5	0.888889	-1.15739			1381	4339	TCT	0	0	1	2	0	0	0	N/A	0
1382	4366	CGG	0	2	0.655363	2.16765	0	0.922659	0.922659	0.589593	2.13575			1382	4342	GCG	0	0	1	2	0	0	0	N/A	0
1383	4369	CCG	0	2	1.03417	1.94862	0	1.02637	1.02637	0.426786	2.37581			1383	4345	CAA	0	1	0.517305	2.19132	0	0.456345	0.456345	0.809016	1.62013
1384	4372	TAT	0	0	0.274244	2	0	0	0	N/A	0			1384	4348	TCA	0	0	1	1.29137	0	0	0	N/A	0
1385	4375	CAA	0	2	0.655494	2.16178	0	0.925164	0.925164	0.588796	2.14155			1385	4351	CGC	0	0	1	2	0	0	0	N/A	0
1386	4378	CCG	0	1	1.01599	1.98401	0	0.50403	0.50403	0.661336	1.16672			1386	4354	GCT	0	1	1	2	0	0.5	0.5	0.666667	1.77511
1387	4381	GTT	0	1	1	2	0	0.5	0.5	0.666667	1.15739			1387	4357	GCA	0	0	1	2	0	0	0	N/A	0
1388	4384	GTT	0	0	1	2	0	0	0	N/A	0			1388	4360	TCA	0	0	1	1.29137	0	0	0	N/A	0
1389	4387	CCG	0	1	0.533898	2.27312	0	0.439923	0.439923	0.809799	1.01832			1389	4363	GCG	0	0	1	2	0	0	0	N/A	0
1390	4390	CCA	1	1	1.09329	1.89834	0.914667	0.526777	-0.38789	0.866446	-0.897878			1390	4366	CGG	1	2	1.21239	1.78761	0.824816	1.11881	0.293998	0.642042	1.04376
1391	4396	TAT	0	2	0.419414	2	0	1	1	0.683344	2.31478			1391	4369	CGG	0	1	0.464807	2.28391	0	0.437845	0.437845	0.830901	1.55445
1392	4399	CCA	0	0	1	2	0	0	0	N/A	0			1392	4372	TAT	0	0	0.291373	2	0	0	0	N/A	0
1393	4402	TCA	0	0	1	1.27424	0	0	0	N/A	0			1393	4375	CAA	0	1	0.470828	2.28435	0	0.437762	0.437762	0.829111	1.55416
1394	4405	GCC	0	1	1	2	0	0.5	0.5	0.666667	1.15739			1394	4378	CAG	0	1	0.908217	2.05169	0	0.487403	0.487403	0.69316	1.73039
1395	4408	GCG	0	0	1	2	0	0	0	N/A	0			1395	4381	GCT	0	1	1	2	0	0.5	0.5	0.666667	1.77511
1396	4411	ACA	0	0	1	2	0	0	0	N/A	0			1396	4384	GCT	0	1	0.886794	2.11321	0	0.473215	0.473215	0.704402	1.68002
1397	4414	ACA	0	1	1	2	0	0.5	0.5	0.666667	1.15739			1397	4387	CGG	0	1	1.09681	1.84415	0	0.542256	0.542256	0.627057	1.92513
1398	4417	CCA	0	0	1	2	0	0	0	N/A	0			1398	4396	TAT	0	0	0.291373	2	0	0	0	N/A	0
1399	4420	CTT	0	0	1	2	0	0	0	N/A	0			1399	4399	CCA	0	0	1	2	0	0	0	N/A	0
1400	4423	TAT	0	1	0.364531	2	0	0.5	0.5	0.845834	1.15739			1400	4402	TCA	0	0	1	1.29137	0	0	0	N/A	0
1401	4426	CCA	1	0	1	2	1	0	-1	1	-2.31478			1401	4405	GCC	0	1	1	2	0	0.5	0.5	0.666667	1.77511
1402	4429	GAT	0	2	0.410088	2.58991	0	0.772227	0.772227	0.745294	1.78753			1402	4408	GTG	0	1	1	2	0	0.5	0.5	0.666667	1.77511
1403	4432	CGC	0	0	1	2	0	0	0	N/A	0			1403	4411	ACA	0	1	0.89939	2.05935	0	0.485589	0.485589	0.696023	1.72395
1404	4435	CGC	0	2	0.757808	2.24219	0	0.891984	0.891984	0.558603	2.06474			1404	4414	GCA	0	0	1	2	0	0	0	N/A	0
1405	4438	GCT	1	1	1	2	1	0.5	-0.5	0.888889	-1.15739			1405	4417	CGA	0	1	1.23197	1.5357	0	0.651169	0.651169	0.554871	2.3118
1406	4441	GCG	0	0	1	2	0	0	0	N/A	0			1406	4420	CTT	0	0	1	2	0	0	0	N/A	0
1407	4447	CCG	0	2	1.1376	1.84519	0	1.0839	1.0839	0.382681	2.50899			1407	4423	TGT	0	1	0.291373	2.05748	0	0.486032	0.486032	0.875951	1.72553
1408	4450	CCA	1	3	1.0444	1.84939	0.95749	1.62216	0.664668	0.543649	1.53856			1408	4426	CGA	0	0	1.29093	1.4177	0	0	0	N/A	0
1409	4453	CCG	0	2	1.05526	1.94474	0	1.02841	1.02841	0.420224	2.38055			1409	4429	GAT	0	1	0.404579	2.59542	0	0.385294	0.385294	0.86514	1.36788
1410	4456	CCT	0	0	1	2	0	0	0	N/A	0			1410	4432	CGC	0	0	1	2	0	0	0	N/A	0
1411	4459	GCG	0	0	1	2	0	0	0	N/A	0			1411	4435	CAC	0	1	0.434971	2.56503	0	0.389859	0.389859	0.85501	1.38409
1412	4462	CAA	0	1	0.816564	2.10217	0	0.475699	0.475699	0.720234	1.10114			1412	4438	GCT	0	0	1	2	0	0	0	N/A	0
1413	4465	CCA	0	0	1	2	0	0	0	N/A	0			1413	4441	GCG	0	1	1	2	0	0.5	0.5	0.666667	1.77511
1414	4468	TGT	0	1	0.274244	2.29729	0	0.435295	0.435295	0.893354	1.00761			1414	4444	TTG	0	1	0.085915	2.29971	0	0.434837	0.434837	0.963986	1.54377
1415	4471	CGA	1	1	1.20834	1.75509	0.827585	0.56977	-0.257815	0.833741	-0.596783			1415	4447	CCG	0	1	1.04648	1.95352	0	0.511896	0.511896	0.651174	1.81735
1416	4477	AAA	1	4	0.448331	2.37315	2.2305	1.68552	-0.544973	0.818594	-1.26149			1416	4450	CAA	0	1	0.556883	2.21079	0	0.452327	0.452327	0.79879	1.60587
1417	4480	TGT	0.666667	3.33333	0.368201	2.35468	1.81061	1.41562	-0.394987	0.792463	-0.914307			1417	4453	CAG	0	2	0.62119	2.19303	0	0.91198	0.91198	0.607258	3.23774
1418	4483	CAT	0	2	0.419414	2.58059	0	0.775018	0.775018	0.739936	1.79399			1418	4456	CAT	0	0	0.291373	2.70863	0	0	0	N/A	0
1419	4486	GGT	0	1	0.316144	2.68386	0	0.372598	0.372598	0.894619	0.862482			1419	4459	CCG	0	1	1.05904	1.94096	0	0.51521	0.51521	0.646985	1.82911
1420	4489	CCG	0	0	1	2	0	0	0	N/A	0			1420	4462	CCA	0	1	1	1.88679	0	0.53	0.53	0.653595	1.88162
1421	4492	GCA	0	1	1	2	0	0.5	0.5	0.666667	1.15739			1421	4465	CCA	0	0	1	2	0	0	0	N/A	0
1422	4495	CCG	0	3	1	1.98245	0	1.51328	1.51328	0.293689	3.5029			1422	4468	TTT	0	1	0.291373	2.56503	0	0.389859	0.389859	0.897993	1.38409
1423	4498	CCG	0	0	1	2	0	0	0	N/A	0			1423	4471	GGG	1	1	1.05895	1.87916	0.944328	0.532154	-0.412175	0.870097	-1.46331
1424	4501	TGC	0	2	0.274244	2.05377	0	0.97382	0.97382	0.778273	2.25418			1424	4477	AGA	0	0	0.74175	2	0	0	0	N/A	0
1425	4504	GGC	0	0	1	2	0	0	0	N/A	0			1425	4480	CAT	0	0	0.291373	2.70863	0	0	0	N/A	0
1426	4507	GAC	0	2	0.410088	2.58991	0	0.772227	0.772227	0.745294	1.78753			1426	4483	CGT	0	1	0.886794	2.11321	0	0.473215	0.473215	0.704402	1.68002
1427	4510	GCA	0	3	0.876176	2.01202	0	1.49104	1.49104	0.338078	3.45142			1427	4486	GAT	0	1	0.434971	2.56503	0	0.389859	0.389859	0.85501	1.38409
1428	4513	CCT	1	2	1	1.93981	1	1.03103	0.0310292	0.731595	0.0718257			1428	4489	CCG	0	1	1.04648	1.95352	0	0.511896	0.511896	0.651174	1.81735
1429	4516	GCG	0	5	1.00362	1.97524	0	2.53134	2.53134	0.128189	5.85948			1429	4492	GTA	0	1	1	2	0	0.5	0.5	0.666667	1.77511
1430	4519	GCA	0	0	1	2	0	0	0	N/A	0			1430	4495	CCG	0	1	1.04648	1.95352	0	0.511896	0.511896	0.651174	1.81735
1431	4522	GTT	0.5	4.5	0.825633	2.17437	0.605596	2.06957	1.46397	0.389881	3.38877			1431	4498	CTG	0	2	1.21265	1.78735	0	1.11897	1.11897	0.354959	3.97261
1432	4525	CAG	0.25	4.75	0.473768	2.31061	0.527684	2.05573	1.52805	0.494409	3.53709			1432	4501	TAC	0	2	0.404579	2.29349	0	0.872032	0.872032	0.722583	3.09591
1433	4528	CCT	0	6	0.425831	2.55714	0	2.34637	2.34637	0.396856	5.43132			1433	4504	GAC	0	1	0.434971	2.56503	0	0.389859	0.389859	0.85501	1.38409
1434	4531	CAG	0	3	0.505084	2.28799	0	1.31119	1.31119	0.549687	3.03512			1434	4507	GGC	0	1	0.388883	2.61112	0	0.382978	0.382978	0.870372	1.35966
1435	4534	CCA	1	2	1	2	1	1	0	0.740741	0			1435	4510	GTA	0	1	1	2	0	0.5	0.5	0.666667	1.77511
1436	4537	GAG	0	3	0.861772	2.10156	0	1.42751	1.42751	0.356684	3.30437			1436	4513	CCT	0	0	1	2	0	0	0	N/A	0
1437	4540	AGG	1	2	0.688516	2.28235	1.4524	0.876288	-0.57611	0.863763	-1.33357			1437	4516	GAG	0	2	0.439549	2.28876	0	0.873834	0.873834	0.703742	3.10231
1438	4546	TGG	0	3	0.950798	2.01022	0	1.49238	1.49238	0.312901	3.45452			1438	4519	GCA	0	0	1	2	0	0	0	N/A	0
1439	4549	CGT	1	2	0.992461	1.97342	1.0076	1.01347	0.00587169	0.739016	0.0135916			1439	4522	GTT	0	2	0.743196	2.2568	0	0.886209	0.886209	0.565907	3.14625
1440	4555	GAT	0	0	0.274244	2.72576	0	0	0	N/A	0			1440	4525	CGC	0	1	0.886794	2.11321	0	0.473215	0.473215	0.704402	1.68002
1441	4558	CGT	1	0	1.09329	1.90671	0.914667	0	-0.914667	1	-2.11725			1441	4531	AGG	0	3	0.460663	2.45505	0	1.22197	1.22197	0.596962	4.33828
1442	4561	CAC	0	1	0.516436	2.48356	0	0.402647	0.402647	0.827855	0.932038			1442	4534	CAG	0.5	1.5	0.485026	2.30233	1.03087	0.651515	-0.379358	0.82599	-1.34681
1443	4564	GGT	0	1	1	2	0	0.5	0.5	0.666667	1.15739			1443	4537	GCG	0	2	0.968531	2.03147	0	0.984509	0.984509	0.458541	3.49523
1444	4570	AGG	0	1	0.666744	2.33326	0	0.428586	0.428586	0.777752	0.99208			1444	4540	GCA	0	1	1	2	0	0.5	0.5	0.666667	1.77511
1445	4573	TCT	0	1	1	2	0	0.5	0.5	0.666667	1.15739			1445	4543	ACG	0	2	1	2	0	1	1	0.444444	3.55023
1446	4576	GAT	2	2	0.410088	2.58991	4.87701	0.772227	-4.10478	0.99083	-9.50165			1446	4546	CAT	0	1	0.90249	2.09751	0	0.476756	0.476756	0.69917	1.69259
1447	4579	ACG	0	2	0.948061	2.05194	0	0.974688	0.974688	0.467828	2.25618			1447	4549	TTT	0	0	0.291373	2.70863	0	0	0	N/A	0
1448	4582	ACT	0	1	0.973983	2.02602	0	0.493579	0.493579	0.675339	1.14253			1448	4552	GTA	0	1	1	2	0	0.5	0.5	0.666667	1.77511
1449	4585	CAG	0	2	0.474945	2.30092	0	0.869218	0.869218	0.687078	2.01205			1449	4555	AAT	0	2	0.434971	2.56503	0	0.779718	0.779718	0.731042	2.76818
1450	4588	GGA	0	0	1	1.66881	0	0	0	N/A	0			1450	4558	CGG	1	0	1.23197	1.76803	0.811707	0	-0.811707	1	-2.88175
1451	4594	ACA	0	0	1	2	0	0	0	N/A	0			1451	4561	CAC	0	0	0.291373	2.70863	0	0	0	N/A	0
1452	4597	GCG	0	1	1	2	0	0.5	0.5	0.666667	1.15739			1452	4564	GGT	0	1	0.388883	2.61112	0	0.382978	0.382978	0.870372	1.35966
1453	4600	CAG	0	2	0.675843	2.17555	0	0.919309	0.919309	0.582135	2.12799			1453	4570	AGG	0	0	0.704524	2.29548	0	0	0	N/A	0
1454	4603	TGG	0.5	2.5	0.800576	2.16044	0.624551	1.15717	0.532621	0.604324	1.2329			1454	4573	TCT	0	0	1	2	0	0	0	N/A	0
1455	4606	GCT	0	0	1	2	0	0	0	N/A	0			1455	4576	GAT	0	0	0.291373	2.70863	0	0	0	N/A	0
1456	4609	GAT	0.5	1.5	0.367159	2.61911	1.36181	0.572714	-0.789095	0.877051	-1.82658			1456	4579	AAG	0	2	0.346128	2.45063	0	0.816116	0.816116	0.767796	2.8974
1457	4615	CGT	0	1	0.945117	2.05488	0	0.486646	0.486646	0.684961	1.12648			1457	4582	ATT	0	2	0.620466	2.37953	0	0.840501	0.840501	0.629132	2.98397
1458	4618	CGA	0	1	0.647237	2.07852	0	0.481112	0.481112	0.762548	1.11367			1458	4585	CAG	0	1	0.527109	2.24056	0	0.446317	0.446317	0.809548	1.58453
1459	4621	AGG	0	2	0.949459	2.05054	0	0.975352	0.975352	0.467191	2.25772			1459	4588	GAA	0	1	0.470828	2.19567	0	0.455442	0.455442	0.823428	1.61692
1460	4624	GGA	0	2	0.884131	1.78468	0	1.12065	1.12065	0.447183	2.59405			1460	4594	ATA	0	1	0.949057	2.05094	0	0.48758	0.48758	0.683648	1.73102
1461	4627	TTG	0	2	0.853189	1.81802	0	1.1001	1.1001	0.463214	2.54648			1461	4597	GCG	0	2	0.864836	2.07775	0	0.96258	0.96258	0.498572	3.41738
1462	4630	CAC	0	1	0.516436	2.48356	0	0.402647	0.402647	0.827855	0.932038			1462	4600	CAG	0	1	0.908217	2.05169	0	0.487403	0.487403	0.69316	1.73039
1463	4633	CCA	1	2	1.05042	1.93359	0.952002	1.03434	0.082343	0.715495	0.190606			1463	4603	CCG	0	2	0.911384	2.02957	0	0.98543	0.98543	0.476246	3.4985
1464	4636	CCA	0	0	1	2	0	0	0	N/A	0			1464	4606	GTT	0	0	1	2	0	0	0	N/A	0
1465	4639	GAA	0	2	0.481155	2.19474	0	0.91127	0.91127	0.67271	2.10939			1465	4609	GGC	0	0	1	2	0	0	0	N/A	0
1466	4645	GAT	0	1	0.784942	2.21506	0	0.451455	0.451455	0.738353	1.04502			1466	4615	CGT	0	1	0.856402	2.1436	0	0.466505	0.466505	0.714533	1.6562
1467	4648	GGG	0	3	0.979076	1.9951	0	1.50369	1.50369	0.301851	3.4807			1467	4618	CAA	0	1	1.16423	1.54439	0	0.647503	0.647503	0.570176	2.29878
1468	4654	TGC	0	2	0.319801	2.29729	0	0.870591	0.870591	0.770538	2.01522			1468	4621	AGG	0	2	0.608961	2.39104	0	0.836457	0.836457	0.63523	2.96961
1469	4657	CCT	0	0	1	2	0	0	0	N/A	0			1469	4624	GTA	0	1	0.456878	2.25551	0	0.443359	0.443359	0.831559	1.57403
1470	4660	GTT	0	1	1	2	0	0.5	0.5	0.666667	1.15739			1470	4627	TCG	0	0	1	1.70907	0	0	0	N/A	0
1471	4663	TTC	0	0	0.274244	2.72576	0	0	0	N/A	0			1471	4630	CGC	0	0	1	2	0	0	0	N/A	0
1472	4666	TGG	0	0	0	2.32476	0	0	0	N/A	0			1472	4633	CGA	0	0	1.29093	1.4177	0	0	0	N/A	0
1473	4669	CTG	0	3	1.16059	1.82219	0	1.64637	1.64637	0.22799	3.81098			1473	4636	CCA	0	0	1	2	0	0	0	N/A	0
1474	4672	AAG	0	1	0.700288	2.28619	0	0.437408	0.437408	0.765514	1.0125			1474	4639	GAA	0	1	0.370218	2.31153	0	0.432614	0.432614	0.861949	1.53588
1475	4678	AAT	0	1	0.274244	2.72576	0	0.366871	0.366871	0.908585	0.849224			1475	4642	TCG	0	0	1	1.70907	0	0	0	N/A	0
1476	4681	GGT	0	1	0.945117	2.05488	0	0.486646	0.486646	0.684961	1.12648			1476	4645	GAT	0	0	0.291373	2.70863	0	0	0	N/A	0
1477	4684	GCT	0	0	1	2	0	0	0	N/A	0			1477	4648	TGT	0	2	0.232329	2.44722	0	0.817254	0.817254	0.834109	2.90144
1478	4687	GTA	0	2	0.922989	2.03581	0	0.98241	0.98241	0.473417	2.27406			1478	4654	TGC	0	0	0.291373	2.4177	0	0	0	N/A	0
1479	4690	GTT	0	2	0.851103	2.1489	0	0.93071	0.93071	0.513084	2.15439			1479	4657	CCT	0	1	1	2	0	0.5	0.5	0.666667	1.77511
1480	4693	GCT	0	2	1	2	0	1	1	0.444444	2.31478			1480	4660	GTT	0	0	1	2	0	0	0	N/A	0
1481	4696	GCT	0	0	1	2	0	0	0	N/A	0			1481	4666	TTG	0	1	0.948311	1.76076	0	0.567935	0.567935	0.64995	2.0163
1482	4699	GAA	0	0	0.380958	2.28785	0	0	0	N/A	0			1482	4669	CCG	0	1	1.05895	1.94105	0	0.515186	0.515186	0.647015	1.82903
1483	4702	ACT	0	1	0.489303	2.5107	0	0.398296	0.398296	0.836899	0.921966			1483	4672	CAG	0.5	2.5	0.591553	2.24235	0.845233	1.1149	0.26967	0.691435	0.95739
1484	4705	CCC	0	1	1	2	0	0.5	0.5	0.666667	1.15739			1484	4675	CAA	0	0	0.370218	2.33841	0	0	0	N/A	0
1485	4708	CTG	0	1	1.27465	1.72535	0	0.579592	0.579592	0.575118	1.34162			1485	4678	AAT	0	1	0.291373	2.70863	0	0.369191	0.369191	0.902876	1.31071
1486	4711	TCA	0	0	1	1.27424	0	0	0	N/A	0			1486	4681	GCT	0	0	1	2	0	0	0	N/A	0
1487	4714	GCT	2	0	1	2	2	0	-2	1	-4.62955			1487	4684	GAC	0	0	0.291373	2.70863	0	0	0	N/A	0
1488	4717	GCT	0	3	0.957682	2.04232	0	1.46892	1.46892	0.315505	3.40022			1488	4687	GAA	0	2	0.598449	2.18891	0	0.913698	0.913698	0.616694	3.24384
1489	4720	CAC	0	1	0.319801	2.6802	0	0.373107	0.373107	0.8934	0.863659			1489	4690	GTT	0	2	1	2	0	1	1	0.444444	3.55023
1490	4723	CCT	1	1	0.954443	2.04556	1.04773	0.488864	-0.558867	0.898782	-1.29365			1490	4693	GTT	0	0	1	2	0	0	0	N/A	0
1491	4726	GCC	2	5	0.761503	2.22251	2.62638	2.24971	-0.376671	0.745549	-0.871908			1491	4696	GTT	0	0	1	2	0	0	0	N/A	0
1492	4732	CCG	0	1	1.03412	1.96588	0	0.508677	0.508677	0.655294	1.17747			1492	4699	GGA	0	1	0.89939	1.76711	0	0.565897	0.565897	0.662707	2.00906
1493	4735	GCG	0	2	0.949909	2.02505	0	0.987632	0.987632	0.46335	2.28615			1493	4702	AAT	0	0	0.291373	2.70863	0	0	0	N/A	0
1494	4738	CGG	0	3	0.974543	1.88134	0	1.5946	1.5946	0.285879	3.69115			1494	4705	TGC	0	3	0.758893	2.20107	0	1.36297	1.36297	0.411191	4.83886
1495	4744	GGG	0	2	1	2	0	1	1	0.444444	2.31478			1495	4708	CCT	0	0	1	2	0	0	0	N/A	0
1496	4753	AAC	0	2	0.274244	2.72576	0	0.733741	0.733741	0.825527	1.69845			1496	4711	GTA	0	1	1	2	0	0.5	0.5	0.666667	1.77511
1497	4756	AGC	0	0	0.274244	2.72576	0	0	0	N/A	0			1497	4714	ACG	1	1	1	2	1	0.5	-0.5	0.888889	-1.77511
1498	4759	CCT	0	1	1	2	0	0.5	0.5	0.666667	1.15739			1498	4717	CCG	0	2	0.952796	2.0472	0	0.976942	0.976942	0.465671	3.46837
1499	4762	GTG	0	2	0.949909	2.02505	0	0.987632	0.987632	0.46335	2.28615			1499	4720	CAG	0	1	1.15911	1.8008	0	0.55531	0.55531	0.608396	1.97148
1500	4765	TGG	0	1	0.0756225	2.27906	0	0.438777	0.438777	0.967884	1.01567			1500	4723	CAT	0	1	0.434971	2.56503	0	0.389859	0.389859	0.85501	1.38409
1501	4771	GGC	0	0	1	2	0	0	0	N/A	0			1501	4726	CAT	0.5	1.5	0.406795	2.57769	1.22912	0.581917	-0.647203	0.863697	-2.29772
1502	4774	TTT	1	0	0.274244	2.72576	3.64638	0	-3.64638	1	-8.44056			1502	4729	CCA	0	3	1.01968	1.86711	0	1.60676	1.60676	0.27056	5.70436
1503	4777	GCC	0	1	1	2	0	0.5	0.5	0.666667	1.15739			1503	4732	CTG	0	2	1.23226	1.76774	0	1.13139	1.13139	0.347213	4.01668
1504	4780	AGG	0	0	0.722509	2.27749	0	0	0	N/A	0			1504	4735	GCG	0	1	1	2	0	0.5	0.5	0.666667	1.77511
1505	4783	GAG	0	1	0.420021	2.28999	0	0.436683	0.436683	0.845011	1.01082			1505	4738	CGG	0	2	0.876296	1.9422	0	1.02976	1.02976	0.474846	3.65588
1506	4786	AGG	0	2	0.67096	2.29768	0	0.870443	0.870443	0.599051	2.01488			1506	4747	TGG	0	0	0	2.33402	0	0	0	N/A	0
1507	4792	ACA	0	0	1	2	0	0	0	N/A	0			1507	4750	TGT	0	1	0.291373	2.05748	0	0.486032	0.486032	0.875951	1.72553
1508	4795	GAA	0	1	0.964261	1.70455	0	0.586666	0.586666	0.638692	1.358			1508	4753	AAC	0	1	0.291373	2.70863	0	0.369191	0.369191	0.902876	1.31071
1509	4798	AGC	0	2	0.274244	2.72576	0	0.733741	0.733741	0.825527	1.69845			1509	4756	AGC	0	2	0.463533	2.53647	0	0.788498	0.788498	0.714852	2.79935
1510	4801	CAC	1	2	0.606722	2.39328	1.6482	0.835674	-0.812526	0.89384	-1.88082			1510	4759	CTT	0	0	1	2	0	0	0	N/A	0
1511	4804	GGC	0	0	1	2	0	0	0	N/A	0			1511	4762	GTG	0	2	0.893443	2.05328	0	0.974052	0.974052	0.485532	3.45811
1512	4807	AGA	0	1	0.843987	2	0	0.5	0.5	0.703238	1.15739			1512	4765	TGG	0	1	0.53845	2.11902	0	0.471917	0.471917	0.797382	1.67541
1513	4810	GTG	0	2	0.969484	2.03052	0	0.984971	0.984971	0.458111	2.27999			1513	4768	ACA	0	2	1.04648	1.90698	0	1.04878	1.04878	0.416899	3.72341
1514	4813	CCG	0	1	1.09329	1.90671	0	0.524465	0.524465	0.635569	1.21402			1514	4771	GGC	0	2	0.808537	2.19146	0	0.912632	0.912632	0.533612	3.24005
1515	4816	GGA	0	4	0.80963	1.89865	0	2.10676	2.10676	0.241548	4.87669			1515	4774	TGC	0	0	0.291373	2.4177	0	0	0	N/A	0
1516	4819	AAT	0	0	0.274244	2.72576	0	0	0	N/A	0			1516	4777	GCC	0	0	1	2	0	0	0	N/A	0
1517	4822	CCT	0	1	1	2	0	0.5	0.5	0.666667	1.15739			1517	4780	ACG	0	0	1	2	0	0	0	N/A	0
1518	4825	GCA	0	0	1	2	0	0	0	N/A	0			1518	4783	GTG	0	2	1	2	0	1	1	0.444444	3.55023
1519	4828	ACA	0	1	1	2	0	0.5	0.5	0.666667	1.15739			1519	4786	AGG	0	1	0.64517	2.31357	0	0.432232	0.432232	0.781945	1.53452
1520	4831	AGG	0	2	0.778014	2.22199	0	0.900096	0.900096	0.54858	2.08352			1520	4792	AGA	0	2	0.734728	2.05935	0	0.971178	0.971178	0.54323	3.44791
1521	4834	GAT	0	0	0.274244	2.72576	0	0	0	N/A	0			1521	4795	GGA	0	0	1	1.6665	0	0	0	N/A	0
1522	4837	GTT	0	0	1	2	0	0	0	N/A	0			1522	4798	ATC	0	2	0.590074	2.40993	0	0.829901	0.829901	0.645305	2.94634
1523	4840	CAA	0	0	0.380958	2.3448	0	0	0	N/A	0			1523	4801	CAC	0	0	0.291373	2.70863	0	0	0	N/A	0
1524	4843	ACG	0	2	0.799975	2.20003	0	0.90908	0.90908	0.53779	2.10432			1524	4804	GGC	0	0	1	2	0	0	0	N/A	0
1525	4846	CCA	1	2	1.01159	1.73484	0.98854	1.15284	0.164302	0.69294	0.380323			1525	4807	AGA	0	2	0.651635	2.16923	0	0.921986	0.921986	0.591353	3.27326
1526	4849	GCG	0	3	1	2	0	1.5	1.5	0.296296	3.47216			1526	4810	GCG	0	1	1	2	0	0.5	0.5	0.666667	1.77511
1527	4852	ATT	0	0	0.553812	2.44619	0	0	0	N/A	0			1527	4813	CGG	1	0	1.19725	1.80275	0.835251	0	-0.835251	1	-2.96533
1528	4855	CCA	1	1	1.03478	1.95385	0.96639	0.51181	-0.45458	0.880119	-1.05225			1528	4816	AAA	0	1	0.354241	2.43984	0	0.409863	0.409863	0.873218	1.45511
1529	4858	CCA	0	0	1	2	0	0	0	N/A	0			1529	4819	AAT	0	0	0.291373	2.70863	0	0	0	N/A	0
1530	4867	CCA	0	1	1	1.4893	0	0.671455	0.671455	0.598281	1.55427			1530	4822	CCG	1	0	1	2	1	0	-1	1	-3.55023
1531	4870	CCT	1	0	1	2	1	0	-1	1	-2.31478			1531	4825	TCA	0	1	0.945938	1.34544	0	0.743254	0.743254	0.587174	2.63872
1532	4873	ATA	0	2	0.672522	2.2903	0	0.873248	0.873248	0.597549	2.02137			1532	4828	GTG	1.83333	3.16667	0.935021	2.03547	1.96074	1.55574	-0.404997	0.763708	-1.43783
1533	4876	AAT	0	0	0.274244	2.72576	0	0	0	N/A	0			1533	4831	AGG	0	1	0.751727	2.24827	0	0.444786	0.444786	0.749424	1.57909
1534	4879	GAT	0	0	0.274244	2.72576	0	0	0	N/A	0			1534	4834	CAT	0	0	0.291373	2.70863	0	0	0	N/A	0
1535	4882	AAG	0	0	0.337619	2.42823	0	0	0	N/A	0			1535	4837	TTT	0	0	0.291373	2.70863	0	0	0	N/A	0
1536	4885	GTA	0	1	0.641035	2.35896	0	0.423915	0.423915	0.786322	0.981268			1536	4840	CAA	0	0	0.370218	2.33841	0	0	0	N/A	0
1537	4888	ACT	0	1	0.851103	2.1489	0	0.465355	0.465355	0.716299	1.07719			1537	4843	ACG	1	0	1	2	1	0	-1	1	-3.55023
1538	4891	AAT	0	0	0.274244	2.72576	0	0	0	N/A	0			1538	4846	TGG	0	0	0	2.33402	0	0	0	N/A	0
1539	4894	AAT	0	0	0.274244	2.72576	0	0	0	N/A	0			1539	4849	AAG	0	1	0.279795	2.50321	0	0.399487	0.399487	0.899463	1.41827
1540	4897	GAT	0	0	0.274244	2.72576	0	0	0	N/A	0			1540	4852	ATT	0	0	0.582298	2.4177	0	0	0	N/A	0
1541	4900	TAT	0	0	0.274244	2	0	0	0	N/A	0			1541	4855	CCA	0	1	1.04648	1.90698	0	0.524391	0.524391	0.645677	1.86171
1542	4903	CAT	0	0	0.274244	2.72576	0	0	0	N/A	0			1542	4858	CCA	0	0	1	2	0	0	0	N/A	0
1543	4906	TTG	0	0	0.611863	2.10857	0	0	0	N/A	0			1543	4864	TTT	0	0	0.291373	2.70863	0	0	0	N/A	0
1544	4909	TAT	0	0	0.274244	2	0	0	0	N/A	0			1544	4867	TCA	0	0	1	1.29137	0	0	0	N/A	0
1545	4912	TGT	0	2	0.274244	2.35694	0	0.848558	0.848558	0.802407	1.96422			1545	4870	CCT	0	0	1	2	0	0	0	N/A	0
1546	4918	CCA	1	2	1	2	1	1	0	0.740741	0			1546	4873	ATA	0	0	0.629782	2.37022	0	0	0	N/A	0
1547	4921	GTA	0	1	0.957106	1.95261	0	0.512136	0.512136	0.671065	1.18548			1547	4876	AAT	0	0	0.291373	2.70863	0	0	0	N/A	0
1548	4924	ACC	0	1	0.909714	2.09029	0	0.478403	0.478403	0.696762	1.1074			1548	4879	GAT	0	0	0.291373	2.70863	0	0	0	N/A	0
1549	4927	TAC	0	0	0.274244	2	0	0	0	N/A	0			1549	4882	AAG	0	0	0.332992	2.40876	0	0	0	N/A	0
1550	4930	GTT	2	0	1	2	2	0	-2	1	-4.62955			1550	4885	ATT	0	0	0.582298	2.4177	0	0	0	N/A	0
1551	4933	GAT	0	1	0.282314	2.69264	0	0.371383	0.371383	0.905103	0.859668			1551	4888	ATT	0	0	0.582298	2.4177	0	0	0	N/A	0
1552	4939	CCG	0	0	1	2	0	0	0	N/A	0			1552	4891	AAG	0	1	0.326343	2.45666	0	0.407056	0.407056	0.882737	1.44514
1553	4942	AAA	1	2	0.364405	2.37436	2.7442	0.842332	-1.90186	0.9516	-4.40239			1553	4894	AAT	0	0	0.291373	2.70863	0	0	0	N/A	0
1554	4945	GTG	0	1	1.03412	1.96588	0	0.508677	0.508677	0.655294	1.17747			1554	4897	GAT	0	0	0.291373	2.70863	0	0	0	N/A	0
1555	4948	TCA	0	0	1	1.27424	0	0	0	N/A	0			1555	4900	TAT	0	0	0.291373	2	0	0	0	N/A	0
1556	4951	ATA	1	0	0.610927	2.38907	1.63686	0	-1.63686	1	-3.78896			1556	4903	CAT	0	0	0.291373	2.70863	0	0	0	N/A	0
1557	4954	ATT	0	2	0.290385	2.70962	0	0.738112	0.738112	0.81578	1.70856			1557	4906	TTT	0	0	0.291373	2.70863	0	0	0	N/A	0
1558	4957	ACG	0	1	0.875597	2.1244	0	0.47072	0.47072	0.708134	1.08961			1558	4909	TAT	0	0	0.291373	2	0	0	0	N/A	0
1559	4960	CGG	0	0	1.27957	1.72043	0	0	0	N/A	0			1559	4912	TAT	0	0	0.291373	2	0	0	0	N/A	0
1560	4966	TTC	0	0	0.274244	2.72576	0	0	0	N/A	0			1560	4915	GGG	1	0	1	2	1	0	-1	1	-3.55023
1561	4969	AGC	0	1	0.784942	2.21506	0	0.451455	0.451455	0.738353	1.04502			1561	4918	CCT	0	0	1	2	0	0	0	N/A	0
1562	4972	TGG	0	1	0.192979	2.41021	0	0.414902	0.414902	0.925868	0.960406			1562	4921	GTA	0	0	1	2	0	0	0	N/A	0
1563	4975	CAT	1	4	0.530403	2.42085	1.88536	1.65231	-0.233048	0.778203	-0.539454			1563	4924	ACC	0	0	1	2	0	0	0	N/A	0
1564	4978	GGC	1	3	0.406431	2.45822	2.46045	1.2204	-1.24005	0.900855	-2.87043			1564	4927	TAC	0	0	0.291373	2	0	0	0	N/A	0
1565	4981	CGG	0	3	1.14625	1.80269	0	1.66418	1.66418	0.228437	3.85221			1565	4930	GTC	0	0	1	2	0	0	0	N/A	0
1566	4984	TTA	1	1	0.734192	1.58237	1.36204	0.631963	-0.730078	0.899554	-1.68997			1566	4933	GAT	0	0	0.291373	2.70863	0	0	0	N/A	0
1567	4987	AAT	0	1	0.274244	2.72576	0	0.366871	0.366871	0.908585	0.849224			1567	4936	TGG	0	2	0.172952	2.27189	0	0.880324	0.880324	0.863521	3.12535
1568	4990	CAG	0	0	0.337619	2.38814	0	0	0	N/A	0			1568	4939	ACA	0	1	1	2	0	0.5	0.5	0.666667	1.77511
1569	4993	CAC	1	0	0.274244	2.72576	3.64638	0	-3.64638	1	-8.44056			1569	4942	AAA	0	0	0.370218	2.37153	0	0	0	N/A	0
1570	4996	AAA	1	0	0.377681	2.38817	2.64774	0	-2.64774	1	-6.12892			1570	4945	GAG	0	1	0.908217	2.04589	0	0.488784	0.488784	0.692558	1.7353
1571	4999	TGG	1	2	0.399343	2.30746	2.50411	0.866754	-1.63736	0.941124	-3.79012			1571	4948	TCA	0	0	1	1.29137	0	0	0	N/A	0
1572	5002	TCT	1	2	0.778957	2.06282	1.28377	0.969545	-0.314223	0.815784	-0.727356			1572	4951	ATC	0	0	0.582298	2.4177	0	0	0	N/A	0
1573	5005	CTC	1	3	1	2	1	1.5	0.5	0.592593	1.15739			1573	4954	CAT	0	0	0.291373	2.70863	0	0	0	N/A	0
1574	5008	TCT	2	4	0.787517	2.09778	2.53963	1.90678	-0.632847	0.792677	-1.4649			1574	4957	TCG	0	0	1	1.70907	0	0	0	N/A	0
1575	5014	TCC	2	2	1	1.70351	2	1.17405	-0.825951	0.853727	-1.91189			1575	4960	CGG	0	0	1.29093	1.70907	0	0	0	N/A	0
1576	5017	GGG	1	3	0.612937	2.18551	1.63149	1.37267	-0.258813	0.789317	-0.599095			1576	4963	GAT	0	0	0.291373	2.70863	0	0	0	N/A	0
1577	5023	AAG	0	3	0.373761	2.4349	0	1.23208	1.23208	0.651546	2.852			1577	4966	TTC	0	1	0.350517	2.53628	0	0.394279	0.394279	0.878579	1.39978
1578	5026	TGG	0	1	0.0546379	2.32119	0	0.430814	0.430814	0.977003	0.997238			1578	4969	CCG	0.833333	2.16667	0.928048	2.07195	0.897943	1.04571	0.14777	0.698337	0.524617
1579	5029	ACG	2	2	0.84557	2.1253	2.36527	0.941043	-1.42423	0.92746	-3.29676			1579	4972	CAT	1	2	0.339239	2.57359	2.94778	0.777124	-2.17065	0.962468	-7.70631
1580	5032	AAA	0	2	0.410577	2.35202	0	0.850334	0.850334	0.724848	1.96833			1580	4975	GAT	0	1	0.90249	2.09751	0	0.476756	0.476756	0.69917	1.69259
1581	5035	ATC	2.5	2.5	0.62174	2.37826	4.02097	1.05119	-2.96979	0.964334	-6.87439			1581	4981	GCG	0	1	1	2	0	0.5	0.5	0.666667	1.77511
1582	5038	TAT	0	1	0.274244	2.05488	0	0.486646	0.486646	0.882254	1.12648			1582	4987	ATC	0	0	0.582298	2.4177	0	0	0	N/A	0
1583	5041	GAG	0	2	0.291179	2.6485	0	0.755145	0.755145	0.811709	1.74799			1583	4990	GGA	1	1	0.942639	1.79652	1.06085	0.556631	-0.504221	0.881572	-1.7901
1584	5047	ACA	1	0	1	2	1	0	-1	1	-2.31478			1584	4993	AGG	0	4	0.529594	2.33685	0	1.71171	1.71171	0.441722	6.07696
1585	5050	TGG	0	3	0.186558	2.2738	0	1.31938	1.31938	0.789336	3.05406			1585	4999	CGT	2	1	0.902879	2.05057	2.21514	0.487669	-1.72747	0.971431	-6.13291
1586	5053	TGT	0	2	0.364531	2.41182	0	0.829248	0.829248	0.754643	1.91952			1586	5002	CGA	0	3	0.480116	2.2151	0	1.35434	1.35434	0.555136	4.80821
1587	5059	ATC	0.5	4.5	0.894896	2.08118	0.558724	2.16224	1.60351	0.347011	3.71177			1587	5005	GCC	1	1	1	1.90427	1	0.525136	-0.474864	0.881443	-1.68588
1588	5062	GGC	0	0	1	2	0	0	0	N/A	0			1588	5008	GTG	0	2	1	2	0	1	1	0.444444	3.55023
1589	5065	GAT	0	3	0.306633	2.69337	0	1.11385	1.11385	0.72364	2.57831			1589	5011	CAA	0	2	0.353424	2.3418	0	0.854045	0.854045	0.754936	3.03206
1590	5068	AGC	1	2	0.410088	2.58991	2.4385	0.772227	-1.66628	0.949051	-3.85706			1590	5017	GCT	0	0	1	2	0	0	0	N/A	0
1591	5071	GCT	0	0	1	2	0	0	0	N/A	0			1591	5020	AAA	0	0	0.370218	2.37153	0	0	0	N/A	0
1592	5074	GTT	0	0	1	2	0	0	0	N/A	0			1592	5023	AGG	0	1	0.629236	2.31843	0	0.431326	0.431326	0.786531	1.53131
1593	5077	TTT	0	0	0.274244	2.72576	0	0	0	N/A	0			1593	5026	TGG	0	1	0.206231	2.23418	0	0.447592	0.447592	0.915493	1.58905
1594	5080	CCT	0	3	1	2	0	1.5	1.5	0.296296	3.47216			1594	5029	ACC	0	0	1	2	0	0	0	N/A	0
1595	5083	GAG	0	2	0.392233	2.31157	0	0.865212	0.865212	0.730911	2.00277			1595	5032	AAA	0	0	0.370218	2.37153	0	0	0	N/A	0
1596	5098	CAG	0	0	0.337619	2.38814	0	0	0	N/A	0			1596	5035	ACT	0	0	1	2	0	0	0	N/A	0
1597	5101	CGT	0	3	0.489303	2.35176	0	1.27564	1.27564	0.5672	2.95282			1597	5038	TAT	0	0	0.291373	2	0	0	0	N/A	0
1598	5104	TAC	1	4	0.324446	2.59954	3.08217	1.53874	-1.54344	0.901995	-3.57271			1598	5041	GAA	0	0	0.370218	2.29628	0	0	0	N/A	0
1599	5107	CGC	0	1	1	2	0	0.5	0.5	0.666667	1.15739			1599	5047	ATG	0	0	0	3	0	0	0	N/A	0
1600	5110	TGC	2	3	0.378637	2.3842	5.28211	1.25828	-4.02383	0.979262	-9.31426			1600	5050	CGG	0	0	1.29093	1.70907	0	0	0	N/A	0
1601	5113	TGC	0	1	0.784942	2.13222	0	0.468996	0.468996	0.730922	1.08562			1601	5053	TTT	0	0	0.291373	2.70863	0	0	0	N/A	0
1602	5116	CCA	1	3	1.03478	1.95385	0.96639	1.53543	0.569041	0.569658	1.3172			1602	5056	ATT	0	3	0.366403	2.57464	0	1.16521	1.16521	0.670881	4.13676
1603	5119	GAC	0	1	0.309856	2.57962	0	0.387654	0.387654	0.892764	0.897331			1603	5059	GGG	0	0	1	2	0	0	0	N/A	0
1604	5122	CGG	0	1	1.24479	1.75521	0	0.569732	0.569732	0.585071	1.3188			1604	5062	CCT	0	2	0.856402	2.04787	0	0.976626	0.976626	0.497198	3.46725
1605	5125	CTG	0	0	1.27424	1.72576	0	0	0	N/A	0			1605	5065	GAC	0	3	0.339239	2.57359	0	1.16569	1.16569	0.689721	4.13845
1606	5128	GCC	0	0	1	2	0	0	0	N/A	0			1606	5068	AGC	1	1	0.404579	2.59542	2.4717	0.385294	-2.08641	0.981813	-7.40724
1607	5131	GCG	0	0	1	2	0	0	0	N/A	0			1607	5071	CCT	0	0	1	2	0	0	0	N/A	0
1608	5134	AAC	0	1	0.274244	2.72576	0	0.366871	0.366871	0.908585	0.849224			1608	5074	GTT	0	1	0.915356	2.08464	0	0.479698	0.479698	0.694881	1.70304
1609	5137	TGT	0	5	0.822257	2.1616	0	2.3131	2.3131	0.199521	5.3543			1609	5077	GTT	1	0	1	2	1	0	-1	1	-3.55023
1610	5140	CGC	0	5	0.818876	2.10934	0	2.37041	2.37041	0.193963	5.48697			1610	5080	TAT	0	2	0.291373	2.19785	0	0.90998	0.90998	0.779594	3.23064
1611	5143	CGG	1	2	1.08871	1.91129	0.918518	1.04641	0.127896	0.700491	0.29605			1611	5083	TTT	0	0	0.291373	2.70863	0	0	0	N/A	0
1612	5146	GAC	0	2	0.784942	2.21506	0	0.902911	0.902911	0.545165	2.09004			1612	5089	CCA	0	0	1	2	0	0	0	N/A	0
1613	5149	AAA	1	2	0.375567	2.3792	2.66264	0.840618	-1.82202	0.949308	-4.21758			1613	5092	GAC	0	0	0.291373	2.70863	0	0	0	N/A	0
1614	5152	AGG	0	1	0.632627	2.28337	0	0.437949	0.437949	0.78305	1.01375			1614	5095	TTT	0	1	0.434971	2.56503	0	0.389859	0.389859	0.85501	1.38409
1615	5155	CAA	1	3	0.540703	2.17612	1.84944	1.3786	-0.47084	0.820702	-1.08989			1615	5098	CAC	0	2	0.434971	2.45182	0	0.815719	0.815719	0.721351	2.89599
1616	5158	TAT	0	3	0.364531	2.20378	0	1.3613	1.3613	0.631775	3.1511			1616	5101	AGG	0	2	0.384116	2.38646	0	0.838062	0.838062	0.741939	2.97531
1617	5161	CAC	0	2	0.274244	2.63547	0	0.758878	0.758878	0.820381	1.75663			1617	5104	GCT	0	3	1	2	0	1.5	1.5	0.296296	5.32534
1618	5164	ACT	0	4	0.954443	2.04556	0	1.95546	1.95546	0.216153	4.52645			1618	5107	CGC	0	1	0.886794	2.06673	0	0.483856	0.483856	0.699751	1.7178
1619	5167	GAC	0	3	0.436038	2.56396	0	1.17006	1.17006	0.624268	2.70844			1619	5110	GCA	0	0	1	2	0	0	0	N/A	0
1620	5170	CCA	0	2	1	1.94512	0	1.02822	1.02822	0.436201	2.38009			1620	5113	GGC	0	1	1	2	0	0.5	0.5	0.666667	1.77511
1621	5173	GGC	0	0	1	2	0	0	0	N/A	0			1621	5119	ACA	0	0	1	2	0	0	0	N/A	0
1622	5176	ACC	0	1	1	2	0	0.5	0.5	0.666667	1.15739			1622	5122	GGG	0.5	1.5	0.88431	2.11569	0.565413	0.708988	0.143576	0.70523	0.509726
1623	5179	GAT	1	1	0.274244	2.72576	3.64638	0.366871	-3.27951	0.991643	-7.59134			1623	5125	ATG	1	1	0.673614	2.13445	1.48453	0.468505	-1.01603	0.942455	-3.60712
1624	5182	GCG	0	1	1	2	0	0.5	0.5	0.666667	1.15739			1624	5128	GCC	0	0	1	2	0	0	0	N/A	0
1625	5185	TAT	0	2	0.274244	2.68386	0	0.745197	0.745197	0.823176	1.72496			1625	5131	ACG	0	1	1	2	0	0.5	0.5	0.666667	1.77511
1626	5188	CGT	0	2	0.406431	2.36492	0	0.845694	0.845694	0.728199	1.95759			1626	5134	CAC	0	0	0.291373	2.70863	0	0	0	N/A	0
1627	5191	TTC	0	1	0.9581	2.0419	0	0.48974	0.48974	0.680633	1.13364			1627	5137	GGT	0	1	1	2	0	0.5	0.5	0.666667	1.77511
1628	5194	GAC	0	1	0.274244	2.72576	0	0.366871	0.366871	0.908585	0.849224			1628	5140	AGA	0	2	0.976309	1.42139	0	1.40708	1.40708	0.351428	4.99545
1629	5197	CAG	0	0	0.337619	2.38814	0	0	0	N/A	0			1629	5143	AGG	0	1	0.959341	2.04066	0	0.490038	0.490038	0.68022	1.73975
1630	5200	CGT	0	1	0.945117	2.03374	0	0.491704	0.491704	0.682725	1.13819			1630	5146	GGC	0	1	1	2	0	0.5	0.5	0.666667	1.77511
1631	5203	TAC	0	2	0.274244	2.68386	0	0.745197	0.745197	0.823176	1.72496			1631	5152	TGG	0	1	0.261596	2.20738	0	0.453026	0.453026	0.894047	1.60835
1632	5206	CCT	0	0	1	2	0	0	0	N/A	0			1632	5155	TCC	0	1	1	2	0	0.5	0.5	0.666667	1.77511
1633	5209	GAC	0	0	0.274244	2.72576	0	0	0	N/A	0			1633	5158	AAT	0	3	0.90249	2.09751	0	1.43027	1.43027	0.341781	5.07778
1634	5212	CGG	0	1	1.1828	1.76613	0	0.566209	0.566209	0.598905	1.31065			1634	5161	TAC	1	2	0.291373	2.2568	3.43203	0.886209	-2.54582	0.963765	-9.03824
1635	5215	CTC	0	2	0.669727	2.33027	0	0.858268	0.858268	0.603353	1.9867			1635	5164	CTT	0	1	1	2	0	0.5	0.5	0.666667	1.77511
1636	5218	GCT	0	0	1	2	0	0	0	N/A	0			1636	5167	AAA	1	1	0.362674	2.37378	2.75729	0.421268	-2.33603	0.982435	-8.29343
1637	5221	GCT	0	1	1	2	0	0.5	0.5	0.666667	1.15739			1637	5173	AGC	0	0	0.291373	2.70863	0	0	0	N/A	0
1638	5224	GGC	0	0	1	2	0	0	0	N/A	0			1638	5176	CCC	0	1	1	2	0	0.5	0.5	0.666667	1.77511
1639	5227	GAT	0	1	0.274244	2.72576	0	0.366871	0.366871	0.908585	0.849224			1639	5179	GCA	0	0	1	2	0	0	0	N/A	0
1640	5233	TGC	0	0	0.274244	2.44619	0	0	0	N/A	0			1640	5182	GCG	0	0	1	2	0	0	0	N/A	0
1641	5236	GCC	0	1	1	2	0	0.5	0.5	0.666667	1.15739			1641	5185	TAT	0	1	0.291373	2.61112	0	0.382978	0.382978	0.899613	1.35966
1642	5239	GGT	0	1	0.945117	2.05488	0	0.486646	0.486646	0.684961	1.12648			1642	5188	TGT	0	0	0.291373	2.4177	0	0	0	N/A	0
1643	5242	CGT	0	3	0.702925	2.29708	0	1.30601	1.30601	0.448913	3.02312			1643	5191	CTC	0	1	0.886794	2.11321	0	0.473215	0.473215	0.704402	1.68002
1644	5245	CGC	0	2	0.899559	2.06175	0	0.97005	0.97005	0.484735	2.24545			1644	5194	GAC	0	1	0.291373	2.70863	0	0.369191	0.369191	0.902876	1.31071
1645	5248	CAG	0	0	0.337619	2.38814	0	0	0	N/A	0			1645	5197	CAG	0	0	0.332992	2.37564	0	0	0	N/A	0
1646	5251	TGG	0	2	0.233792	2.21434	0	0.903202	0.903202	0.818124	2.09071			1646	5200	CGT	0	0	1	2	0	0	0	N/A	0
1647	5254	CGC	0	2	0.954443	2.02801	0	0.986189	0.986189	0.462373	2.28281			1647	5203	GAC	0	1	0.291373	2.59542	0	0.385294	0.385294	0.899067	1.36788
1648	5257	AAC	0	1	0.274244	2.72576	0	0.366871	0.366871	0.908585	0.849224			1648	5206	CTT	0	2	1	2	0	1	1	0.444444	3.55023
1649	5260	CGC	0	1	1	2	0	0.5	0.5	0.666667	1.15739			1649	5209	AAC	0	1	0.291373	2.70863	0	0.369191	0.369191	0.902876	1.31071
1650	5263	ACC	0	1	1	2	0	0.5	0.5	0.666667	1.15739			1650	5212	GGG	0	1	1.05895	1.94105	0	0.515186	0.515186	0.647015	1.82903
1651	5266	CGG	1	1	0.97837	1.92174	1.02211	0.520361	-0.501747	0.886191	-1.16143			1651	5215	ATC	0	1	0.649028	2.35097	0	0.425356	0.425356	0.783657	1.51011
1652	5272	TCG	0	2	1	1.83487	0	1.09	1.09	0.418933	2.5231			1652	5218	GCT	0	0	1	2	0	0	0	N/A	0
1653	5275	GCT	0	1	1	2	0	0.5	0.5	0.666667	1.15739			1653	5221	GCT	0	2	1	2	0	1	1	0.444444	3.55023
1654	5278	GGC	0	0	1	2	0	0	0	N/A	0			1654	5224	GGC	0	0	1	2	0	0	0	N/A	0
1655	5287	GCA	0	0	1	2	0	0	0	N/A	0			1655	5227	GAT	0	1	0.291373	2.70863	0	0.369191	0.369191	0.902876	1.31071
1656	5290	GGG	0	0	1	2	0	0	0	N/A	0			1656	5233	TGC	0	0	0.291373	2.4177	0	0	0	N/A	0
1657	5293	ATT	1	2	0.618467	2.38153	1.6169	0.839795	-0.777105	0.890023	-1.79882			1657	5236	GCC	0	0	1	2	0	0	0	N/A	0
1658	5296	CTT	0	1	0.909714	2.09029	0	0.478403	0.478403	0.696762	1.1074			1658	5239	GGT	0	1	0.886794	2.06673	0	0.483856	0.483856	0.699751	1.7178
1659	5299	CCG	0	0	1	2	0	0	0	N/A	0			1659	5242	TGT	0	2	0.323876	2.61693	0	0.764254	0.764254	0.791866	2.71328
1660	5302	TCA	0	2	1	1.41941	0	1.40903	1.40903	0.34419	3.26159			1660	5245	TGC	0	1	0.90249	2.05748	0	0.486032	0.486032	0.695101	1.72553
1661	5305	GTG	0	0	1	2	0	0	0	N/A	0			1661	5248	ATC	0	1	0.666942	2.33306	0	0.428622	0.428622	0.777686	1.52171
1662	5308	GGG	0	0	1	2	0	0	0	N/A	0			1662	5251	GGG	0	1	1.04648	1.95352	0	0.511896	0.511896	0.651174	1.81735
1663	5314	AGT	0	2	0.903217	2.07564	0	0.963557	0.963557	0.485518	2.23042			1663	5254	CGC	0	0	1	2	0	0	0	N/A	0
1664	5317	GGC	0	0	1	2	0	0	0	N/A	0			1664	5257	GAC	0	1	0.291373	2.70863	0	0.369191	0.369191	0.902876	1.31071
1665	5320	CAA	0	2	0.380958	2.32352	0	0.860762	0.860762	0.738118	1.99247			1665	5260	AGC	0	1	0.434971	2.56503	0	0.389859	0.389859	0.85501	1.38409
1666	5323	ACA	0	0	1	2	0	0	0	N/A	0			1666	5263	GCC	0	2	1	2	0	1	1	0.444444	3.55023
1667	5326	GCG	0	0	1	2	0	0	0	N/A	0			1667	5272	TCT	1	1	1	1.79558	1	0.556922	-0.443078	0.872046	-1.57303
1668	5329	CGG	0	1	1.1828	1.76613	0	0.566209	0.566209	0.598905	1.31065			1668	5275	CCT	0	1	1	2	0	0.5	0.5	0.666667	1.77511
1669	5332	CGT	0	0	1	2	0	0	0	N/A	0			1669	5278	GGC	0	0	1	2	0	0	0	N/A	0
1670	5335	AAA	0	2	0.380958	2.36673	0	0.845049	0.845049	0.741929	1.9561			1670	5284	CGA	0	0	1.29093	1.4177	0	0	0	N/A	0
1671	5338	ACG	0	2	1	2	0	1	1	0.444444	2.31478			1671	5287	TCA	0	0	1	1.29137	0	0	0	N/A	0
1672	5341	TCT	0	2	1	2	0	1	1	0.444444	2.31478			1672	5290	AGG	0	1	0.959341	2.04066	0	0.490038	0.490038	0.68022	1.73975
1673	5344	CTA	1	0	1.23815	1.71953	0.807657	0	-0.807657	1	-1.86955			1673	5293	GTT	0	2	0.856402	2.1436	0	0.933011	0.933011	0.510557	3.3124
1674	5347	CAT	0	2	0.274244	2.13219	0	0.938004	0.938004	0.785061	2.17127			1674	5296	CTT	0	0	1	2	0	0	0	N/A	0
1675	5350	TGG	0	0	0	2.32476	0	0	0	N/A	0			1675	5299	CCG	0	0	1	2	0	0	0	N/A	0
1676	5356	GCC	0	2	1	2	0	1	1	0.444444	2.31478			1676	5302	TCA	0	0	1	1.29137	0	0	0	N/A	0
1677	5359	CAG	2	2	0.426019	2.33053	4.69463	0.858173	-3.83645	0.986946	-8.88053			1677	5305	GTG	0	0	1	2	0	0	0	N/A	0
1678	5362	TGC	0	0	0.274244	2.44619	0	0	0	N/A	0			1678	5308	GGG	0	1	0.864836	2.06758	0	0.483657	0.483657	0.705077	1.71709
1679	5368	AGC	0	0	0.274244	2.72576	0	0	0	N/A	0			1679	5311	CGA	0	0	1.29093	1.4177	0	0	0	N/A	0
1680	5371	GAT	0	0	0.274244	2.72576	0	0	0	N/A	0			1680	5314	TGT	0	1	0.90249	2.05748	0	0.486032	0.486032	0.695101	1.72553
1681	5374	TGC	0	1	0.329128	2.41245	0	0.414517	0.414517	0.879949	0.959514			1681	5317	GGC	0	0	1	2	0	0	0	N/A	0
1682	5377	TGC	0	1	0.516436	2.29729	0	0.435295	0.435295	0.816458	1.00761			1682	5320	AAA	0	2	0.370218	2.3528	0	0.850052	0.850052	0.746567	3.01788
1683	5383	AGC	0	0	0.274244	2.72576	0	0	0	N/A	0			1683	5323	GCA	0	1	1	2	0	0.5	0.5	0.666667	1.77511
1684	5386	GCC	0	1	1	2	0	0.5	0.5	0.666667	1.15739			1684	5326	GCG	1	0	1	2	1	0	-1	1	-3.55023
1685	5389	AGA	0	1	0.930615	1.76695	0	0.565947	0.565947	0.655016	1.31004			1685	5329	CCA	0	1	1	1.88679	0	0.53	0.53	0.653595	1.88162
1686	5392	CCT	0	1	1	2	0	0.5	0.5	0.666667	1.15739			1686	5332	GCT	0	1	1	2	0	0.5	0.5	0.666667	1.77511
1687	5395	GAT	0	0	0.274244	2.72576	0	0	0	N/A	0			1687	5338	ACG	0	0	1	2	0	0	0	N/A	0
1688	5398	TGT	0	0	0.274244	2.44619	0	0	0	N/A	0			1688	5341	TCT	0	1	1	2	0	0.5	0.5	0.666667	1.77511
1689	5401	GGT	0	0	1	2	0	0	0	N/A	0			1689	5344	CTA	1	1	1.13172	1.75508	0.883612	0.569776	-0.313836	0.84631	-1.11419
1690	5404	CAG	0	0	0.337619	2.38814	0	0	0	N/A	0			1690	5347	TAT	0	1	0.291373	2.1436	0	0.466505	0.466505	0.880338	1.6562
1691	5407	CGC	0	1	0.957682	2.02602	0	0.493579	0.493579	0.679029	1.14253			1691	5350	TGG	0	1	0.261596	2.20738	0	0.453026	0.453026	0.894047	1.60835
1692	5410	CAC	0	0	0.274244	2.72576	0	0	0	N/A	0			1692	5356	ACC	0	1	1	2	0	0.5	0.5	0.666667	1.77511
1693	5413	CGG	0	0	1.27957	1.72043	0	0	0	N/A	0			1693	5359	CAG	0	2	0.332992	2.37562	0	0.841887	0.841887	0.769237	2.98889
1694	5422	TTC	0	1	0.316562	2.68344	0	0.372656	0.372656	0.894479	0.862616			1694	5362	TGC	0	0	0.291373	2.4177	0	0	0	N/A	0
1695	5425	GGC	0	2	0.361701	2.6383	0	0.758064	0.758064	0.773402	1.75475			1695	5365	AGA	1	1	0.894292	1.82872	1.1182	0.54683	-0.571373	0.89214	-2.0285
1696	5428	AAT	0	2	0.274244	2.72576	0	0.733741	0.733741	0.825527	1.69845			1696	5368	AGC	0	1	0.404579	2.59542	0	0.385294	0.385294	0.86514	1.36788
1697	5434	ACT	0	1	1	2	0	0.5	0.5	0.666667	1.15739			1697	5371	GGT	0	2	0.856402	2.1436	0	0.933011	0.933011	0.510557	3.3124
1698	5437	GGT	1	0	1	2	1	0	-1	1	-2.31478			1698	5374	GGC	0	1	0.388883	2.36022	0	0.423689	0.423689	0.858542	1.50419
1699	5440	CGA	0	0	1.27957	1.44619	0	0	0	N/A	0			1699	5377	GGC	0	2	0.743196	2.21033	0	0.904843	0.904843	0.560057	3.2124
1700	5443	TCA	0	0	1	1.27424	0	0	0	N/A	0			1700	5380	AGA	1	0	0.829483	1.90698	1.20557	0	-1.20557	1	-4.28005
1701	5446	GCT	0	0	1	2	0	0	0	N/A	0			1701	5383	AGC	0	0	0.291373	2.70863	0	0	0	N/A	0
1702	5449	TGC	0	5	0.525763	2.42332	0	2.06329	2.06329	0.374644	4.77605			1702	5386	GCC	0	0	1	2	0	0	0	N/A	0
1703	5452	GGC	0	1	1	2	0	0.5	0.5	0.666667	1.15739			1703	5389	GGA	0	1	1.04648	1.62675	0	0.614723	0.614723	0.608534	2.18241
1704	5455	GAT	0	2	0.274244	2.6802	0	0.746213	0.746213	0.822968	1.72732			1704	5392	TTT	0	1	0.90249	2.09751	0	0.476756	0.476756	0.69917	1.69259
1705	5458	TGC	0	1	0.516436	2.29729	0	0.435295	0.435295	0.816458	1.00761			1705	5395	GAT	0	0	0.291373	2.70863	0	0	0	N/A	0
1706	5461	GCC	0	2	1	2	0	1	1	0.444444	2.31478			1706	5398	TCT	0	1	0.856402	2	0	0.5	0.5	0.700181	1.77511
1707	5464	GGT	0	0	1	2	0	0	0	N/A	0			1707	5401	GGT	0	1	1	2	0	0.5	0.5	0.666667	1.77511
1708	5467	GCT	0	2	1	2	0	1	1	0.444444	2.31478			1708	5404	GAG	0	1	0.332992	2.36984	0	0.42197	0.42197	0.876799	1.49809
1709	5470	GGT	0	0	1	2	0	0	0	N/A	0			1709	5407	CGC	0	1	0.886794	2.06673	0	0.483856	0.483856	0.699751	1.7178
1710	5473	GGT	0	2	0.757808	2.24219	0	0.891984	0.891984	0.558603	2.06474			1710	5410	CAC	0	1	0.291373	2.70863	0	0.369191	0.369191	0.902876	1.31071
1711	5479	TTA	2	0	0.908597	1.66272	2.2012	0	-2.2012	1	-5.09528			1711	5413	GGG	0	1	1.25089	1.74911	0	0.57172	0.57172	0.583036	2.02974
1712	5485	CGA	0	0	1.27957	1.44619	0	0	0	N/A	0			1712	5416	GAA	0	1	0.370218	2.33261	0	0.428704	0.428704	0.863026	1.522
1713	5491	AAG	0	0	0.337619	2.42823	0	0	0	N/A	0			1713	5422	CTC	0	1	0.388883	2.61112	0	0.382978	0.382978	0.870372	1.35966
1714	5494	CTG	0	0	1.27424	1.72576	0	0	0	N/A	0			1714	5425	TGC	0	2	0.434971	2.37953	0	0.840501	0.840501	0.714792	2.98397
1715	5497	GCA	0	0	1	2	0	0	0	N/A	0			1715	5428	GAT	0	1	0.291373	2.70863	0	0.369191	0.369191	0.902876	1.31071
1716	5500	GCA	0	0	1	2	0	0	0	N/A	0			1716	5431	CAA	0	0	0.370218	2.33841	0	0	0	N/A	0
1717	5503	ACT	0	1	1	2	0	0.5	0.5	0.666667	1.15739			1717	5434	ACT	0	1	1	2	0	0.5	0.5	0.666667	1.77511
1718	5506	GGT	0	1	0.954443	2.02801	0	0.493095	0.493095	0.67998	1.1414			1718	5437	TGC	0	2	0.548177	2.26633	0	0.882485	0.882485	0.648398	3.13302
1719	5509	GAC	0	1	0.274244	2.72576	0	0.366871	0.366871	0.908585	0.849224			1719	5440	CAG	1	1	0.529624	2.19868	1.88813	0.454817	-1.43331	0.962317	-5.0886
1720	5512	GTT	0	2	1	2	0	1	1	0.444444	2.31478			1720	5443	CCA	0	0	1	2	0	0	0	N/A	0
1721	5515	GCT	0	0	1	2	0	0	0	N/A	0			1721	5446	GCT	0	2	1	2	0	1	1	0.444444	3.55023
1722	5518	GGG	0	0	1	2	0	0	0	N/A	0			1722	5449	TTC	0	1	0.90249	2.09751	0	0.476756	0.476756	0.69917	1.69259
1723	5524	GGC	0	1	0.957682	2.04232	0	0.48964	0.48964	0.680773	1.13341			1723	5452	CGC	0	2	0.856402	2.08464	0	0.959396	0.959396	0.502412	3.40608
1724	5527	GAC	0	1	0.274244	2.72576	0	0.366871	0.366871	0.908585	0.849224			1724	5455	CAT	0	0	0.291373	2.70863	0	0	0	N/A	0
1725	5530	CGG	0	1	1.24479	1.75521	0	0.569732	0.569732	0.585071	1.3188			1725	5458	CGC	0	1	0.856402	2.08464	0	0.479698	0.479698	0.70881	1.70304
1726	5533	GCA	0	1	1	2	0	0.5	0.5	0.666667	1.15739			1726	5461	GCC	0	1	1	2	0	0.5	0.5	0.666667	1.77511
1727	5539	AGC	0	2	0.419414	2.58059	0	0.775018	0.775018	0.739936	1.79399			1727	5464	GAC	0	1	0.291373	2.70863	0	0.369191	0.369191	0.902876	1.31071
1728	5545	AGC	0	2	0.319801	2.65906	0	0.752146	0.752146	0.796811	1.74105			1728	5467	GCT	0	0	1	2	0	0	0	N/A	0
1729	5548	TGC	1	3	0.461732	2.33092	2.16576	1.28704	-0.878715	0.869896	-2.03403			1729	5470	GAT	0	1	0.90249	2.09751	0	0.476756	0.476756	0.69917	1.69259
1730	5551	CGC	0	2	0.902799	2.05976	0	0.970988	0.970988	0.483392	2.24762			1730	5473	AGT	0	1	0.90249	2.09751	0	0.476756	0.476756	0.69917	1.69259
1731	5554	CCG	0	1	1	2	0	0.5	0.5	0.666667	1.15739			1731	5476	GAA	0	1	0.370218	2.33261	0	0.428704	0.428704	0.863026	1.522
1732	5557	GAA	0	3	0.322723	2.65816	0	1.1286	1.1286	0.709101	2.61246			1732	5479	TTA	1	0	0.789211	1.64576	1.26709	0	-1.26709	1	-4.49845
1733	5560	AGC	1	3	0.346759	2.4346	2.88385	1.23224	-1.65161	0.921518	-3.82312			1733	5488	CAA	0	0	0.370218	2.33841	0	0	0	N/A	0
1734	5563	AGA	2	0	1.05318	1.86787	1.899	0	-1.899	1	-4.39577			1734	5491	AAG	0	0	0.332992	2.40876	0	0	0	N/A	0
1735	5566	GTT	0	2	0.883697	2.1163	0	0.945044	0.945044	0.497638	2.18757			1735	5494	CTG	0	0	1.29137	1.70863	0	0	0	N/A	0
1736	5572	TGC	0	2	0.419414	2.35694	0	0.848558	0.848558	0.720688	1.96422			1736	5497	GCA	0	0	1	2	0	0	0	N/A	0
1737	5575	GCG	1	2	1	2	1	1	0	0.740741	0			1737	5500	GGA	0	0	1	1.6665	0	0	0	N/A	0
1738	5581	AAA	0	0	0.380958	2.38489	0	0	0	N/A	0			1738	5503	TGT	0	1	0.404579	2.35097	0	0.425356	0.425356	0.853177	1.51011
1739	5584	GGC	0	3	0.76984	2.22036	0	1.35113	1.35113	0.409421	3.12757			1739	5506	GGT	0	0	1	2	0	0	0	N/A	0
1740	5587	TCT	0	1	1	2	0	0.5	0.5	0.666667	1.15739			1740	5509	GAC	0	1	0.291373	2.56503	0	0.389859	0.389859	0.897993	1.38409
1741	5593	AGC	0	4	0.538725	2.46127	0	1.62517	1.62517	0.45306	3.76191			1741	5512	GCT	0	0	1	2	0	0	0	N/A	0
1742	5596	GAA	0	5	0.402649	2.42366	0	2.06299	2.06299	0.463725	4.77537			1742	5515	GCT	0	0	1	2	0	0	0	N/A	0
1743	5599	GCT	0	2	0.981328	2.01867	0	0.99075	0.99075	0.452782	2.29337			1743	5518	GGG	1	1	1.13206	1.86794	0.883343	0.53535	-0.347993	0.857604	-1.23545
1744	5602	GAC	0	0	0.274244	2.72576	0	0	0	N/A	0			1744	5521	CCA	0	1	1	1.88679	0	0.53	0.53	0.653595	1.88162
1745	5605	CCT	0	1	1	2	0	0.5	0.5	0.666667	1.15739			1745	5524	GGC	0	1	0.856402	2.1436	0	0.466505	0.466505	0.714533	1.6562
1746	5608	GCC	0	0	1	2	0	0	0	N/A	0			1746	5527	AAC	0	1	0.291373	2.70863	0	0.369191	0.369191	0.902876	1.31071
1747	5611	GCC	0	1	1	2	0	0.5	0.5	0.666667	1.15739			1747	5530	CGG	0	0	1.29093	1.70907	0	0	0	N/A	0
1748	5614	GCA	0	0	1	2	0	0	0	N/A	0			1748	5533	CCA	0	0	1	2	0	0	0	N/A	0
1749	5617	GCC	0	0	1	2	0	0	0	N/A	0			1749	5539	AGC	1	2	0.434971	2.56503	2.29901	0.779718	-1.51929	0.94303	-5.39382
1750	5620	GGT	0	0	1	2	0	0	0	N/A	0			1750	5542	GCA	0	1	1	1.88679	0	0.53	0.53	0.653595	1.88162
1751	5623	ATC	0	2	0.532576	2.46742	0	0.810562	0.810562	0.676464	1.87627			1751	5545	GGC	0	0	1	2	0	0	0	N/A	0
1752	5626	AGC	0	2	0.903217	2.07564	0	0.963557	0.963557	0.485518	2.23042			1752	5548	CGC	0	1	0.856402	2.08464	0	0.479698	0.479698	0.70881	1.70304
1753	5629	GAT	0	3	0.319801	2.6802	0	1.11932	1.11932	0.713078	2.59098			1753	5551	ACA	0	1	1	2	0	0.5	0.5	0.666667	1.77511
1754	5632	GGT	0	0	1	2	0	0	0	N/A	0			1754	5554	GCG	0	0	1	2	0	0	0	N/A	0
1755	5635	GTG	0	2	1.05011	1.94989	0	1.0257	1.0257	0.422453	2.37426			1755	5557	GGT	0	2	0.743196	2.19785	0	0.90998	0.90998	0.55846	3.23064
1756	5638	GAA	0	0	0.380958	2.28785	0	0	0	N/A	0			1756	5563	AGC	0	0	0.291373	2.70863	0	0	0	N/A	0
1757	5641	CGG	0	0	1.27957	1.72043	0	0	0	N/A	0			1757	5566	TTT	0	1	0.434971	2.56503	0	0.389859	0.389859	0.85501	1.38409
1758	5647	TGG	0	1	0.900402	1.89951	0	0.526452	0.526452	0.678418	1.21862			1758	5572	CGA	0	0	1.29093	1.4177	0	0	0	N/A	0
1759	5650	CCG	0	2	1	1.90671	0	1.04893	1.04893	0.430294	2.42804			1759	5575	TCG	0	0	1	1.70907	0	0	0	N/A	0
1760	5653	GGC	0	1	1	2	0	0.5	0.5	0.666667	1.15739			1760	5581	AGC	0	0	0.291373	2.70863	0	0	0	N/A	0
1761	5656	AGT	0	3	0.410088	2.56877	0	1.16787	1.16787	0.641249	2.70337			1761	5584	GGC	0	0	1	2	0	0	0	N/A	0
1762	5662	TCT	0	1	1	2	0	0.5	0.5	0.666667	1.15739			1762	5587	GTT	0	1	1	2	0	0.5	0.5	0.666667	1.77511
1763	5665	GTG	0	1	1.02074	1.97926	0	0.505239	0.505239	0.659754	1.16952			1763	5590	GAA	0	0	0.370218	2.29628	0	0	0	N/A	0
1764	5668	GAC	0	0	0.274244	2.72576	0	0	0	N/A	0			1764	5593	GAA	0	0	0.370218	2.29628	0	0	0	N/A	0
1765	5674	TGC	0	2	0.867814	2.11605	0	0.945159	0.945159	0.502914	2.18783			1765	5596	AGC	0	0	0.291373	2.70863	0	0	0	N/A	0
1766	5677	GTC	0	2	0.635079	2.36492	0	0.845694	0.845694	0.621428	1.95759			1766	5599	TAT	0	1	0.291373	2.11321	0	0.473215	0.473215	0.878826	1.68002
1767	5680	GGC	0	2	0.909714	2.09029	0	0.956807	0.956807	0.485477	2.21479			1767	5602	CAC	0	0	0.291373	2.70863	0	0	0	N/A	0
1768	5683	GCA	0	1	1	2	0	0.5	0.5	0.666667	1.15739			1768	5605	TCT	0	2	1	2	0	1	1	0.444444	3.55023
1769	5686	GGG	1	0	1	2	1	0	-1	1	-2.31478			1769	5608	GCC	0	0	1	2	0	0	0	N/A	0
1770	5689	GAA	1	2	0.375567	2.33583	2.66264	0.856226	-1.80642	0.947757	-4.18145			1770	5611	GCC	0	1	1	2	0	0.5	0.5	0.666667	1.77511
1771	5692	GTT	0	1	0.851103	2.1489	0	0.465355	0.465355	0.716299	1.07719			1771	5614	GCA	0	0	1	2	0	0	0	N/A	0
1772	5695	ACT	0	1	1	2	0	0.5	0.5	0.666667	1.15739			1772	5617	GCC	0	0	1	2	0	0	0	N/A	0
1773	5698	GCA	0	0	1	2	0	0	0	N/A	0			1773	5620	GGT	0	0	1	2	0	0	0	N/A	0
1774	5701	GCA	1	1	1	1.99165	1	0.502096	-0.497904	0.888268	-1.15254			1774	5623	ATC	0	2	0.620466	2.37953	0	0.840501	0.840501	0.629132	2.98397
1775	5704	ACT	0	1	1	2	0	0.5	0.5	0.666667	1.15739			1775	5626	AGC	0	1	0.90249	2.09751	0	0.476756	0.476756	0.69917	1.69259
1776	5707	GGG	0	0	1	2	0	0	0	N/A	0			1776	5629	GAT	0	1	0.291373	2.70863	0	0.369191	0.369191	0.902876	1.31071
1777	5710	CTT	0	1	1	2	0	0.5	0.5	0.666667	1.15739			1777	5632	GGT	0	0	1	2	0	0	0	N/A	0
1778	5713	CAC	0	0	0.274244	2.72576	0	0	0	N/A	0			1778	5635	GTG	0	0	1	2	0	0	0	N/A	0
1779	5716	TCT	0	3	1	2	0	1.5	1.5	0.296296	3.47216			1779	5638	GAA	0	0	0.370218	2.29628	0	0	0	N/A	0
1780	5719	GGC	0	0	1	2	0	0	0	N/A	0			1780	5641	CGG	0	1	1.08469	1.80891	0	0.552819	0.552819	0.625141	1.96263
1781	5722	GAC	0	3	0.274244	2.52912	0	1.18618	1.18618	0.734294	2.74575			1781	5644	CGA	1	2	1.07005	1.6206	0.934534	1.23411	0.299577	0.65132	1.06357
1782	5725	GCC	0	1	1	2	0	0.5	0.5	0.666667	1.15739			1782	5647	TGG	0	1	0.142766	2.32621	0	0.429884	0.429884	0.942176	1.52619
1783	5728	GCC	0	2	1	2	0	1	1	0.444444	2.31478			1783	5650	GCG	0	1	1	2	0	0.5	0.5	0.666667	1.77511
1784	5731	GGC	0	2	0.757808	2.1489	0	0.93071	0.93071	0.546549	2.15439			1784	5653	TGC	0	1	0.404579	2.35097	0	0.425356	0.425356	0.853177	1.51011
1785	5734	CAC	0.5	3.5	0.61234	2.26203	0.81654	1.54729	0.730746	0.591207	1.69151			1785	5656	CGT	0	1	1	2	0	0.5	0.5	0.666667	1.77511
1786	5737	TCT	0	3	0.757808	2.24219	0	1.33798	1.33798	0.417498	3.09712			1786	5659	CAA	0	0	0.370218	2.33841	0	0	0	N/A	0
1787	5740	TCA	0	1	1	1.51644	0	0.659441	0.659441	0.602613	1.52646			1787	5662	CGT	0	2	0.886794	2.06673	0	0.967712	0.967712	0.489651	3.4356
1788	5743	GTC	1	3	1	2	1	1.5	0.5	0.592593	1.15739			1788	5665	GTG	0	0	1	2	0	0	0	N/A	0
1789	5746	TGG	0	2	0.447743	2.13227	0	0.937966	0.937966	0.683031	2.17118			1789	5668	GAC	0	0	0.291373	2.70863	0	0	0	N/A	0
1790	5749	TCA	0	0	1	1.27424	0	0	0	N/A	0			1790	5671	TAC	0	2	0.869987	2.05166	0	0.974819	0.974819	0.493123	3.46083
1791	5752	CAG	0	0	0.337619	2.38814	0	0	0	N/A	0			1791	5674	CGA	1	1	1.1855	1.57545	0.843529	0.634741	-0.208788	0.815632	-0.741247
1792	5755	CAT	0	1	0.274244	2.63547	0	0.379439	0.379439	0.905749	0.878317			1792	5677	ATC	0	2	0.733672	2.26633	0	0.882485	0.882485	0.570694	3.13302
1793	5758	GGG	0	0	1	2	0	0	0	N/A	0			1793	5680	GGC	0	1	0.388883	2.61112	0	0.382978	0.382978	0.870372	1.35966
1794	5761	ACA	0.5	2.5	0.914139	2.07615	0.546963	1.20415	0.657188	0.555731	1.52124			1794	5683	TCA	0	1	1	1.90249	0	0.525627	0.525627	0.655468	1.8661
1795	5764	GCG	0	0	1	2	0	0	0	N/A	0			1795	5686	GGG	0	1	0.952796	2.0472	0	0.488471	0.488471	0.682401	1.73418
1796	5770	AGA	0	0	0.765848	2	0	0	0	N/A	0			1796	5689	AAA	0	1	0.370218	2.34297	0	0.426809	0.426809	0.863549	1.51527
1797	5773	TAT	0	1	0.274244	2.24219	0	0.445992	0.445992	0.891019	1.03237			1797	5692	ATT	0	2	0.961682	2.03832	0	0.981201	0.981201	0.461638	3.48349
1798	5776	CCT	0	3	0.757808	2.02801	0	1.47928	1.47928	0.385791	3.42421			1798	5695	GCT	0	1	1	2	0	0.5	0.5	0.666667	1.77511
1799	5779	GCA	0	1	1	1.31614	0	0.759795	0.759795	0.568248	1.75876			1799	5698	GGA	0	1	1	1.71977	0	0.581472	0.581472	0.632322	2.06436
1800	5782	ACT	0	2	1	2	0	1	1	0.444444	2.31478			1800	5701	GCA	0	1	1	2	0	0.5	0.5	0.666667	1.77511
1801	5785	GTC	0	1	0.945117	2.05488	0	0.486646	0.486646	0.684961	1.12648			1801	5704	GCT	0	1	1	2	0	0.5	0.5	0.666667	1.77511
1802	5788	AGG	0	0	0.722509	2.27749	0	0	0	N/A	0			1802	5707	TGG	0	2	0.408873	2.16649	0	0.923151	0.923151	0.70768	3.2774
1803	5794	AAA	0	0	0.380958	2.38489	0	0	0	N/A	0			1803	5710	CTT	0	1	0.388883	2.61112	0	0.382978	0.382978	0.870372	1.35966
1804	5797	TCT	0	0	1	2	0	0	0	N/A	0			1804	5713	TAT	1	1	0.291373	2.61112	3.43203	0.382978	-3.04905	0.989922	-10.8248
1805	5800	GGC	0	0	1	2	0	0	0	N/A	0			1805	5716	GCT	0	1	1	2	0	0.5	0.5	0.666667	1.77511
1806	5803	GGC	1	1	0.957682	2.00097	1.04419	0.499757	-0.544431	0.895226	-1.26024			1806	5719	CGC	0	1	1	2	0	0.5	0.5	0.666667	1.77511
1807	5806	AGG	1	1	0.890856	2.10914	1.12252	0.474126	-0.64839	0.91182	-1.50088			1807	5725	GCC	0	1	1	2	0	0.5	0.5	0.666667	1.77511
1808	5809	CCT	0	3	0.981328	2.01867	0	1.48613	1.48613	0.304673	3.44005			1808	5728	GCC	0	1	1	2	0	0.5	0.5	0.666667	1.77511
1809	5815	TGG	0	0	0	2.32476	0	0	0	N/A	0			1809	5731	CGC	0	2	0.886794	2.06673	0	0.967712	0.967712	0.489651	3.4356
1810	5818	TCA	0	2	1	1.37145	0	1.45832	1.45832	0.33445	3.37567			1810	5734	CAG	0	3	0.324127	2.37781	0	1.26167	1.26167	0.681562	4.47921
1811	5821	ATC	0	4	0.829071	2.17093	0	1.84253	1.84253	0.274219	4.26504			1811	5737	CGT	0	1	0.388883	2.36022	0	0.423689	0.423689	0.858542	1.50419
1812	5824	ATA	0	2	0.768177	1.79016	0	1.11722	1.11722	0.48963	2.58611			1812	5740	GCA	1	2	1	1.86427	1	1.07281	0.072808	0.719438	0.258485
1813	5827	TCT	0	1	1	2	0	0.5	0.5	0.666667	1.15739			1813	5743	GCA	0	1	1	2	0	0.5	0.5	0.666667	1.77511
1814	5830	GCT	0	0	1	2	0	0	0	N/A	0			1814	5746	GGG	0	1	0.864836	2.06758	0	0.483657	0.483657	0.705077	1.71709
1815	5833	GTT	0	0	1	2	0	0	0	N/A	0			1815	5749	CCA	0	1	1	2	0	0.5	0.5	0.666667	1.77511
1816	5836	TGC	0	0	0.274244	2.44619	0	0	0	N/A	0			1816	5752	CAG	0	0	0.332992	2.37564	0	0	0	N/A	0
1817	5839	CGC	0	1	0.954443	2.02801	0	0.493095	0.493095	0.67998	1.1414			1817	5755	CAT	0	1	0.291373	2.59542	0	0.385294	0.385294	0.899067	1.36788
1818	5845	AGA	1.66667	2.33333	0.90754	1.93712	1.83647	1.20453	-0.631932	0.806796	-1.46278			1818	5758	GGG	0	0	1	2	0	0	0	N/A	0
1819	5851	CAC	0	2	0.274244	2.72576	0	0.733741	0.733741	0.825527	1.69845			1819	5761	ACA	0	1	1	2	0	0.5	0.5	0.666667	1.77511
1820	5854	CGC	0	3	0.867396	2.1326	0	1.40673	1.40673	0.359225	3.25627			1820	5764	GCG	0	0	1	2	0	0	0	N/A	0
1821	5857	CGC	0	3	0.465196	2.30221	0	1.3031	1.3031	0.575727	3.01638			1821	5770	AGA	0	0	0.74175	2	0	0	0	N/A	0
1822	5860	ACA	0	2	1	2	0	1	1	0.444444	2.31478			1822	5773	CAT	0	1	0.291373	2.56503	0	0.389859	0.389859	0.897993	1.38409
1823	5863	GGT	0	0	1	2	0	0	0	N/A	0			1823	5776	TAT	0	2	0.387105	2.07608	0	0.963354	0.963354	0.710386	3.42013
1824	5866	GAT	0	2	0.274244	2.72576	0	0.733741	0.733741	0.825527	1.69845			1824	5779	TCA	0	0	1	1.29137	0	0	0	N/A	0
1825	5869	GAG	1	0	0.352082	2.31673	2.84025	0	-2.84025	1	-6.57454			1825	5782	GCT	0	1	1	2	0	0.5	0.5	0.666667	1.77511
1826	5872	CAA	0	1	0.380958	2.32579	0	0.429961	0.429961	0.859256	0.995263			1826	5785	GTC	0	1	0.915356	2.08464	0	0.479698	0.479698	0.694881	1.70304
1827	5875	TCC	0	2	0.945117	2.03374	0	0.983409	0.983409	0.466114	2.27637			1827	5788	GGG	0	0	1	2	0	0	0	N/A	0
1828	5878	TTT	0	0	0.274244	2.72576	0	0	0	N/A	0			1828	5794	GAA	0	1	0.370218	2.31153	0	0.432614	0.432614	0.861949	1.53588
1829	5881	CCT	0	1	1	2	0	0.5	0.5	0.666667	1.15739			1829	5797	CGT	0	0	1	2	0	0	0	N/A	0
1830	5884	GGC	0	0	1	2	0	0	0	N/A	0			1830	5800	CGC	0.5	1.5	0.871254	2.04232	0.573885	0.734457	0.160572	0.700968	0.570066
1831	5887	GCA	0	1	1	2	0	0.5	0.5	0.666667	1.15739			1831	5803	GAG	0	1	0.332992	2.36984	0	0.42197	0.42197	0.876799	1.49809
1832	5890	GAC	0	1	0.274244	2.72576	0	0.366871	0.366871	0.908585	0.849224			1832	5806	CGG	0	1	1.08469	1.80891	0	0.552819	0.552819	0.625141	1.96263
1833	5893	CCC	0	1	1	2	0	0.5	0.5	0.666667	1.15739			1833	5809	TTT	0	2	0.90249	2.09751	0	0.953512	0.953512	0.488839	3.38518
1834	5896	AGC	0	2	0.784942	2.21506	0	0.902911	0.902911	0.545165	2.09004			1834	5812	AAC	0	1	0.291373	2.70863	0	0.369191	0.369191	0.902876	1.31071
1835	5899	GGT	0	1	0.909714	2.09029	0	0.478403	0.478403	0.696762	1.1074			1835	5815	CGG	0	1	1.04003	1.95997	0	0.510213	0.510213	0.653323	1.81137
1836	5902	GCG	1	2	0.921192	2.04565	1.08555	0.977682	-0.107868	0.770646	-0.24969			1836	5821	AAC	0	0	0.291373	2.70863	0	0	0	N/A	0
1837	5911	AGC	0	1	0.364531	2.63547	0	0.379439	0.379439	0.87849	0.878317			1837	5824	CTT	0	0	1	2	0	0	0	N/A	0
1838	5914	GGT	0	0	1	2	0	0	0	N/A	0			1838	5827	CCT	0	0	1	2	0	0	0	N/A	0
1839	5917	CTA	1	0	1.23539	1.71906	0.809464	0	-0.809464	1	-1.87373			1839	5830	GCT	0	0	1	2	0	0	0	N/A	0
1840	5920	TGC	0	1	0.319801	2.41818	0	0.413534	0.413534	0.883198	0.957239			1840	5833	GTT	0	1	0.915356	2.08464	0	0.479698	0.479698	0.694881	1.70304
1841	5923	GCT	0	1	1	2	0	0.5	0.5	0.666667	1.15739			1841	5836	TGC	0	1	0.404579	2.35097	0	0.425356	0.425356	0.853177	1.51011
1842	5926	GGG	0	0	1	2	0	0	0	N/A	0			1842	5839	GGC	1	1	1.04648	1.95352	0.955588	0.511896	-0.443692	0.878321	-1.57521
1843	5929	GCT	0	0	1	2	0	0	0	N/A	0			1843	5845	CGA	0	0	1.29093	1.4177	0	0	0	N/A	0
1844	5932	GGA	0	0	1	1.66881	0	0	0	N/A	0			1844	5851	AAC	0	0	0.291373	2.70863	0	0	0	N/A	0
1845	5938	CTT	0	0	1	2	0	0	0	N/A	0			1845	5854	CAC	0	1	0.291373	2.70863	0	0.369191	0.369191	0.902876	1.31071
1846	5941	CCG	0	2	1	1.96131	0	1.01973	1.01973	0.438657	2.36044			1846	5857	GCA	0	0	1	2	0	0	0	N/A	0
1847	5944	GCT	0	2	1	2	0	1	1	0.444444	2.31478			1847	5860	GTC	0	0	1	2	0	0	0	N/A	0
1848	5950	CTA	1	0	1.06766	1.69014	0.936624	0	-0.936624	1	-2.16808			1848	5863	GGT	0	0	1	2	0	0	0	N/A	0
1849	5953	CTA	0	0	1.27424	1.72576	0	0	0	N/A	0			1849	5866	GAT	0	1	0.90249	2.09751	0	0.476756	0.476756	0.69917	1.69259
1850	5956	CAG	0	0	0.337619	2.38814	0	0	0	N/A	0			1850	5875	TCC	0	0	1	2	0	0	0	N/A	0
1851	5959	CGC	0	0	1	2	0	0	0	N/A	0			1851	5878	GTT	0	0	1	2	0	0	0	N/A	0
1852	5962	CAG	0	1	0.333924	2.40782	0	0.415313	0.415313	0.878208	0.961357			1852	5881	CCT	0	0	1	2	0	0	0	N/A	0
1853	5965	CAA	0	2	0.443376	2.27344	0	0.879723	0.879723	0.700239	2.03636			1853	5884	CGC	0	2	0.743196	2.19785	0	0.90998	0.90998	0.55846	3.23064
1854	5968	TTT	0	2	0.784942	2.21506	0	0.902911	0.902911	0.545165	2.09004			1854	5887	GCA	0	1	1	2	0	0.5	0.5	0.666667	1.77511
1855	5971	GCT	0	2	1	2	0	1	1	0.444444	2.31478			1855	5890	AAA	0	1	0.370218	2.35628	0	0.424397	0.424397	0.864215	1.50671
1856	5974	GAC	0	1	0.309856	2.57962	0	0.387654	0.387654	0.892764	0.897331			1856	5893	CGC	0	1	0.886794	2.06673	0	0.483856	0.483856	0.699751	1.7178
1857	5977	GCG	0	1	1	2	0	0.5	0.5	0.666667	1.15739			1857	5896	GGC	0	1	1	2	0	0.5	0.5	0.666667	1.77511
1858	5980	GCT	0	0	1	2	0	0	0	N/A	0			1858	5899	GGT	0	1	0.388883	2.61112	0	0.382978	0.382978	0.870372	1.35966
1859	5983	GGA	0	0	1	1.66881	0	0	0	N/A	0			1859	5905	GGA	1	2	0.810999	2.01398	1.23305	0.993056	-0.239991	0.800073	-0.852022
1860	5986	GAC	0	3	0.534731	2.46527	0	1.21691	1.21691	0.554919	2.81686			1860	5911	GCA	0	0	1	2	0	0	0	N/A	0
1861	5989	GCT	0	0	1	2	0	0	0	N/A	0			1861	5914	GGT	0	0	1	2	0	0	0	N/A	0
1862	5992	GTT	0	0	1	2	0	0	0	N/A	0			1862	5917	GTT	1	2	0.926098	1.97817	1.0798	1.01104	-0.0687635	0.759804	-0.244126
1863	5995	CGT	1	1	0.909714	2.05551	1.09925	0.486498	-0.612749	0.905877	-1.41838			1863	5920	CCC	0	1	1	2	0	0.5	0.5	0.666667	1.77511
1864	6646	GCG	0	2	1	2	0	1	1	0.444444	2.31478			1864	5923	GCT	0	0	1	2	0	0	0	N/A	0
1865	6649	GCG	1	2	1	2	1	1	0	0.740741	0			1865	5926	TGG	0	1	0.862396	2.04596	0	0.488768	0.488768	0.703477	1.73524
1866	6652	GTG	0	1	1	2	0	0.5	0.5	0.666667	1.15739			1866	5929	CGT	0	1	0.856402	2.08464	0	0.479698	0.479698	0.70881	1.70304
1867	6655	GCG	0	1	1	2	0	0.5	0.5	0.666667	1.15739			1867	5935	TTC	0	0	0.291373	2.70863	0	0	0	N/A	0
1868	7294	TCC	1	1	0.757808	2.24219	1.3196	0.445992	-0.873603	0.936192	-2.0222			1868	5938	GTT	0	0	1	2	0	0	0	N/A	0
1869	7297	GGG	0	3	0.596903	2.20155	0	1.36268	1.36268	0.48689	3.15429			1869	5941	CCG	0	0	1	2	0	0	0	N/A	0
1870	7300	AGT	0	1	0.335401	2.63547	0	0.379439	0.379439	0.887103	0.878317			1870	5944	TCT	0	1	1	2	0	0.5	0.5	0.666667	1.77511
1871	7303	CAT	0.5	1.5	0.390345	2.59828	1.28092	0.577304	-0.703615	0.86939	-1.62871			1871	5947	GGA	0	1	1.05895	1.61608	0	0.618781	0.618781	0.604134	2.19682
1872	7306	GGT	0	1	0.909714	2.09029	0	0.478403	0.478403	0.696762	1.1074			1872	5950	TTA	0	0	0.661591	1.62978	0	0	0	N/A	0
1873	7309	AAC	0	0	0.274244	2.72576	0	0	0	N/A	0			1873	5953	CTA	0	0	1.29137	1.70863	0	0	0	N/A	0
1874	7312	ATA	0.5	1.5	0.674881	2.32512	0.740872	0.645128	-0.0957436	0.77504	-0.221625			1874	5956	CAG	0	0	0.332992	2.37564	0	0	0	N/A	0
1875	7315	CAA	1	0	0.375567	2.35019	2.66264	0	-2.66264	1	-6.16342			1875	5959	CGC	0	0	1	2	0	0	0	N/A	0
1876	7318	AAA	0	0	0.380958	2.38489	0	0	0	N/A	0			1876	5962	CAG	0	0	0.332992	2.37564	0	0	0	N/A	0
1877	7333	CGA	1	1	1.2332	1.52432	0.810901	0.656032	-0.154869	0.8	-0.358488			1877	5968	TCT	0	1	1	2	0	0.5	0.5	0.666667	1.77511
1878	7339	CAA	1	2	0.482741	2.25607	2.07151	0.886499	-1.18501	0.91775	-2.74303			1878	5971	GCT	0	0	1	2	0	0	0	N/A	0
1879	7342	GTA	1	0	1	2	1	0	-1	1	-2.31478			1879	5974	GGC	0	0	1	2	0	0	0	N/A	0
1880	7345	TCA	1	1	1	1.39463	1	0.717038	-0.282962	0.825609	-0.654993			1880	5977	GCG	0	0	1	2	0	0	0	N/A	0
1881	7351	TCA	1	0	1	1.32975	1	0	-1	1	-2.31478			1881	5980	TCT	0	0	1	2	0	0	0	N/A	0
1882	7360	CTC	1	2	0.489303	2.46838	2.04372	0.810248	-1.23348	0.92695	-2.85522			1882	5983	GGA	0	0	1	1.6665	0	0	0	N/A	0
1883	7369	GCG	0	2	1	2	0	1	1	0.444444	2.31478			1883	5986	AAA	0	0	0.370218	2.37153	0	0	0	N/A	0
1884	7375	CTC	2	4	0.85483	2.14517	2.33965	1.86465	-0.474991	0.771674	-1.0995			1884	5989	ACT	0	0	1	2	0	0	0	N/A	0
1885	7384	TCG	1.5	3.5	0.49523	2.47704	3.0289	1.41298	-1.61592	0.884193	-3.74049			1885	5992	GTT	0	0	1	2	0	0	0	N/A	0
1886	7387	GTG	1	0	1	2	1	0	-1	1	-2.31478			1886	5995	CGT	0	0	1	2	0	0	0	N/A	0
1887	7390	AAG	0	0	0.337619	2.42823	0	0	0	N/A	0			1887	6001	ATC	0	0	0.582298	2.4177	0	0	0	N/A	0
1888	7393	GTT	0	1	1	2	0	0.5	0.5	0.666667	1.15739			1888	6004	ATG	0	0	0	3	0	0	0	N/A	0
1889	7399	ACG	0	2	0.746277	2.25372	0	0.88742	0.88742	0.564363	2.05418			1889	6007	ATA	0	1	0.0866604	2.91334	0	0.343249	0.343249	0.971113	1.21861
1890	7405	TGC	0	0	0.274244	2.44619	0	0	0	N/A	0			1890	6010	CCT	0	0	1	2	0	0	0	N/A	0
1891	7408	GTC	0	0	1	2	0	0	0	N/A	0			1891	6016	GCT	0	1	1	2	0	0.5	0.5	0.666667	1.77511
1892	7411	AAC	1	0	0.274244	2.72576	3.64638	0	-3.64638	1	-8.44056			1892	6019	CCG	0	0	1	2	0	0	0	N/A	0
1893	7414	TTC	0	3	0.661606	2.33839	0	1.28293	1.28293	0.473576	2.9697			1893	6022	CCA	0	0	1	2	0	0	0	N/A	0
1894	7417	GTG	0	2	0.941691	2.05831	0	0.971671	0.971671	0.470737	2.2492			1894	6025	GCT	0	0	1	2	0	0	0	N/A	0
1895	7426	CAG	0	1	0.38771	2.35878	0	0.423947	0.423947	0.858835	0.981343			1895	6028	CAG	0	1	0.908217	2.05169	0	0.487403	0.487403	0.69316	1.73039
1896	7429	GTT	0	1	1	2	0	0.5	0.5	0.666667	1.15739			1896	6031	GGG	0	1	1	2	0	0.5	0.5	0.666667	1.77511
1897	7432	CAG	0	0	0.337619	2.38814	0	0	0	N/A	0			1897	6034	CTG	0	0	1.29137	1.70863	0	0	0	N/A	0
1898	7435	GGA	0	0	1	1.66881	0	0	0	N/A	0			1898	6037	GCG	0	0	1	2	0	0	0	N/A	0
1899	7438	TGC	0	0	0.274244	2.44619	0	0	0	N/A	0			1899	6040	GCG	0.5	1.5	0.390792	2.59391	1.27945	0.578277	-0.701177	0.869068	-2.48934
1900	7441	TGC	0	0	0.274244	2.44619	0	0	0	N/A	0			1900	6043	CAT	0	2	0.404579	2.59542	0	0.770588	0.770588	0.748468	2.73576
1901	7444	TGT	0	1	0.274244	2.41245	0	0.414517	0.414517	0.897925	0.959514			1901	6046	AAC	0	1	0.337849	2.66215	0	0.375636	0.375636	0.887384	1.33359
1902	7447	TGT	1	0	0.274244	2.44619	3.64638	0	-3.64638	1	-8.44056			1902	6049	GAC	0	0	0.291373	2.70863	0	0	0	N/A	0
1903	7450	TGC	0	1	0.274244	2.39068	0	0.418291	0.418291	0.897091	0.96825			1903	6052	GTA	0	1	1	2	0	0.5	0.5	0.666667	1.77511
1904	7453	TTC	1	2	0.545245	2.39987	1.83404	0.833378	-1.00066	0.909866	-2.3163			1904	6055	AAC	0	1	0.291373	2.70863	0	0.369191	0.369191	0.902876	1.31071
1905	7456	TCG	0	1	0.970648	1.74978	0	0.571499	0.571499	0.643201	1.32289			1905	6058	GAC	0	2	0.548177	2.45182	0	0.815719	0.815719	0.667938	2.89599
1906	7459	CGC	0	0	1	2	0	0	0	N/A	0			1906	6061	CCA	0	0	1	2	0	0	0	N/A	0
1907	7462	TCA	0	0	1	1.27424	0	0	0	N/A	0			1907	6064	TCA	0	0	1	1.29137	0	0	0	N/A	0
1908	7465	GCC	0	2	1	2	0	1	1	0.444444	2.31478			1908	6067	CCC	1	1	1	1.90427	1	0.525136	-0.474864	0.881443	-1.68588
1909	7471	TGC	0	0	0.274244	2.44619	0	0	0	N/A	0			1909	6070	ACC	0	0	1	2	0	0	0	N/A	0
1910	7474	TGG	0	0	0	2.32476	0	0	0	N/A	0			1910	6073	ACA	0	0	1	2	0	0	0	N/A	0
1911	7477	GTG	0	2	0.949909	2.02505	0	0.987632	0.987632	0.46335	2.28615			1911	6076	TCA	1	0	1	1.43497	1	0	-1	1	-3.55023
1912	7480	CCA	0	0	1	2	0	0	0	N/A	0			1912	6079	CAA	1	2	1.06392	1.72374	0.939923	1.16027	0.220347	0.674205	0.782281
1913	7483	AAT	1	1	0.274244	2.72576	3.64638	0.366871	-3.27951	0.991643	-7.59134			1913	6082	TGC	0	1	0.404579	2.35097	0	0.425356	0.425356	0.853177	1.51011
1914	7486	CTA	1	1	1.08126	1.91874	0.924843	0.521177	-0.403666	0.870096	-0.934396			1914	6085	CTA	0	1	1.04009	1.95991	0	0.510229	0.510229	0.653302	1.81143
1915	7489	TCC	0	3	0.428811	2.42301	0	1.23813	1.23813	0.613337	2.86599			1915	6088	ACA	0	1	1	2	0	0.5	0.5	0.666667	1.77511
1916	7492	CCT	1	0	1	2	1	0	-1	1	-2.31478			1916	6091	GCG	0	0	1	2	0	0	0	N/A	0
1917	7495	TTC	0	2	0.410088	2.58991	0	0.772227	0.772227	0.745294	1.78753			1917	6094	CTG	0	1	1.23233	1.76767	0	0.565716	0.565716	0.589224	2.00842
1918	7498	ATG	0	0	0	3	0	0	0	N/A	0			1918	6097	CCG	0	0	1	2	0	0	0	N/A	0
1919	7501	ATG	0	1	0.0898823	2.91012	0	0.343629	0.343629	0.970039	0.795424			1919	6100	CAA	0	0	0.370218	2.33841	0	0	0	N/A	0
1920	7504	TCA	0	0	1	1.27424	0	0	0	N/A	0			1920	6103	AAC	0	1	0.291373	2.70863	0	0.369191	0.369191	0.902876	1.31071
1921	7507	CGC	0	3	0.945117	2.05488	0	1.45994	1.45994	0.321364	3.37943			1921	6106	CAA	0	0	0.370218	2.33841	0	0	0	N/A	0
1922	7510	AGG	0	1	0.667871	2.33213	0	0.428793	0.428793	0.777376	0.992559			1922	6109	ACG	1	1	0.940856	2.05914	1.06286	0.485639	-0.577223	0.901643	-2.04927
1923	7513	CCT	2	1	1	2	2	0.5	-1.5	0.962963	-3.47216			1923	6112	CGG	0	1	1.24445	1.75555	0	0.569622	0.569622	0.585184	2.02229
1924	7516	TAT	2	1	0.274244	2.31397	7.29277	0.432157	-6.86061	0.99881	-15.8808			1924	6115	CGG	0	0	1.29093	1.70907	0	0	0	N/A	0
1925	7522	GCG	1	1	1	2	1	0.5	-0.5	0.888889	-1.15739			1925	6118	CGG	0	1	1.13789	1.81556	0	0.550794	0.550794	0.614725	1.95545
1926	7525	ACT	0	1	1	2	0	0.5	0.5	0.666667	1.15739			1926	6121	CCT	0	0	1	2	0	0	0	N/A	0
1927	7528	GTA	1	1	1	2	1	0.5	-0.5	0.888889	-1.15739			1927	6124	GTG	0	1	1	2	0	0.5	0.5	0.666667	1.77511
1928	7531	ACC	1	2	1	2	1	1	0	0.740741	0			1928	6127	GCG	0	1	1	2	0	0.5	0.5	0.666667	1.77511
1929	7534	GCG	1	0	1	2	1	0	-1	1	-2.31478			1929	6130	GCA	0	0	1	2	0	0	0	N/A	0
1930	7537	TCG	0.5	1.5	1.0713	1.74242	0.466721	0.860871	0.39415	0.619258	0.912369			1930	6133	ATA	0	2	0.949057	2.05094	0	0.975161	0.975161	0.467374	3.46204
1931	7540	ATT	0	1	0.702709	2.29729	0	0.435295	0.435295	0.765764	1.00761			1931	6136	ACC	0	1	1	2	0	0.5	0.5	0.666667	1.77511
1932	7543	GTG	1	2	1	2	1	1	0	0.740741	0			1932	6139	ACG	0	1	0.137604	2.8624	0	0.349358	0.349358	0.954132	1.2403
1933	7549	TCG	0	1	0.870475	1.84996	0	0.540553	0.540553	0.680023	1.25126			1933	6142	ATC	0	1	0.331405	2.66859	0	0.374729	0.374729	0.889532	1.33037
1934	7552	TGC	0	0	0.274244	2.44619	0	0	0	N/A	0			1934	6145	CCA	0	0	1	2	0	0	0	N/A	0
1935	7555	GCG	0	1	1	2	0	0.5	0.5	0.666667	1.15739			1935	6148	TGG	0	1	0.202642	2.20738	0	0.453026	0.453026	0.915917	1.60835
1936	7558	ATG	0	1	0.703677	2.29632	0	0.435479	0.435479	0.765441	1.00804			1936	6151	CAC	0	0	0.291373	2.70863	0	0	0	N/A	0
1937	7561	CCC	0	0	1	2	0	0	0	N/A	0			1937	6154	CAA	0	0	0.370218	2.33841	0	0	0	N/A	0
1938	7564	GAC	1	2	0.419414	2.58059	2.38428	0.775018	-1.60926	0.946829	-3.72508			1938	6157	TCA	0	0	1	1.29137	0	0	0	N/A	0
1939	7567	TGC	0	0	0.274244	2.44619	0	0	0	N/A	0			1939	6160	TCG	0.5	1.5	1.01399	1.75404	0.493102	0.855169	0.362068	0.633678	1.28542
1940	7570	CGC	0	1	0.957682	2.04232	0	0.48964	0.48964	0.680773	1.13341			1940	6163	CCG	0	0	1	2	0	0	0	N/A	0
1941	7573	GCA	0	2	0.953187	2.02177	0	0.989233	0.989233	0.461851	2.28985			1941	6166	CAC	0	1	0.404579	2.59542	0	0.385294	0.385294	0.86514	1.36788
1942	7576	CCC	0	0	1	2	0	0	0	N/A	0			1942	6169	CAA	0	2	0.703969	2.0637	0	0.969132	0.969132	0.555987	3.44064
1943	7579	TGG	0	1	0.0462706	2.30841	0	0.433198	0.433198	0.98035	1.00276			1943	6172	TCG	0	0	1	1.70907	0	0	0	N/A	0
1944	7582	CGG	0	1	1.18627	1.81373	0	0.551351	0.551351	0.604576	1.27625			1944	6175	CAT	0	1	0.434971	2.56503	0	0.389859	0.389859	0.85501	1.38409
1945	7585	GTC	1	2	0.945117	2.05488	1.05807	0.973291	-0.0847793	0.764786	-0.196245			1945	6178	CCC	0	1	1	2	0	0.5	0.5	0.666667	1.77511
1946	7588	TGC	0	0	0.274244	2.44619	0	0	0	N/A	0			1946	6181	CGG	0	1	1.13789	1.81556	0	0.550794	0.550794	0.614725	1.95545
1947	7591	TGG	0	0	0	2.32476	0	0	0	N/A	0			1947	6187	CAT	0	1	0.90249	2.09751	0	0.476756	0.476756	0.69917	1.69259
1948	7594	CCG	0	1	1.09329	1.90671	0	0.524465	0.524465	0.635569	1.21402			1948	6190	TTT	0	1	0.434971	2.56503	0	0.389859	0.389859	0.85501	1.38409
[truncated: 3,689 more rows]

## Sheet: Fructose and mannose metabolism
P. agglomerans lineage														P. rodasii lineage
[truncated: 1,265 more rows]

[truncated: 5 more sheets: Chloroalkane degradation genes, Benzoate degradation genes, Pentose and glucuronate, Spermidine metabolism, Methionine salvage]
