# Supplementary material for: Genome-Based Characterization of Biological Processes That Differentiate Closely Related Bacteria
Source: Front Microbiol. 2018 Feb 6;9:113. doi: 10.3389/fmicb.2018.00113 (PMC5808187; doi:10.3389/fmicb.2018.00113)
Supplement: Supplementary File S5 — The differences for pathways involved in “Environmental Information Processing”. A summary of the BLAST confirmation is also included as well as the maps for each lineage for the ABC transporters, two-component systems and the PTSs. [file DataSheet5.XLSX]

## Sheet: Differences
System	Group	Reactions	Gene/s	P. agglomerans lineage	P. ananatis lineage	P. dispersa lineage	P. rodasii lineages
ABC Transporters	Mineral and organic ion ABC Transporters	Nitrate/Nitrite/Cyanate	nrtA, nrtB, nrtC	+	+	+	-
		Putrescine	potF, potI, potH, potG	+	-	+	+
		Spermidine/putrescine	potA, potB, potC, potD	-	-	+	-
		Glycine betaine/Proline	proV, proW, proX	-	-	+	+
		HMP/FAMP	thiX, thiY, thiZ	-	-	-	+
	Oligosaccharide, polyol and lipid ABC Transporters	Maltose/maltodextrin	malE, malF, malG, malK	+	-	+	-
	Monosaccharide ABC Transporters	D-Xylose	xylF, xylH, xylG	+	+	-	-
		Myoinositol-1-phosphate	inoE, inoF, inoG	-	+	-	-
	Phosphate and amino acid ABC Transporters	Phosphonate	phnD, phnE, phnC	+	+	-	+
		Urea	urtA, urtB, urtC, urtD, urtE	+	+	-	+
		Glutamine	glnH, glnP, glnQ	+	-	+	+
		Arginine	artI, artJ, artM, artQ, artP	+	-	+	+
	Peptide and nickel ABC Transporters	Glutathione	gsiA, gsiB, gsiC, gsiD	+	-	+	+
	Metallic cation, iron-siderophore and vitamin B12 ABC Transporters	Iron (II)/ Manganese	sitA, sitD, sitC	-	-	-	+
Phosphotransferase systems		Sucrose	scrA	-	+	-	-
		β-Glucoside	bglF	-	+	-	+
		Cellobiose	celA, celB, celC	-	+	+	+
		L-Ascorbate	ulaA, ulaB, ulaC	+	+	-	+
Two-component system		Citrate	citA, citB	-	+	-	-
		Nitrate/Nitrite uptake	narQ, narP	+	+	-	+

## Sheet: BLAST_checks
System	Group	Reactions	Gene/s	P. agglomerans lineage	P. ananatis lineage	P. dispersa lineage	P. rodasii lineages
ABC Transporters	Mineral and organic ion ABC Transporters	Nitrate/Nitrite/Cyanate	nrtA, nrtB, nrtC	+	+	+	~	Absent P. rodasii
		HMP/FAMP	thiX, thiY, thiZ	~	-	~	+	Absent P. brenneri, P. conspicua, P. eucrina
		Spermidine/putrescine	potA, potB, potC, potD	~	-	+	~	Absent P. agglomerans, P. anthophila, P. eucalypti, P. rodasii, P. rwandensis
		Putrescine	potF, potI, potH, potG	+	~	+	+	Absent P. stewartii stewartii
		Glycine betaine/Proline	proV, proW, proX	~	~	+	+	Absent P. anthophila, P. conspicua, P. deleyi, P. stewartii indologenes, P. stewartii stewartii; proV absent P. vagans
	Oligosaccharide, polyol and lipid ABC Transporters	Maltose/maltodextrin	malE, malF, malG, malK	+	~	+	~	Absent P. stewartii stewartii, P. rodasii, P. rwandensis
	Monosaccharide ABC Transporters	D-Xylose	xylF, xylH, xylG	+	+	~	~	Absent P. eucrina, Pantoea sp. GM01
		Myoinositol-1-phosphate	inoE, inoF, inoG, inoK	-	+	-	-
	Phosphate and amino acid ABC Transporters	Phosphonate	phnD, phnE, phnC	+	+	~	+	Absent P. eucrina
		Glutamine	glnH, glnP, glnQ	+	~	+	+	Absent P. stewartii stewartii
		Arginine	artI, artJ, artM, artQ, artP	+	~	+	+	Absent P. stewartii stewartii
		Urea	urtA, urtB, urtC, urtD, urtE	+	+	~	+	Absent P. eucrina
	Peptide and nickel ABC Transporters	Glutathione	gsiB, gsiC, gsiD, gsiA	+	~	+	+	Absent P. stewartii stewartii
	Metallic cation, iron-siderophore and vitamin B12 ABC Transporters	Iron (II)/ Manganese	sitA(yfeA), sitD(yfeD), sitC(yfeC), sitB(yfeB)	~	~	-	+	Absent P. conspicua, P. stewartii stewartii,
Phosphotransferase systems		Sucrose	scrA	~	+	~	~	Absent P. conspicua, P. wallisii, P. rwandensis, Pantoea sp. GM01
		β-Glucoside	bglF	-	+	-	+
		Cellobiose	celA, celB, celC	~	+	+	+	Absent P. agglomerans, P. anthophila, P. deleyi, P. eucalypti, P. vagans
		L-Ascorbate	ulaA, ulaB, ulaC	+	+	~	+	Absent P. dispersa, P. eucrina
Two-component system		Citrate	citA, citB	~	+	-	-	Absent P. agglomerans, P. anthophila, P. conspicua, P. deleyi, P. eucalypti, P. vagans
		Nitrate/Nitrite uptake	narQ, narP	+	+	~	+	Absent P. eucrina
