# Supplementary material for: Genome-Based Characterization of Biological Processes That Differentiate Closely Related Bacteria
Source: Front Microbiol. 2018 Feb 6;9:113. doi: 10.3389/fmicb.2018.00113 (PMC5808187; doi:10.3389/fmicb.2018.00113)
Supplement: Supplementary File S6 — Summary of the Blast2GO analyses as well as the BLAST hits for genes not annotated with Blast2GO. A pie chart indicating the distribution of BLAST hits is also indicated. [file DataSheet6.XLSX]

## Sheet: GO_annotations
Sequence Name	Sequence Description	Sequence Data	Sequence Length	Blast Hits Count	Blast Min E-Value	Blast Similarity Mean	Blast Hit Description (HSP)	Blast Hit Taxonomy Name	Blast Hit E-Value	Blast Hit Length	Blast Hit Alignment Length	Blast Hit Positives	Blast Hit Similarity	Blast Hit Score	Blast Top Hit Description (HSP)	Mapping Gene Name	Mapping Taxa ID	Mapping GO ID	Mapping GO Term	Annotation GO Count	Annotation GO ID	Annotation GO Term	Annotation GO Category	Enzyme Code	Enzyme Name	InterPro Accession	InterPro Type	InterPro Name	InterPro Signatures	InterPro GO ID	InterPro GO Term	InterPro GO Category
FB99_RS15705	zinc-responsive transcriptional regulator	MFRIGQLAKLAEVTPDTIRFYEKQQMMDHDGRTEGGFRLYSEGDLQRLKFIRYGRKLGFSLEAIRELLSIRVDPAHHTCQESKAIVEKRLSEVAQMIAELETMQRSLRHLSDACCGDSHSSISCSILEALERGEASSK	138	20	1.8e-94	0.9535	gi|497938609|ref|WP_010252765.1|MULTISPECIES: heavy metal-responsive transcriptional regulator [Pantoea]/gi|548609424|gb|ERM08756.1| zinc-responsive transcriptional regulator [Pantoea agglomerans Tx10]/gi|632530798|gb|KDA94178.1| zinc-responsive transcriptional regulator [Pantoea agglomerans Eh318]/gi|666370730|gb|KEY40939.1| zinc-responsive transcriptional regulator [Pantoea agglomerans]/gi|7683…	Pantoea/Pantoea agglomerans Tx10/Pantoea agglomerans Eh318/Pantoea agglomerans/Pantoea ananatis/Pantoea vagans/Pantoea sp. CFSAN033090/Pantoea agglomerans/Pantoea agglomerans/Pantoea agglomerans;Pantoea agglomerans/Pantoea agglomerans/Pantoea agglomerans;Pantoea vagans;Pantoea agglomerans/Pantoea agglomerans;Pantoea agglomerans/Pantoea agglomerans;Pantoea vagans/Pantoea vagans C9-1;Pantoea vagans…	1.8E-94;4.5E-94;5.8E-94;2.5E-93;5.3E-93;8.8E-92;2.0E-91;3.7E-91;1.6E-90;4.9E-90;3.1E-89;7.5E-89;6.7E-78;7.1E-78;1.1E-75;2.0E-75;3.0E-75;2.4E-74;5.4E-74;5.7E-74	138;138;138;138;138;138;138;138;138;138;138;138;148;148;139;139;139;140;143;143	138;138;138;138;138;138;138;138;138;138;137;137;138;138;137;137;136;136;138;137	138;138;138;137;137;136;135;135;135;134;135;135;132;132;124;125;124;122;122;121	100.00%;100.00%;100.00%;99.28%;99.28%;98.55%;97.83%;97.83%;97.83%;97.10%;98.54%;98.54%;95.65%;95.65%;90.51%;91.24%;91.18%;89.71%;88.41%;88.32%	281.567;280.411;280.411;278.87;277.715;274.633;273.863;273.092;271.552;270.396;268.47;267.314;239.965;239.965;233.802;233.417;232.646;230.72;229.95;229.565	gi|666370730|gb|KEY40939.1| zinc-responsive transcriptional regulator [Pantoea agglomerans]/gi|548609424|gb|ERM08756.1| zinc-responsive transcriptional regulator [Pantoea agglomerans Tx10]/gi|632530798|gb|KDA94178.1| zinc-responsive transcriptional regulator [Pantoea agglomerans Eh318]/gi|497938609|ref|WP_010252765.1|MULTISPECIES: heavy metal-responsive transcriptional regulator [Pantoea]/gi|9108…	zntR;zntR;zntR;zntR;zntR;zntR;zntR;PanABDRAFT_4390;zntR;zntR;zntR;zntR;zntR;zntR;zntR;zntR;zntR;zntR;zntR;zntR;zntR;zntR;PanABDRAFT_4390;PanABDRAFT_4390;PanABDRAFT_4390;zntR;zntR;zntR;zntR;zntR;zntR;zntR;zntR;zntR;zntR;zntR;zntR;zntR;zntR;zntR;zntR;zntR;zntR;PanABDRAFT_4390;zntR;zntR;zntR;zntR;zntR;zntR;zntR;zntR;PanABDRAFT_4390;zntR;zntR;zntR;zntR;zntR;zntR;zntR;zntR;zntR;zntR;zntR;zntR;zntR;znt…	712898;1408177;470931;1736225;1408177;470931;712898;517433;371042;1522060;1736225;712898;371042;644651;1690502;549;549;470931;1408177;634500;634500;470931;517433;517433;517433;1736225;644651;634500;549;644651;1690502;644651;1522060;712898;1522060;1522060;1522060;712898;1408177;634500;371042;371042;644651;517433;549;549;470931;712898;644651;1408177;1690502;1408177;517433;371042;1736225;712898;1736…	GO:0003677-IEA;GO:0008270-IEA;GO:0006351-IEA;GO:0006355-IEA	DNA binding-IEA;zinc ion binding-IEA;transcription, DNA-templated-IEA;regulation of transcription, DNA-templated-IEA	3	GO:0003677;GO:0008270;GO:0006355	DNA binding;zinc ion binding;regulation of transcription, DNA-templated	Molecular Function;Molecular Function;Biological Process			noIPR;IPR000551;IPR000551;IPR015358;noIPR;noIPR;IPR000551;IPR011788;noIPR;noIPR;IPR000551;IPR000551;noIPR;IPR009061	DOMAIN;DOMAIN;DOMAIN;DOMAIN;DOMAIN;DOMAIN;DOMAIN;FAMILY;FAMILY;FAMILY;DOMAIN;DOMAIN;DOMAIN;DOMAIN	Major facilitator superfamily domain;MerR-type HTH domain;MerR-type HTH domain;Transcription regulator MerR, DNA binding;Transcription regulator MerR, DNA binding;Transcription regulator MerR, DNA binding;MerR-type HTH domain;Zn(II)-responsive transcriptional regulator;Zn(II)-responsive transcriptional regulator;Zn(II)-responsive transcriptional regulator;MerR-type HTH domain;MerR-type HTH domain…	Coil (COILS);PR00040 (PRINTS);SM00422 (SMART);PF09278 (PFAM);G3DSA:1.10.1660.10 (GENE3D);G3DSA:1.10.1660.10 (GENE3D);PF00376 (PFAM);TIGR02043 (TIGRFAM);PTHR30204:SF18 (PANTHER);PTHR30204 (PANTHER);PS00552 (PROSITE_PATTERNS);PS50937 (PROSITE_PROFILES);cd04770 (CDD);SSF46955 (SUPERFAMILY)	GO:0003677/GO:0006355;GO:0003677/GO:0006355;GO:0003677/GO:0006355;GO:0006351/GO:0008270/GO:0003677;GO:0003677/GO:0006355;GO:0003677/GO:0006355	DNA binding/regulation of transcription, DNA-templated;DNA binding/regulation of transcription, DNA-templated;DNA binding/regulation of transcription, DNA-templated;transcription, DNA-templated/zinc ion binding/DNA binding;DNA binding/regulation of transcription, DNA-templated;DNA binding/regulation of transcription, DNA-templated	Molecular Function/Biological Process;Molecular Function/Biological Process;Molecular Function/Biological Process;Biological Process/Molecular Function/Molecular Function;Molecular Function/Biological Process;Molecular Function/Biological Process
FB99_RS00100	spermidine putrescine ABC transporter ATP-binding	MSYLEVRELNKSYGPTPIFEQIDFSAAEGEFVTLLGPSGCGKSTLLRCLAGLTGVDSGEIRLEGKDIVPLAPQKRAIGMVFQSYALFPNMTVEKNVAFGLKMQKLPEAQIRQRVLEVLELVELNDYARRYPHQLSGGQCQRVALARSLVTRPRLLLLDEPLSALDARIRRHLRDQIRRIQRELNLTTLFVTHDQEEALTLSDRIVLMNRGKIVQNGDAEALYTQPVDLFAAGFIGNYNLLSAEQATRLTGRPFHSQVAIRPESMLFTAPGQGIPAEILSHSLLGNVIRYRIRAHDVELSVDVLNRSAADLHPAGRKIGLQLEMSTLRQVA	330	20	0	0.9745	gi|727315396|ref|WP_033770829.1|spermidine/putrescine ABC transporter ATP-binding protein [Pantoea agglomerans]/gi|666371430|gb|KEY41567.1| ABC transporter ATP-binding protein [Pantoea agglomerans];gi|497938490|ref|WP_010252646.1|MULTISPECIES: spermidine/putrescine ABC transporter ATP-binding protein [Pantoea]/gi|548608761|gb|ERM08118.1| spermidine/putrescine ABC transporter ATP-binding protein […	Pantoea agglomerans/Pantoea agglomerans;Pantoea/Pantoea agglomerans Tx10/Pantoea agglomerans/Pantoea agglomerans Eh318/Pantoea agglomerans/Pantoea ananatis/Pantoea vagans/Pantoea sp. CFSAN033090/Pantoea agglomerans/Pantoea agglomerans;Pantoea agglomerans/Pantoea agglomerans;Pantoea agglomerans;Pantoea agglomerans/Pantoea agglomerans;Pantoea agglomerans;Pantoea agglomerans;Pantoea vagans/Pantoea v…	0.0E0;0.0E0;0.0E0;0.0E0;0.0E0;0.0E0;0.0E0;0.0E0;0.0E0;0.0E0;0.0E0;0.0E0;0.0E0;0.0E0;0.0E0;0.0E0;0.0E0;0.0E0;0.0E0;0.0E0	330;330;330;330;330;330;330;330;330;330;330;330;330;330;330;330;330;330;330;330	330;330;330;330;330;330;330;330;330;330;330;330;330;330;330;330;330;330;330;330	330;330;329;329;329;329;329;330;328;330;329;328;328;318;318;319;318;302;301;306	100.00%;100.00%;99.70%;99.70%;99.70%;99.70%;99.70%;100.00%;99.39%;100.00%;99.70%;99.39%;99.39%;96.36%;96.36%;96.67%;96.36%;91.52%;91.21%;92.73%	669.078;667.537;665.996;664.07;663.685;662.529;662.529;662.144;661.759;660.603;658.677;658.292;658.292;630.172;629.017;627.861;625.165;574.318;573.163;573.163	gi|727315396|ref|WP_033770829.1|spermidine/putrescine ABC transporter ATP-binding protein [Pantoea agglomerans]/gi|666371430|gb|KEY41567.1| ABC transporter ATP-binding protein [Pantoea agglomerans]	EP46_10695;AI28_10230;Pvag_3503;AFL22_09155;AL522_05640;TN98_03215;PanABDRAFT_3561;T296_17680;PanABDRAFT_3561;AFL22_09155;Pvag_3503;T296_17680;AFL22_09155;EP46_10695;AL522_05640;Pvag_3503;EP46_10695;PanABDRAFT_3561;PanABDRAFT_3561;T296_17680;Pvag_3503;TN98_03215;T296_17680;AL522_05640;AL522_05640;AI28_10230;AI28_10230;AFL22_09155;AFL22_09155;TN98_03215;AI28_10230;AI28_10230;Pvag_3503;AI28_10230;E…	1522060;1628855;712898;1690502;549;470931;517433;1408177;517433;1690502;712898;1408177;1690502;1522060;549;712898;1522060;517433;517433;1408177;712898;470931;1408177;549;549;1628855;1628855;1690502;1690502;470931;1628855;1628855;712898;1628855;1522060;1408177;712898;517433;549;517433;470931;712898;1628855;517433;470931;1408177;1690502;1408177;470931;1522060;1628855;470931;549;1690502;1408177;1628…	GO:0000166-IEA;GO:0055085-IEA;GO:0006810-IEA;GO:0016820-IEA;GO:0005524-IEA;GO:0016787-IEA;GO:0043190-IEA;GO:0016887-IEA;GO:0005215-IEA	nucleotide binding-IEA;transmembrane transport-IEA;transport-IEA;hydrolase activity, acting on acid anhydrides, catalyzing transmembrane movement of substances-IEA;ATP binding-IEA;hydrolase activity-IEA;ATP-binding cassette (ABC) transporter complex-IEA;ATPase activity-IEA;transporter activity-IEA	5	GO:0016887;GO:0005524;GO:0055085;GO:0043190;GO:0016820	transmembrane transport;ATPase activity;hydrolase activity, acting on acid anhydrides, catalyzing transmembrane movement of substances;ATP-binding cassette (ABC) transporter complex;ATP binding	Cellular Component;Molecular Function;Molecular Function;Molecular Function;Biological Process	EC:3.6.1.3	Adenosinetriphosphatase	IPR003593;IPR003439;IPR027417;IPR013611;IPR027417;noIPR;noIPR;IPR017871;IPR003439;IPR027417;IPR008995	DOMAIN;DOMAIN;DOMAIN;DOMAIN;DOMAIN;DOMAIN;DOMAIN;CONSERVED_SITE;DOMAIN;DOMAIN;DOMAIN	AAA+ ATPase domain;ABC transporter-like;P-loop containing nucleoside triphosphate hydrolase;Transport-associated OB, type 2;P-loop containing nucleoside triphosphate hydrolase;P-loop containing nucleoside triphosphate hydrolase;P-loop containing nucleoside triphosphate hydrolase;ABC transporter, conserved site;ABC transporter-like;P-loop containing nucleoside triphosphate hydrolase;Molybdate/tung…	SM00382 (SMART);PF00005 (PFAM);G3DSA:3.40.50.300 (GENE3D);PF08402 (PFAM);G3DSA:3.40.50.300 (GENE3D);PTHR24220:SF150 (PANTHER);PTHR24220 (PANTHER);PS00211 (PROSITE_PATTERNS);PS50893 (PROSITE_PROFILES);SSF52540 (SUPERFAMILY);SSF50331 (SUPERFAMILY)	GO:0005524/GO:0016887;GO:0005524/GO:0005215/GO:0006810/GO:0016820/GO:0043190;GO:0016887/GO:0005524;GO:0005524/GO:0016887	ATP binding/ATPase activity;ATP binding/transporter activity/transport/hydrolase activity, acting on acid anhydrides, catalyzing transmembrane movement of substances/ATP-binding cassette (ABC) transporter complex;ATPase activity/ATP binding;ATP binding/ATPase activity	Molecular Function/Molecular Function;Molecular Function/Molecular Function/Biological Process/Molecular Function/Cellular Component;Molecular Function/Molecular Function;Molecular Function/Molecular Function
FB99_RS00105	ABC transporter permease	MSRAEHLYHRIMVGLLFTLLALPLLATLLYALSSDWSNTILPQGYSLKWFIQLWSDPRFLTALGHSLLICLGALLFSLVLVLPAMFVIAYYFPRLDAVMNVLILMPFAVPPVVSSVGLLQLYSSSPLMLTGTPWILIGCYFTIALPFIYRALANNMQAINLKELIDAAQLLGASTWQAAVWVVLPNLRKGMLIAVLLSFSFLIGEFVFANLLVGNRYETLQVYLFNMRNGSGHFTSALVISYFFVVLLVTWLANALNPERG	261	20	0	0.986	gi|727315397|ref|WP_033770830.1|ABC transporter permease [Pantoea agglomerans]/gi|666371431|gb|KEY41568.1| binding-protein-dependent transport systems inner membrane component [Pantoea agglomerans];gi|671630193|ref|WP_031593877.1|ABC transporter permease [Pantoea agglomerans]/gi|610924375|gb|EZI32590.1| ABC transporter permease [Pantoea agglomerans]/gi|687248404|gb|KGD71598.1| ABC transporter per…	Pantoea agglomerans/Pantoea agglomerans;Pantoea agglomerans/Pantoea agglomerans/Pantoea agglomerans/Pantoea agglomerans/Pantoea agglomerans;Pantoea agglomerans;Pantoea/Pantoea ananatis/Pantoea vagans/Pantoea agglomerans/Pantoea agglomerans;Pantoea agglomerans/Pantoea agglomerans Eh318;Pantoea vagans;Pantoea sp. CFSAN033090/Pantoea sp. CFSAN033090;Pantoea sp. SL1_M5;Pantoea agglomerans/Pantoea agg…	0.0E0;0.0E0;0.0E0;0.0E0;0.0E0;0.0E0;0.0E0;0.0E0;1.3E-180;3.0E-180;3.4E-180;4.0E-180;4.3E-180;1.0E-179;4.9E-169;2.7E-168;6.3E-158;1.1E-157;4.4E-157;9.0E-155	261;261;261;261;261;261;261;261;261;261;261;261;261;261;261;261;261;261;261;261	261;261;261;261;261;261;261;261;261;261;261;261;261;261;261;261;261;261;261;261	261;261;261;260;260;260;260;260;260;260;259;259;259;259;257;256;256;256;255;247	100.00%;100.00%;100.00%;99.62%;99.62%;99.62%;99.62%;99.62%;99.62%;99.62%;99.23%;99.23%;99.23%;99.23%;98.47%;98.08%;98.08%;98.08%;97.70%;94.64%	515.768;514.227;512.686;512.686;511.916;511.146;510.76;510.76;510.375;509.22;509.22;508.834;508.834;508.064;480.715;478.789;452.595;452.21;450.669;444.506	gi|666371431|gb|KEY41568.1| binding-protein-dependent transport systems inner membrane component [Pantoea agglomerans]/gi|727315397|ref|WP_033770830.1|ABC transporter permease [Pantoea agglomerans]	Pvag_3504;Pvag_3504;T296_17685;TN98_03220;EP46_10700;PMI39_04538;PMI39_04538;T296_17685;AFL22_09150;AL522_05645;AFL22_09150;PanABDRAFT_3562;AL522_05645;PanABDRAFT_3562;PanABDRAFT_3562;PanABDRAFT_3562;Pvag_3504;PanABDRAFT_3562;Pvag_3504;EP46_10700;T296_17685;PMI39_04538;EP46_10700;Pvag_3504;EP46_10700;EP46_10700;PMI39_04538;AFL22_09150;PanABDRAFT_3562;PanABDRAFT_3562;PMI39_04538;EP46_10700;Pvag_35…	712898;712898;1408177;470931;1522060;1144341;1144341;1408177;1690502;549;1690502;517433;549;517433;517433;517433;712898;517433;712898;1522060;1408177;1144341;1522060;712898;1522060;1522060;1144341;1690502;517433;517433;1144341;1522060;712898;1690502;1522060;712898;1408177;1690502;549;1522060;1144341;517433;712898;549;1690502;1144341;549;470931;549;470931;470931;1408177;1408177;1408177;1690502;114…	GO:0016020-IEA;GO:0016021-IEA;GO:0006810-IEA;GO:0005886-IEA	membrane-IEA;integral component of membrane-IEA;transport-IEA;plasma membrane-IEA	3	GO:0016021;GO:0006810;GO:0005886	plasma membrane;transport;integral component of membrane	Cellular Component;Cellular Component;Biological Process			IPR000515;IPR000515;noIPR;noIPR;IPR000515;IPR000515;IPR000515	DOMAIN;DOMAIN;DOMAIN;DOMAIN;DOMAIN;DOMAIN;DOMAIN	ABC transporter type 1, transmembrane domain MetI-like;ABC transporter type 1, transmembrane domain MetI-like;ABC transporter type 1, transmembrane domain MetI-like;ABC transporter type 1, transmembrane domain MetI-like;ABC transporter type 1, transmembrane domain MetI-like;ABC transporter type 1, transmembrane domain MetI-like;ABC transporter type 1, transmembrane domain MetI-like	PF00528 (PFAM);G3DSA:1.10.3720.10 (GENE3D);PTHR30193:SF20 (PANTHER);PTHR30193 (PANTHER);PS50928 (PROSITE_PROFILES);cd06261 (CDD);SSF161098 (SUPERFAMILY)	GO:0016020/GO:0006810;GO:0016020/GO:0006810;GO:0016020/GO:0006810;GO:0016020/GO:0006810;GO:0016020/GO:0006810	membrane/transport;membrane/transport;membrane/transport;membrane/transport;membrane/transport	Cellular Component/Biological Process;Cellular Component/Biological Process;Cellular Component/Biological Process;Cellular Component/Biological Process;Cellular Component/Biological Process
FB99_RS00110	ABC transporter permease	MRGKGVALLLLLPFTLFWVAFQLAPLLWIAINSFWSEMNSQWGWDNYQDILTSPFYQQAFRFSLDISLWSSVYGLLIALVTGYSLHQLGGGRLQRFLIAFTNMTSNFAGVPLAFAFVILLGLNGCLTLLLRHYGLIESFRLFSRNGMVLVYTWFQIPLGVLLLYPAFDGLKKEWQESAALLGASRWHYWWHIGLPILFPALLGTFVILLANALGAYATIYALTTGNFNVVPVRIAALVSGDISLDPNTGSALAMLLVAIMALITLVQQYLVRRSYLNAKQP	281	20	0	0.9655	gi|727302632|ref|WP_033759520.1|ABC transporter permease [Pantoea agglomerans]/gi|666371432|gb|KEY41569.1| ABC transporter permease [Pantoea agglomerans]/gi|687248405|gb|KGD71599.1| ABC transporter permease [Pantoea agglomerans];gi|497938098|ref|WP_010252254.1|MULTISPECIES: ABC transporter permease [Pantoea]/gi|548608763|gb|ERM08120.1| ABC transporter permease [Pantoea agglomerans Tx10]/gi|610924…	Pantoea agglomerans/Pantoea agglomerans/Pantoea agglomerans;Pantoea/Pantoea agglomerans Tx10/Pantoea agglomerans/Pantoea agglomerans/Pantoea ananatis/Pantoea vagans/Pantoea sp. CFSAN033090/Pantoea agglomerans/Pantoea agglomerans/Pantoea agglomerans;Pantoea agglomerans/Pantoea agglomerans;Pantoea agglomerans/Pantoea agglomerans Eh318;Pantoea/Pantoea sp. aB/Pantoea agglomerans 299R;Pantoea/Pantoea …	0.0E0;0.0E0;0.0E0;0.0E0;0.0E0;0.0E0;0.0E0;0.0E0;0.0E0;0.0E0;0.0E0;3.8E-176;5.4E-176;2.6E-174;2.9E-174;7.8E-174;2.0E-173;2.8E-173;1.9E-172;3.3E-172	281;281;281;281;281;281;281;281;281;281;281;281;281;282;282;282;281;282;281;282	281;281;281;281;281;281;281;281;281;281;281;281;281;280;280;280;279;280;279;280	281;281;280;281;279;275;276;276;276;274;274;273;273;264;264;263;264;262;262;262	100.00%;100.00%;99.64%;100.00%;99.29%;97.86%;98.22%;98.22%;98.22%;97.51%;97.51%;97.15%;97.15%;94.29%;94.29%;93.93%;94.62%;93.57%;93.91%;93.57%	556.599;555.829;553.903;553.518;544.273;538.495;536.569;534.643;525.398;524.242;515.768;500.36;499.975;495.738;495.738;494.582;493.812;493.426;491.115;490.73	gi|666371432|gb|KEY41569.1| ABC transporter permease [Pantoea agglomerans]/gi|727302632|ref|WP_033759520.1|ABC transporter permease [Pantoea agglomerans]/gi|687248405|gb|KGD71599.1| ABC transporter permease [Pantoea agglomerans]	NH00_15330;LK04_17360;NH00_15330;AL522_05650;PanABDRAFT_3563;PMI17_03316;Pvag_3505;Pvag_3505;T296_17690;AFL22_09145;QU24_12890;NH00_15330;PanABDRAFT_3563;NH00_15330;LK04_17360;QU24_12890;T296_17690;T296_17690;PanABDRAFT_3563;T296_17690;AFL22_09145;PMI17_03316;PMI17_03316;AL522_05650;VH86_07180;T296_17690;T296_17690;EP46_10705;QU24_12890;QU24_12890;VH86_07180;EP46_10705;PMI17_03316;PMI17_03316;VH8…	69218;158822;69218;549;517433;1144320;712898;712898;1408177;1690502;1076549;69218;517433;69218;158822;1076549;1408177;1408177;517433;1408177;1690502;1144320;1144320;549;1628190;1408177;1408177;1522060;1076549;1076549;1628190;1522060;1144320;1144320;1628190;1522060;712898;1522060;1628190;1076549;549;158822;158822;158822;69218;549;712898;1144320;1690502;69218;1408177;1076549;712898;712898;712898;16…	GO:0016020-IEA;GO:0016021-IEA;GO:0006810-IEA;GO:0005886-IEA	membrane-IEA;integral component of membrane-IEA;transport-IEA;plasma membrane-IEA	3	GO:0016021;GO:0006810;GO:0005886	plasma membrane;transport;integral component of membrane	Cellular Component;Cellular Component;Biological Process			IPR000515;IPR000515;noIPR;noIPR;IPR000515;IPR000515;IPR000515	DOMAIN;DOMAIN;DOMAIN;DOMAIN;DOMAIN;DOMAIN;DOMAIN	ABC transporter type 1, transmembrane domain MetI-like;ABC transporter type 1, transmembrane domain MetI-like;ABC transporter type 1, transmembrane domain MetI-like;ABC transporter type 1, transmembrane domain MetI-like;ABC transporter type 1, transmembrane domain MetI-like;ABC transporter type 1, transmembrane domain MetI-like;ABC transporter type 1, transmembrane domain MetI-like	G3DSA:1.10.3720.10 (GENE3D);PF00528 (PFAM);PTHR30193:SF20 (PANTHER);PTHR30193 (PANTHER);PS50928 (PROSITE_PROFILES);cd06261 (CDD);SSF161098 (SUPERFAMILY)	GO:0016020/GO:0006810;GO:0016020/GO:0006810;GO:0016020/GO:0006810;GO:0016020/GO:0006810;GO:0016020/GO:0006810	membrane/transport;membrane/transport;membrane/transport;membrane/transport;membrane/transport	Cellular Component/Biological Process;Cellular Component/Biological Process;Cellular Component/Biological Process;Cellular Component/Biological Process;Cellular Component/Biological Process
FB99_RS00120	ABC transporter substrate-binding	MKAFIASVVASAVVLTLPVAQAADNDLAALEKAARSEGQVNSVGMPDSWANWKDTWNDISSKYGLKHSDTDMSSAQELAKFDAEKENASADIGDVGAAFGPIAVAKGVTQPYKPTHWDQIPAWAKDKDGHWALAYTGTIAFLIDKQQVKDIPHSWADLKKGKYVVTIGDVGVAAQAANGVLAANYALGGDEKNLKPALAFFADLAKQGRLGVTDPVIANIEKGEVQMAVVWDFNALNYRDQIDKNRYEVVIPSDGSVTSGYTTVINKYAKHPNAAKLTREYIFSDQGQINLAKGYARPIRAEHLTLPADVQARLLPQSEYKNARPVKDQAAWDKSSKMLPRLWQENVIINMQQ	353	20	0	0.983	gi|497938094|ref|WP_010252250.1|MULTISPECIES: ABC transporter substrate-binding protein [Pantoea]/gi|610924372|gb|EZI32587.1| ABC transporter substrate-binding protein [Pantoea agglomerans]/gi|632529316|gb|KDA92761.1| ABC transporter substrate-binding protein [Pantoea agglomerans Eh318]/gi|666371434|gb|KEY41571.1| hypothetical protein FB99_00230 [Pantoea agglomerans]/gi|687248407|gb|KGD71601.1| A…	Pantoea/Pantoea agglomerans/Pantoea agglomerans Eh318/Pantoea agglomerans/Pantoea agglomerans/Pantoea agglomerans/Pantoea vagans/Pantoea agglomerans/Pantoea agglomerans;Pantoea agglomerans/Pantoea agglomerans;Pantoea sp. CFSAN033090/Pantoea sp. CFSAN033090;Pantoea agglomerans/Pantoea agglomerans Tx10;Pantoea agglomerans;Pantoea agglomerans/Pantoea agglomerans;Pantoea vagans;Pantoea/Pantoea vagans…	0.0E0;0.0E0;0.0E0;0.0E0;0.0E0;0.0E0;0.0E0;0.0E0;0.0E0;0.0E0;0.0E0;0.0E0;0.0E0;0.0E0;0.0E0;0.0E0;0.0E0;0.0E0;0.0E0;0.0E0	353;353;353;353;353;353;353;353;353;353;353;353;353;353;353;353;353;353;353;353	353;353;353;353;353;353;353;353;353;353;353;353;353;353;353;353;353;353;353;353	353;352;353;352;352;352;352;352;352;353;353;351;352;352;347;335;340;339;340;340	100.00%;99.72%;100.00%;99.72%;99.72%;99.72%;99.72%;99.72%;99.72%;100.00%;100.00%;99.43%;99.72%;99.72%;98.30%;94.90%;96.32%;96.03%;96.32%;96.32%	717.227;716.072;715.687;715.301;714.916;714.146;714.146;712.99;710.679;710.679;709.909;707.212;702.205;699.508;698.353;648.662;648.277;646.736;646.736;646.351	gi|927595461|gb|KPA05097.1| ABC transporter substrate-binding protein [Pantoea agglomerans]/gi|632529316|gb|KDA92761.1| ABC transporter substrate-binding protein [Pantoea agglomerans Eh318]/gi|1009469927|gb|KYN63964.1| ABC transporter substrate-binding protein [Pantoea agglomerans]/gi|742792642|gb|KIC84956.1| ABC transporter substrate-binding protein [Pantoea agglomerans]/gi|610924372|gb|EZI32587…											noIPR;noIPR;noIPR;noIPR;noIPR;noIPR	DOMAIN;DOMAIN;DOMAIN;DOMAIN;DOMAIN;DOMAIN	Glycoside hydrolase/deacetylase, beta/alpha-barrel;Glycoside hydrolase/deacetylase, beta/alpha-barrel;Glycoside hydrolase/deacetylase, beta/alpha-barrel;Glycoside hydrolase/deacetylase, beta/alpha-barrel;Glycoside hydrolase/deacetylase, beta/alpha-barrel;Glycoside hydrolase/deacetylase, beta/alpha-barrel	G3DSA:3.40.190.10 (GENE3D);G3DSA:3.40.190.10 (GENE3D);PF13343 (PFAM);PTHR30006 (PANTHER);PTHR30006:SF10 (PANTHER);SSF53850 (SUPERFAMILY)
FB99_RS00125	MFS transporter	VESIALKTADAIASVLLTRIQAGEFSAGRLPAERALSEAFSTTRITLREALGKLEAQGMIYRELRRGWFIAPPRLIYNPLHHSHFHAMAMEQGRQAATEVIAAEQVAAHDSVATALRLASGSSVYCIRRLRRIDGRAVLYVEHYLNPRFFPGLLDEDLTRSLTDLYDQRYGIRYGGARFTILPGPLPEVAAPMLNVAPGSPGLLITRINHNQQKEVIDCDCEYWRYDALCVDVEA	235	20	7.5e-170	0.9575	gi|727315401|ref|WP_033770832.1|MFS transporter [Pantoea agglomerans]/gi|666371435|gb|KEY41572.1| transcriptional regulator of 2- aminoethylphosphonate degradation operon [Pantoea agglomerans];gi|550543232|ref|WP_022625213.1|MULTISPECIES: MFS transporter [Pantoea]/gi|548608766|gb|ERM08123.1| MFS transporter [Pantoea agglomerans Tx10]/gi|610924371|gb|EZI32586.1| 2-aminoethylphosphonate uptake and …	Pantoea agglomerans/Pantoea agglomerans;Pantoea/Pantoea agglomerans Tx10/Pantoea agglomerans/Pantoea agglomerans/Pantoea agglomerans;Pantoea/Pantoea agglomerans Eh318/Pantoea agglomerans/Pantoea ananatis/Pantoea vagans/Pantoea agglomerans/Pantoea agglomerans;Pantoea agglomerans;Pantoea agglomerans;Pantoea/Pantoea sp. CFSAN033090/Pantoea agglomerans;Pantoea agglomerans;Pantoea sp. SL1_M5;Pantoea a…	7.5E-170;1.3E-168;4.5E-168;6.2E-168;8.2E-168;2.3E-167;1.8E-166;5.2E-166;1.6E-162;2.3E-162;5.6E-162;1.2E-161;1.5E-161;4.4E-161;3.5E-151;8.6E-150;4.5E-149;5.2E-147;3.8E-130;1.8E-129	235;235;235;235;235;235;235;235;266;235;235;235;235;235;235;235;235;232;232;232	235;235;235;235;235;235;235;235;235;235;235;235;235;235;235;235;235;232;228;231	235;234;234;233;234;234;233;232;228;227;228;228;227;227;219;220;220;217;198;200	100.00%;99.57%;99.57%;99.15%;99.57%;99.57%;99.15%;98.72%;97.02%;96.60%;97.02%;97.02%;96.60%;96.60%;93.19%;93.62%;93.62%;93.53%;86.84%;86.58%	480.715;477.633;476.093;475.707;475.707;474.552;472.241;471.085;463.381;461.84;460.685;459.914;459.529;458.373;433.335;429.869;427.943;422.55;379.793;378.252	gi|666371435|gb|KEY41572.1| transcriptional regulator of 2- aminoethylphosphonate degradation operon [Pantoea agglomerans]/gi|727315401|ref|WP_033770832.1|MFS transporter [Pantoea agglomerans]	L579_4368;AL522_05665;EP46_10720;Pat9b_0284;TN98_03240;L579_4368;PanABDRAFT_3566;L579_4368;gntr7;T296_17705;AFL22_09130;Pat9b_0284;gntr7;PanABDRAFT_3566;AL522_05665;PanABDRAFT_3566;T296_17705;AFL22_09130;Pat9b_0284;EP46_10720;AFL22_09130;PanABDRAFT_3566;EP46_10720;T296_17705;AL522_05665;T296_17705;gntr7;gntr7;gntr7;T296_17705;PanABDRAFT_3566;L579_4368;EP46_10720;AFL22_09130;PanABDRAFT_3566;L579_4…	1332069;549;1522060;592316;470931;1332069;517433;1332069;712898;1408177;1690502;592316;712898;517433;549;517433;1408177;1690502;592316;1522060;1690502;517433;1522060;1408177;549;1408177;712898;712898;712898;1408177;517433;1332069;1522060;1690502;517433;1332069;592316;712898;549;1690502;1690502;592316;517433;470931;1408177;712898;592316;1522060;549;1332069;1690502;1332069;1408177;1408177;549;59231…	GO:0003677-IEA;GO:0003700-IEA;GO:0006351-IEA;GO:0006355-IEA	DNA binding-IEA;transcription factor activity, sequence-specific DNA binding-IEA;transcription, DNA-templated-IEA;regulation of transcription, DNA-templated-IEA	3	GO:0003677;GO:0003700;GO:0006355	transcription factor activity, sequence-specific DNA binding;DNA binding;regulation of transcription, DNA-templated	Molecular Function;Molecular Function;Biological Process			IPR000524;IPR000524;IPR011663;IPR011663;IPR028978;IPR000524;IPR011991;noIPR;noIPR;noIPR;noIPR;IPR000524;IPR000524;IPR028978;IPR011991	DOMAIN;DOMAIN;DOMAIN;DOMAIN;DOMAIN;DOMAIN;DOMAIN;DOMAIN;DOMAIN;DOMAIN;DOMAIN;DOMAIN;DOMAIN;DOMAIN;DOMAIN	Transcription regulator HTH, GntR;Transcription regulator HTH, GntR;UbiC transcription regulator-associated;UbiC transcription regulator-associated;Chorismate pyruvate-lyase/UbiC transcription regulator-associated domain;Transcription regulator HTH, GntR;Winged helix-turn-helix DNA-binding domain;Winged helix-turn-helix DNA-binding domain;Winged helix-turn-helix DNA-binding domain;Winged helix-tu…	PR00035 (PRINTS);SM00345 (SMART);SM00866 (SMART);PF07702 (PFAM);G3DSA:3.40.1410.10 (GENE3D);PF00392 (PFAM);G3DSA:1.10.10.10 (GENE3D);PTHR11751:SF333 (PANTHER);PTHR11751 (PANTHER);PTHR11751:SF333 (PANTHER);PTHR11751 (PANTHER);PS50949 (PROSITE_PROFILES);cd07377 (CDD);SSF64288 (SUPERFAMILY);SSF46785 (SUPERFAMILY)	GO:0006355/GO:0003700;GO:0006355/GO:0003700;GO:0003677/GO:0006355;GO:0003677/GO:0006355;GO:0006355/GO:0003700;GO:0006355/GO:0003700;GO:0006355/GO:0003700	regulation of transcription, DNA-templated/transcription factor activity, sequence-specific DNA binding;regulation of transcription, DNA-templated/transcription factor activity, sequence-specific DNA binding;DNA binding/regulation of transcription, DNA-templated;DNA binding/regulation of transcription, DNA-templated;regulation of transcription, DNA-templated/transcription factor activity, sequenc…	Biological Process/Molecular Function;Biological Process/Molecular Function;Molecular Function/Biological Process;Molecular Function/Biological Process;Biological Process/Molecular Function;Biological Process/Molecular Function;Biological Process/Molecular Function
FB99_RS01025	family transcriptional regulator	VTESEKWQGLAQLIARHAPEDGRHSSAIDCLFFGRVSAPTEPMHFAQWASFALVAQGGKALHIGDEVLHYGPGDLLLVTLDMPVRACVTVATPEKPNLGIGIAINESRLMRYLEQFPPTLPLVTPDSERGVTVHKVSPLLVDAVIRLVRLLDHPEDIEALAPLIEQEIFYRLLTGPEGSRILNMALAERPGNRVAQAARWLRENFHQPLKIDRLASSVGMSISSLHHHFKAVTAMTPMQYQKQLRLNEARRLMMVEKLDAGTAGYRVGYQSASQFSREYRRLYGQSPARDSRQLAVSPDRLRPPQN	306	20	0	0.9595	gi|727315446|ref|WP_033770876.1|MULTISPECIES: AraC family transcriptional regulator [Pantoea]/gi|666371622|gb|KEY41759.1| hypothetical protein FB99_02110 [Pantoea agglomerans]/gi|910856299|gb|KNH33199.1| AraC family transcriptional regulator [Pantoea vagans]/gi|914441495|gb|KOA71003.1| AraC family transcriptional regulator [Pantoea sp. CFSAN033090]/gi|927595639|gb|KPA05275.1| AraC family transcri…	Pantoea/Pantoea agglomerans/Pantoea vagans/Pantoea sp. CFSAN033090/Pantoea agglomerans;Pantoea/Pantoea agglomerans Tx10/Pantoea agglomerans/Pantoea agglomerans Eh318/Pantoea ananatis/Pantoea agglomerans;Pantoea agglomerans/Pantoea agglomerans;Pantoea sp. SL1_M5;Pantoea agglomerans;Pantoea agglomerans/Pantoea agglomerans;Pantoea agglomerans/Pantoea agglomerans;Pantoea agglomerans/Pantoea agglomera…	0.0E0;0.0E0;0.0E0;0.0E0;0.0E0;0.0E0;0.0E0;0.0E0;0.0E0;0.0E0;0.0E0;0.0E0;0.0E0;0.0E0;0.0E0;0.0E0;0.0E0;0.0E0;1.4E-178;1.4E-178	306;306;306;306;306;306;306;306;306;306;306;306;312;312;306;313;319;319;300;300	306;306;306;306;306;306;306;306;306;306;306;306;306;306;306;306;304;304;299;299	306;306;305;305;306;305;304;305;299;298;296;294;289;288;288;289;282;282;268;267	100.00%;100.00%;99.67%;99.67%;100.00%;99.67%;99.35%;99.67%;97.71%;97.39%;96.73%;96.08%;94.44%;94.12%;94.12%;94.44%;92.76%;92.76%;89.63%;89.30%	626.706;625.55;625.165;624.009;623.239;623.239;622.854;622.083;606.675;604.364;598.586;583.948;565.844;565.074;564.303;563.148;551.206;549.28;508.449;508.449	gi|927595639|gb|KPA05275.1| AraC family transcriptional regulator [Pantoea agglomerans]/gi|910856299|gb|KNH33199.1| AraC family transcriptional regulator [Pantoea vagans]/gi|727315446|ref|WP_033770876.1|MULTISPECIES: AraC family transcriptional regulator [Pantoea]/gi|666371622|gb|KEY41759.1| hypothetical protein FB99_02110 [Pantoea agglomerans]/gi|914441495|gb|KOA71003.1| AraC family transcriptio…	TN98_04155;AL522_06565;Pvag_3687;T296_18650;EP46_11600;AL522_06565;AFL22_08225;AFL22_08225;PanABDRAFT_1497;T296_18650;TN98_04155;AL522_06565;AFL22_08225;AL522_06565;EP46_11600;Pvag_3687;PanABDRAFT_1497;PanABDRAFT_1497;AL522_06565;Pvag_3687;EP46_11600;T296_18650;EP46_11600;Pvag_3687;T296_18650;EP46_11600;EP46_11600;Pvag_3687;T296_18650;PanABDRAFT_1497;PanABDRAFT_1497;Pvag_3687;AFL22_08225;T296_186…	470931;549;712898;1408177;1522060;549;1690502;1690502;517433;1408177;470931;549;1690502;549;1522060;712898;517433;517433;549;712898;1522060;1408177;1522060;712898;1408177;1522060;1522060;712898;1408177;517433;517433;712898;1690502;1408177;517433;1690502;1690502;470931;1690502;1408177;517433;712898;1522060;712898;1690502;517433;517433;517433;1408177;470931;549;1690502;549;1408177;1522060;549;16905…	GO:0003677-IEA;GO:0003700-IEA;GO:0006351-IEA;GO:0006355-IEA;GO:0043565-IEA	DNA binding-IEA;transcription factor activity, sequence-specific DNA binding-IEA;transcription, DNA-templated-IEA;regulation of transcription, DNA-templated-IEA;sequence-specific DNA binding-IEA	3	GO:0003700;GO:0006355;GO:0043565	transcription factor activity, sequence-specific DNA binding;sequence-specific DNA binding;regulation of transcription, DNA-templated	Molecular Function;Molecular Function;Biological Process			IPR018060;IPR018060;IPR009594;IPR009057;IPR009057;noIPR;noIPR;IPR018060;IPR009057;IPR009057	DOMAIN;DOMAIN;DOMAIN;DOMAIN;DOMAIN;DOMAIN;DOMAIN;DOMAIN;DOMAIN;DOMAIN	DNA binding HTH domain, AraC-type;DNA binding HTH domain, AraC-type;Transcription regulator HTH, AraC, N-terminal;Homeodomain-like;Homeodomain-like;Homeodomain-like;Homeodomain-like;DNA binding HTH domain, AraC-type;Homeodomain-like;Homeodomain-like	SM00342 (SMART);PF12833 (PFAM);PF06719 (PFAM);G3DSA:1.10.10.60 (GENE3D);G3DSA:1.10.10.60 (GENE3D);PTHR11019:SF81 (PANTHER);PTHR11019 (PANTHER);PS01124 (PROSITE_PROFILES);SSF46689 (SUPERFAMILY);SSF46689 (SUPERFAMILY)	GO:0003700/GO:0006355/GO:0043565;GO:0003700/GO:0006355/GO:0043565;GO:0003677;GO:0003677;GO:0003700/GO:0006355/GO:0043565;GO:0003677;GO:0003677	transcription factor activity, sequence-specific DNA binding/regulation of transcription, DNA-templated/sequence-specific DNA binding;transcription factor activity, sequence-specific DNA binding/regulation of transcription, DNA-templated/sequence-specific DNA binding;DNA binding;DNA binding;transcription factor activity, sequence-specific DNA binding/regulation of transcription, DNA-templated/seq…	Molecular Function/Biological Process/Molecular Function;Molecular Function/Biological Process/Molecular Function;Molecular Function;Molecular Function;Molecular Function/Biological Process/Molecular Function;Molecular Function;Molecular Function
FB99_RS03065	colicin transporter	MNLINITMRMLPGVIIAMSLSACQQPVAKQRDSVANLCQPSKYPDSQSCHWTYQMQPVLNRQFSDAARYAGQQCLVRMEWQEYSRRYAVTQTQGDEALCLRAWQLVAQTRDLPPPPEPGQPAWFGFAPRG	130	20	3.3e-90	0.9485	gi|727315629|ref|WP_033771059.1|hypothetical protein [Pantoea agglomerans]/gi|666372041|gb|KEY42178.1| hypothetical protein FB99_06300 [Pantoea agglomerans];gi|746343242|ref|WP_039388263.1|hypothetical protein [Pantoea agglomerans]/gi|742795067|gb|KIC87342.1| hypothetical protein RN49_07450 [Pantoea agglomerans];gi|1059927172|ref|WP_069025880.1|hypothetical protein [Pantoea agglomerans]/gi|105748…	Pantoea agglomerans/Pantoea agglomerans;Pantoea agglomerans/Pantoea agglomerans;Pantoea agglomerans/Pantoea agglomerans;Pantoea agglomerans;Pantoea agglomerans;Pantoea/Pantoea agglomerans/Pantoea vagans/Pantoea agglomerans;Pantoea agglomerans/Pantoea agglomerans;Pantoea sp. CFSAN033090/Pantoea sp. CFSAN033090;Pantoea ananatis/Pantoea ananatis;Pantoea agglomerans/Pantoea agglomerans Eh318;Pantoea …	3.3E-90;5.7E-89;2.9E-88;8.6E-88;1.6E-87;8.6E-76;9.1E-76;2.7E-75;3.2E-75;3.2E-75;6.9E-75;2.2E-73;8.3E-72;2.7E-71;6.4E-71;1.3E-70;2.6E-70;6.0E-67;3.9E-66;4.0E-61	130;130;130;130;130;130;130;130;130;130;130;130;130;130;130;130;130;129;129;142	130;130;130;130;130;130;130;130;130;130;130;130;130;130;130;130;130;130;130;129	130;128;128;128;127;125;125;125;125;125;125;123;124;124;124;123;123;119;118;107	100.00%;98.46%;98.46%;98.46%;97.69%;96.15%;96.15%;96.15%;96.15%;96.15%;96.15%;94.62%;95.38%;95.38%;95.38%;94.62%;94.62%;91.54%;90.77%;82.95%	270.011;266.929;265.388;263.848;263.462;233.417;233.417;232.261;232.261;232.261;231.106;227.254;223.402;222.246;221.09;220.32;219.55;211.075;208.764;196.438	gi|727315629|ref|WP_033771059.1|hypothetical protein [Pantoea agglomerans]/gi|666372041|gb|KEY42178.1| hypothetical protein FB99_06300 [Pantoea agglomerans]	AL522_08615;AL522_08615;T296_01415;PanABDRAFT_0596;AFL22_21605;AFL22_21605;PanABDRAFT_0596;T296_01415;AFL22_21605;AFL22_21605;PanABDRAFT_0596;PanABDRAFT_0596;PanABDRAFT_0596;TN98_06150;T296_01415;AFL22_21605;AFL22_21605;TN98_06150;PanABDRAFT_0596;TN98_06150;TN98_06150;TN98_06150;AL522_08615;AL522_08615;T296_01415;AL522_08615;T296_01415;TN98_06150;AL522_08615;T296_01415	549;549;1408177;517433;1690502;1690502;517433;1408177;1690502;1690502;517433;517433;517433;470931;1408177;1690502;1690502;470931;517433;470931;470931;470931;549;549;1408177;549;1408177;470931;549;1408177	GO:0016020-IEA;GO:0006810-IEA;GO:0005215-IEA	membrane-IEA;transport-IEA;transporter activity-IEA	3	GO:0016020;GO:0006810;GO:0005215	transporter activity;membrane;transport	Cellular Component;Molecular Function;Biological Process			IPR014161;noIPR;noIPR	FAMILY;FAMILY;FAMILY	Tol-Pal system, TolA;Tol-Pal system, TolA;Tol-Pal system, TolA	PF06519 (PFAM);G3DSA:3.30.1150.10 (GENE3D);SSF74653 (SUPERFAMILY)	GO:0006810/GO:0005215/GO:0016020	transport/transporter activity/membrane	Biological Process/Molecular Function/Cellular Component
FB99_RS03155	peptidoglycan-binding	MGLFNFVKEAGEKLWDAVNGGDDQNKKLQDHINKLGLPDSDKVDVKVNGDTVTVTGDGLSQELKEKILIAAGNVAGITKVEDKVTVTDSAAESELYTVKKGDTLSAISKQVYGNANEYNKIFEANKPMLSHPDKIYPGQVLRIPK	145	20	2.4e-98	0.9705	gi|498357041|ref|WP_010671197.1|MULTISPECIES: peptidoglycan-binding protein LysM [Pantoea]/gi|548608433|gb|ERM07809.1| peptidoglycan-binding protein LysM [Pantoea agglomerans Tx10]/gi|610927433|gb|EZI35546.1| LysM domain/BON superfamily protein [Pantoea agglomerans]/gi|632532819|gb|KDA96063.1| peptidoglycan-binding protein LysM [Pantoea agglomerans Eh318]/gi|666372059|gb|KEY42196.1| LysM domain/B…	Pantoea/Pantoea agglomerans Tx10/Pantoea agglomerans/Pantoea agglomerans Eh318/Pantoea agglomerans/Pantoea agglomerans/Pantoea agglomerans/Pantoea agglomerans/Pantoea agglomerans/Pantoea agglomerans;Pantoea vagans/Pantoea vagans;Pantoea/Pantoea agglomerans;Pantoea/Pantoea sp. CFSAN033090;Pantoea agglomerans/Pantoea agglomerans;Pantoea vagans/Pantoea vagans;Pantoea/Pantoea sp. aB/Pantoea agglomera…	2.4E-98;7.4E-98;7.4E-98;1.0E-97;1.4E-97;2.8E-97;3.3E-97;4.0E-97;4.2E-97;4.6E-97;6.2E-97;1.5E-95;4.6E-95;2.3E-87;7.4E-86;1.0E-85;1.6E-85;2.8E-85;3.4E-85;4.0E-85	145;145;145;145;145;145;145;145;145;145;145;145;145;145;145;145;145;145;145;145	145;144;145;145;145;145;145;145;145;145;145;145;145;145;145;145;145;144;145;145	145;144;145;144;144;144;144;143;144;145;143;143;143;137;136;138;135;135;135;135	100.00%;100.00%;100.00%;99.31%;99.31%;99.31%;99.31%;98.62%;99.31%;100.00%;98.62%;98.62%;98.62%;94.48%;93.79%;95.17%;93.10%;93.75%;93.10%;93.10%	291.967;290.812;290.812;290.426;290.041;289.271;289.271;288.886;288.886;288.886;288.5;285.034;283.493;264.233;260.381;259.996;259.61;258.84;258.455;258.455	gi|742795086|gb|KIC87361.1| peptidoglycan-binding protein [Pantoea agglomerans]/gi|1009470484|gb|KYN64521.1| peptidoglycan-binding protein LysM [Pantoea agglomerans]/gi|687259049|gb|KGD82195.1| peptidoglycan-binding protein [Pantoea agglomerans]/gi|610927433|gb|EZI35546.1| LysM domain/BON superfamily protein [Pantoea agglomerans]/gi|548608433|gb|ERM07809.1| peptidoglycan-binding protein LysM [Pan…											IPR018392;IPR014004;IPR018392;IPR007055;IPR018392;noIPR;IPR007055;noIPR;IPR018392	DOMAIN;DOMAIN;DOMAIN;DOMAIN;DOMAIN;DOMAIN;DOMAIN;DOMAIN;DOMAIN	LysM domain;Transport-associated and nodulation domain, bacteria;LysM domain;BON domain;LysM domain;LysM domain;BON domain;BON domain;LysM domain	SM00257 (SMART);SM00749 (SMART);G3DSA:3.10.350.10 (GENE3D);PF04972 (PFAM);PF01476 (PFAM);PTHR34700 (PANTHER);PS50914 (PROSITE_PROFILES);cd00118 (CDD);SSF54106 (SUPERFAMILY)
FB99_RS03430	Membrane	MALLVWLLSGLLLGLLKRLLMPGPPGGLVATLTLSMIGALIGGYIATYFDLGTLATLHIGALGMAILGALVMLLVAARLRI	81	20	7.1e-42	0.9175	gi|497941753|ref|WP_010255909.1|MULTISPECIES: membrane protein [Pantoea]/gi|610927489|gb|EZI35602.1| Membrane protein [Pantoea agglomerans]/gi|666372119|gb|KEY42256.1| hypothetical protein FB99_07080 [Pantoea agglomerans]/gi|687259104|gb|KGD82250.1| membrane protein [Pantoea agglomerans]/gi|910854345|gb|KNH31325.1| membrane protein [Pantoea vagans]/gi|1009348123|gb|KYM73634.1| hypothetical protei…	Pantoea/Pantoea agglomerans/Pantoea agglomerans/Pantoea agglomerans/Pantoea vagans/Pantoea agglomerans;Pantoea/Pantoea agglomerans Tx10/Pantoea ananatis;Pantoea agglomerans/Pantoea agglomerans Eh318/Pantoea agglomerans;Pantoea agglomerans;Pantoea sp. CFSAN033090/Pantoea sp. CFSAN033090;Pantoea agglomerans/Pantoea agglomerans/Pantoea agglomerans;Pantoea/Pantoea agglomerans;Pantoea vagans/Pantoea v…	7.1E-42;2.4E-41;3.3E-41;1.1E-40;1.8E-40;2.0E-40;2.5E-40;1.3E-27;1.6E-26;5.3E-25;1.6E-23;3.6E-23;4.9E-23;1.8E-22;2.4E-22;3.1E-22;3.2E-22;4.7E-22;9.8E-22;2.7E-21	81;81;81;81;81;81;81;81;81;81;81;81;81;81;81;81;81;81;81;81	81;81;81;81;81;81;81;65;81;61;81;81;60;57;81;81;81;81;57;81	81;81;81;81;80;81;80;63;75;59;75;75;58;55;62;64;64;63;54;60	100.00%;100.00%;100.00%;100.00%;98.77%;100.00%;98.77%;96.92%;92.59%;96.72%;92.59%;92.59%;96.67%;96.49%;76.54%;79.01%;79.01%;77.78%;94.74%;74.07%	143.28;142.124;141.739;140.198;139.813;139.813;139.428;107.071;103.99;100.138;96.2857;95.5153;95.1301;93.5893;93.5893;93.2041;93.2041;92.8189;92.0485;90.8929	gi|497941753|ref|WP_010255909.1|MULTISPECIES: membrane protein [Pantoea]/gi|666372119|gb|KEY42256.1| hypothetical protein FB99_07080 [Pantoea agglomerans]/gi|687259104|gb|KGD82250.1| membrane protein [Pantoea agglomerans]/gi|1009348123|gb|KYM73634.1| hypothetical protein A3L21_10215 [Pantoea agglomerans]/gi|610927489|gb|EZI35602.1| Membrane protein [Pantoea agglomerans]/gi|910854345|gb|KNH31325.1…	T296_01850;AFL22_21225;T296_01850;VH86_20415;NH00_17995;TN98_06510;AL522_09365;Pvag_0407;PanABDRAFT_0673;PanABDRAFT_0673;EP46_09725;L579_1476;NH00_17995;T296_01850;AFL22_21225;AFL22_21225;PanABDRAFT_0673;VH86_20415;Pvag_0407;Pat9b_0974;TN98_06510;L579_1476;Pvag_0407;Pat9b_0974;EP46_09725;AL522_09365;NH00_17995;T296_01850;PanABDRAFT_0673;TN98_06510;NH00_17995;VH86_20415;VH86_20415;TN98_06510;Pat9b…	1408177;1690502;1408177;1628190;69218;470931;549;712898;517433;517433;1522060;1332069;69218;1408177;1690502;1690502;517433;1628190;712898;592316;470931;1332069;712898;592316;1522060;549;69218;1408177;517433;470931;69218;1628190;1628190;470931;592316;1332069;592316;1690502;549;712898;1522060;1332069;1522060;549	GO:0016020-IEA;GO:0016021-IEA	membrane-IEA;integral component of membrane-IEA	1	GO:0016021	integral component of membrane	Cellular Component
FB99_RS03485	ferrochelatase	MRQDKAGVLLVNLGTPDAPTTPAVKRYLKQFLSDPRVVDAPRWLWWPVLNAVILPFRSPRVSKLYSSVWMEGGSPLLVYSMRQRDALAARVDMPVEVGMSYGNPSLKSAVDKLMAQGVTRLIVLPLYPQFSCSTVAAVWDGLTAVFKDYRSLPDVQFIRDYAEHPAYIAALKATVERSFERHGQPDLLVLSFHGIPQRFANEGDDYPQRCADTTAALVKALGLRDDQYMMTFQSRFGREPWLMPYTDKTMESLPAKGIKHVQVMSPGFSSDCLETLEEISGENCEIFMHAGGEKFEYIPALNADEAHIDMMVQLVDARR	319	20	0	0.9845	gi|550544124|ref|WP_022626102.1|MULTISPECIES: ferrochelatase [Pantoea]/gi|548608376|gb|ERM07752.1| ferrochelatase [Pantoea agglomerans Tx10]/gi|610927500|gb|EZI35613.1| Ferrochelatase [Pantoea agglomerans]/gi|910854355|gb|KNH31335.1| ferrochelatase [Pantoea vagans]/gi|1009348113|gb|KYM73624.1| ferrochelatase [Pantoea agglomerans];gi|983527859|ref|WP_060679599.1|ferrochelatase [Pantoea agglomerans…	Pantoea/Pantoea agglomerans Tx10/Pantoea agglomerans/Pantoea vagans/Pantoea agglomerans;Pantoea agglomerans/Pantoea agglomerans;Pantoea agglomerans/Pantoea agglomerans;Pantoea agglomerans/Pantoea agglomerans Eh318;Pantoea/Pantoea sp. CFSAN033090;Pantoea sp. SL1_M5;Pantoea agglomerans/Pantoea agglomerans;Pantoea ananatis/Pantoea ananatis;Pantoea agglomerans/Pantoea agglomerans/Pantoea agglomerans;…	0.0E0;0.0E0;0.0E0;0.0E0;0.0E0;0.0E0;0.0E0;0.0E0;0.0E0;0.0E0;0.0E0;0.0E0;0.0E0;0.0E0;0.0E0;0.0E0;0.0E0;0.0E0;0.0E0;0.0E0	319;319;319;319;319;319;319;319;319;319;319;319;319;319;310;319;319;319;319;319	319;319;319;319;319;319;319;319;319;319;319;319;319;319;310;319;319;319;319;319	319;319;319;318;318;318;318;318;318;318;315;314;315;314;310;316;315;314;313;292	100.00%;100.00%;100.00%;99.69%;99.69%;99.69%;99.69%;99.69%;99.69%;99.69%;98.75%;98.43%;98.75%;98.43%;100.00%;99.06%;98.75%;98.43%;98.12%;91.54%	661.759;660.603;660.603;659.833;659.448;659.062;658.677;658.292;657.136;655.596;648.277;646.736;646.736;644.81;643.654;640.573;639.032;637.876;631.328;572.392	gi|1009348113|gb|KYM73624.1| ferrochelatase [Pantoea agglomerans]/gi|910854355|gb|KNH31335.1| ferrochelatase [Pantoea vagans]/gi|550544124|ref|WP_022626102.1|MULTISPECIES: ferrochelatase [Pantoea]/gi|610927500|gb|EZI35613.1| Ferrochelatase [Pantoea agglomerans]/gi|548608376|gb|ERM07752.1| ferrochelatase [Pantoea agglomerans Tx10]	hemH;hemH;hemH;hemH;hemH;hemH;hemH;hemH;hemH;hemH;hemH;hemH;hemH;hemH;hemH;hemH;hemH;hemH;hemH;hemH;hemH;hemH;hemH;hemH;hemH;hemH;hemH;hemH;hemH;hemH;hemH;hemH;hemH;hemH;hemH;hemH;hemH;hemH;hemH;hemH;hemH;hemH;hemH;hemH;hemH;hemH;hemH;hemH;hemH;hemH;hemH;hemH;hemH;hemH;hemH;hemH;hemH;hemH;hemH;hemH;hemH;hemH;hemH;hemH;hemH;hemH;hemH;hemH;hemH;hemH;hemH;hemH;hemH;hemH;hemH;hemH;hemH;hemH;hemH;hemH…	712898;549;712898;549;549;1408177;549;517433;712898;712898;1522060;1690502;1690502;470931;1408177;1522060;1408177;470931;1690502;517433;549;712898;1522060;470931;517433;470931;1408177;549;517433;517433;1522060;549;1522060;1408177;517433;1408177;1690502;712898;1522060;470931;1690502;712898;1690502;517433;517433;549;470931;1522060;1408177;549;712898;712898;1522060;1408177;1690502;517433;1408177;549…	GO:0006779-IEA;GO:0005737-IEA;GO:0046872-IEA;GO:0016829-IEA;GO:0006783-IEA;GO:0004325-IEA	porphyrin-containing compound biosynthetic process-IEA;cytoplasm-IEA;metal ion binding-IEA;lyase activity-IEA;heme biosynthetic process-IEA;ferrochelatase activity-IEA	4	GO:0004325;GO:0005737;GO:0046872;GO:0006783	cytoplasm;heme biosynthetic process;metal ion binding;ferrochelatase activity	Cellular Component;Molecular Function;Molecular Function;Biological Process	EC:4.99.1.1	Protoporphyrin ferrochelatase	IPR001015;noIPR;noIPR;IPR001015;IPR001015;IPR019772;IPR001015;IPR033659;IPR033644;noIPR	FAMILY;FAMILY;FAMILY;FAMILY;FAMILY;ACTIVE_SITE;FAMILY;DOMAIN;DOMAIN;DOMAIN	Ferrochelatase;Ferrochelatase;Ferrochelatase;Ferrochelatase;Ferrochelatase;Ferrochelatase, active site;Ferrochelatase;Ferrochelatase, N-terminal;Ferrochelatase, C-terminal;Ferrochelatase, C-terminal	PF00762 (PFAM);G3DSA:3.40.50.1400 (GENE3D);G3DSA:3.40.50.1400 (GENE3D);TIGR00109 (TIGRFAM);PTHR11108 (PANTHER);PS00534 (PROSITE_PATTERNS);MF_00323 (HAMAP);cd03411 (CDD);cd00419 (CDD);SSF53800 (SUPERFAMILY)	GO:0006783/GO:0004325;GO:0006783/GO:0004325;GO:0006783/GO:0004325;GO:0006783/GO:0004325;GO:0006783/GO:0004325	heme biosynthetic process/ferrochelatase activity;heme biosynthetic process/ferrochelatase activity;heme biosynthetic process/ferrochelatase activity;heme biosynthetic process/ferrochelatase activity;heme biosynthetic process/ferrochelatase activity	Biological Process/Molecular Function;Biological Process/Molecular Function;Biological Process/Molecular Function;Biological Process/Molecular Function;Biological Process/Molecular Function
FB99_RS03685	magnesium transport	MIVSSRVYRPGCAGEEVEVDDISEVIKEPEAFIWLGLWQPDAEFMAKIKEEFGLHELAVEDALNAHQRPKIEHYGESLFIVVKTVCAKDDSCELGETHLFVGKNFLISIRHGASESYTPVRQRAAENPALLKFGPAYPLYCLLDFIVDRYAELSTSLNERVGQMENDLFTSEFDRKSVQSVYTVRRHLLKLRNAALPVEEICNQLIHLHEDLIPRPLRAYIRDVQDHARHVVTDAEDMREMLTSAMQVNLALVTVQQNEVVKKLAGWGAILVIPTVVFSMYGMNFEHMPELKSLYGYPLAVGLTLLACGGLWAKLRRSGWL	321	20	0	0.911	gi|497944869|ref|WP_010259025.1|MULTISPECIES: magnesium transporter CorA [Pantoea]/gi|548608350|gb|ERM07726.1| magnesium transporter CorA [Pantoea agglomerans Tx10]/gi|610927545|gb|EZI35658.1| CorA-like transporter protein [Pantoea agglomerans]/gi|632532922|gb|KDA96166.1| magnesium transporter CorA [Pantoea agglomerans Eh318]/gi|687259159|gb|KGD82305.1| magnesium transporter [Pantoea agglomerans]…	Pantoea/Pantoea agglomerans Tx10/Pantoea agglomerans/Pantoea agglomerans Eh318/Pantoea agglomerans/Pantoea ananatis/Pantoea vagans/Pantoea sp. CFSAN033090/Pantoea agglomerans/Pantoea agglomerans/Pantoea agglomerans;Pantoea agglomerans/Pantoea agglomerans;Pantoea agglomerans/Pantoea agglomerans;Pantoea agglomerans;Pantoea/Pantoea sp. aB/Pantoea agglomerans 299R;Pantoea vagans/Pantoea vagans;Pantoe…	0.0E0;0.0E0;0.0E0;0.0E0;0.0E0;0.0E0;0.0E0;0.0E0;0.0E0;0.0E0;2.0E-173;5.0E-173;5.6E-172;5.9E-172;8.2E-172;9.9E-172;1.1E-171;1.8E-171;2.2E-171;2.9E-171	321;321;321;315;321;321;321;321;321;321;322;322;321;321;321;321;321;321;321;321	321;321;321;315;321;321;321;321;321;321;322;322;321;321;321;321;321;321;321;321	321;321;320;315;317;316;315;314;313;310;272;269;271;271;271;271;271;271;271;271	100.00%;100.00%;99.69%;100.00%;98.75%;98.44%;98.13%;97.82%;97.51%;96.57%;84.47%;83.54%;84.42%;84.42%;84.42%;84.42%;84.42%;84.42%;84.42%;84.42%	666.381;665.226;664.455;652.514;647.121;645.966;644.04;635.95;633.254;624.394;496.893;496.123;493.426;493.041;492.656;492.656;492.656;491.886;491.886;491.5	gi|910854393|gb|KNH31373.1| magnesium transporter [Pantoea vagans]/gi|1009348078|gb|KYM73589.1| magnesium transporter [Pantoea agglomerans]/gi|548608350|gb|ERM07726.1| magnesium transporter CorA [Pantoea agglomerans Tx10]/gi|914438754|gb|KOA68338.1| magnesium transporter [Pantoea sp. CFSAN033090]/gi|687259159|gb|KGD82305.1| magnesium transporter [Pantoea agglomerans]/gi|1009470584|gb|KYN64621.1| …	corA;corA;corA;AL522_09600;T296_02125;T296_02125;Pvag_0452;corA;Pvag_0452;corA;L414_02301;EP46_09315;TN98_06745;EP46_09315;T296_02125;AL522_09600;EP46_09315;AF34_03029;AL522_09600;AFL22_20950;TN98_06745;AF34_03029;Pvag_0452;AL522_09600;corA;EP46_09315;EP46_09315;TN98_06745;AFL22_20950;Pvag_0452;T296_02125;AL522_09600;Pvag_0452;AF34_03029;TN98_06745;T296_02125;corA;corA;corA;corA;L414_02301;L414_0…	517433;517433;517433;549;1408177;1408177;712898;517433;712898;517433;1329852;1522060;470931;1522060;1408177;549;1522060;1439331;549;1690502;470931;1439331;712898;549;517433;1522060;1522060;470931;1690502;712898;1408177;549;712898;1439331;470931;1408177;517433;517433;517433;517433;1329852;1329852;1408177;1329852;470931;712898;517433;549;1690502;470931;1522060;549;1329852;1408177;1690502;1439331;71…	GO:0006824-IEA;GO:0046873-IEA;GO:0016020-IEA;GO:0016021-IEA;GO:0030001-IEA;GO:0055085-IEA;GO:1903830-IEA;GO:0015693-IEA;GO:0015087-IEA;GO:0015095-IEA;GO:0006810-IEA;GO:0006811-IEA;GO:0005886-IEA	cobalt ion transport-IEA;metal ion transmembrane transporter activity-IEA;membrane-IEA;integral component of membrane-IEA;metal ion transport-IEA;transmembrane transport-IEA;magnesium ion transmembrane transport-IEA;magnesium ion transport-IEA;cobalt ion transmembrane transporter activity-IEA;magnesium ion transmembrane transporter activity-IEA;transport-IEA;ion transport-IEA;plasma membrane-IEA	6	GO:0006824;GO:0015087;GO:0016021;GO:0015095;GO:1903830;GO:0005886	cobalt ion transport;plasma membrane;cobalt ion transmembrane transporter activity;integral component of membrane;magnesium ion transmembrane transporter activity;magnesium ion transmembrane transport	Cellular Component;Cellular Component;Molecular Function;Molecular Function;Biological Process;Biological Process			IPR002523;noIPR;noIPR;noIPR;noIPR;noIPR;noIPR;noIPR	FAMILY;FAMILY;FAMILY;FAMILY;FAMILY;FAMILY;FAMILY;FAMILY	Mg2+ transporter protein, CorA-like/Zinc transport protein ZntB;Mg2+ transporter protein, CorA-like/Zinc transport protein ZntB;Mg2+ transporter protein, CorA-like/Zinc transport protein ZntB;Mg2+ transporter protein, CorA-like/Zinc transport protein ZntB;Mg2+ transporter protein, CorA-like/Zinc transport protein ZntB;Mg2+ transporter protein, CorA-like/Zinc transport protein ZntB;Mg2+ transporte…	PF01544 (PFAM);G3DSA:1.20.58.340 (GENE3D);G3DSA:3.30.460.20 (GENE3D);G3DSA:1.20.58.340 (GENE3D);PTHR21535 (PANTHER);cd12830 (CDD);SSF143865 (SUPERFAMILY);SSF144083 (SUPERFAMILY)	GO:0055085/GO:0016020/GO:0046873/GO:0030001	transmembrane transport/membrane/metal ion transmembrane transporter activity/metal ion transport	Biological Process/Cellular Component/Molecular Function/Biological Process
FB99_RS04585	MFS transporter	MSDLTSSAHVATTGSSPGGETQWIRSAADVSRLVNSGDSARNNARIVVAIALGGVFLDAYDLGALAFGIKDITREFNLTPTGTGMVASAITFGAIIGALIGGYLTDKIGRYRVFMADMFFFVVAAIACAFAPNEYVLAGARFVMGLGVGIDLPVAMAFLAEFSRLRGKGNKAASVAMWCPTWYAAISISYLLVLLLYAVLPESHTDWLWRLILGFGAVPAIIIIAIRSRYMSESPVWAANQGDLKGAAAILRSAWSINAQVAPDAALTPATPVRKASWRNYGALLQGVYRRRTLLATITSIASSFAYNAVAFGLPVIISSFFAQSMLTTILVSLALNLLFAFVGGILAVRLVPRLGAWKMSVAGYACQCVALLGLALIGRPEGGQEAALAIGMLALFLF…	491	20	0	0.987	gi|727315779|ref|WP_033771209.1|MFS transporter [Pantoea agglomerans]/gi|666372345|gb|KEY42482.1| MFS family transporter [Pantoea agglomerans];gi|727330713|ref|WP_033785500.1|MFS transporter [Pantoea agglomerans]/gi|610927714|gb|EZI35827.1| MFS family transporter [Pantoea agglomerans]/gi|742795932|gb|KIC88203.1| major facilitator transporter [Pantoea agglomerans]/gi|1009347912|gb|KYM73423.1| MFS …	Pantoea agglomerans/Pantoea agglomerans;Pantoea agglomerans/Pantoea agglomerans/Pantoea agglomerans/Pantoea agglomerans;Pantoea agglomerans/Pantoea agglomerans Tx10;Pantoea vagans/Pantoea vagans;Pantoea ananatis/Pantoea ananatis;Pantoea/Pantoea sp. CFSAN033090;Pantoea agglomerans/Pantoea agglomerans;Pantoea/Pantoea agglomerans;Pantoea vagans;Pantoea agglomerans/Pantoea agglomerans;Pantoea agglome…	0.0E0;0.0E0;0.0E0;0.0E0;0.0E0;0.0E0;0.0E0;0.0E0;0.0E0;0.0E0;0.0E0;0.0E0;0.0E0;0.0E0;0.0E0;0.0E0;0.0E0;0.0E0;0.0E0;0.0E0	491;491;491;491;491;491;491;491;491;491;491;491;491;491;491;491;491;491;491;491	491;491;491;491;491;491;491;491;491;491;491;491;491;491;491;491;491;491;491;491	491;490;490;490;489;489;489;488;488;489;487;488;488;485;485;484;484;483;483;484	100.00%;99.80%;99.80%;99.80%;99.59%;99.59%;99.59%;99.39%;99.39%;99.59%;99.19%;99.39%;99.39%;98.78%;98.78%;98.57%;98.57%;98.37%;98.37%;98.57%	969.918;968.378;967.992;966.837;966.452;966.452;964.526;963.755;962.985;962.985;962.6;962.214;962.214;951.044;950.658;950.273;949.503;942.954;893.649;893.264	gi|666372345|gb|KEY42482.1| MFS family transporter [Pantoea agglomerans]/gi|727315779|ref|WP_033771209.1|MFS transporter [Pantoea agglomerans]	PanABDRAFT_0929;Pvag_0632;Pvag_0632;AL522_10470;TN98_07615;TN98_07615;AFL22_03970;AL522_10470;T296_03050;TN98_07615;AFL22_03970;Pvag_0632;AFL22_03970;T296_03050;AL522_10470;Pvag_0632;Pvag_0632;TN98_07615;Pvag_0632;AFL22_03970;AFL22_03970;AFL22_03970;T296_03050;TN98_07615;PanABDRAFT_0929;TN98_07615;AL522_10470;TN98_07615;Pvag_0632;AL522_10470;PanABDRAFT_0929;AL522_10470;T296_03050;PanABDRAFT_0929;…	517433;712898;712898;549;470931;470931;1690502;549;1408177;470931;1690502;712898;1690502;1408177;549;712898;712898;470931;712898;1690502;1690502;1690502;1408177;470931;517433;470931;549;470931;712898;549;517433;549;1408177;517433;1690502;517433;712898;1408177;517433;1408177;470931;549;1408177;1690502;1408177;549;517433;517433	GO:0055085-IEA;GO:0016020-IEA;GO:0016021-IEA;GO:0022857-IEA	transmembrane transport-IEA;membrane-IEA;integral component of membrane-IEA;transmembrane transporter activity-IEA	3	GO:0055085;GO:0022857;GO:0016021	transmembrane transport;transmembrane transporter activity;integral component of membrane	Cellular Component;Molecular Function;Biological Process			IPR005828;noIPR;noIPR;noIPR;IPR020846;IPR020846;IPR020846	FAMILY;FAMILY;FAMILY;FAMILY;DOMAIN;DOMAIN;DOMAIN	Major facilitator, sugar transporter-like;Major facilitator, sugar transporter-like;Major facilitator, sugar transporter-like;Major facilitator, sugar transporter-like;Major facilitator superfamily domain;Major facilitator superfamily domain;Major facilitator superfamily domain	PF00083 (PFAM);G3DSA:1.20.1250.20 (GENE3D);PTHR24064:SF168 (PANTHER);PTHR24064 (PANTHER);PS50850 (PROSITE_PROFILES);cd06174 (CDD);SSF103473 (SUPERFAMILY)	GO:0022857/GO:0055085/GO:0016021	transmembrane transporter activity/transmembrane transport/integral component of membrane	Molecular Function/Biological Process/Cellular Component
FB99_RS05120	MULTISPECIES: hypothetical protein	MEQLKSELTLALGETISRLEMISEHPPTRLYALYDRDGRPMPVVAKYFRHQGRAAMEARKLALLGQAGLIAVPAVYGLVMSQQPPVHEMLLLARLNGVTAEAPARDAQRWQQFCEQVVEGVLAWHRLDSHGLVGTVDSTQQNSWPAWYAQRVEVLWATLSYLRPPAFTLEDRQILFRCRARLAHLFRGFDDPCVMVHGNVQLQSMLKDSRSDQLIAMTQPGTILWAPREYDLIHLDTSPAETALLHSYLQRAPVSEGFVWRRWVYQLWDCIEHLVQTGTFNRPRFDHARAQLLPWLG	297	20	0	0.9835	gi|727315846|ref|WP_033771276.1|MULTISPECIES: hypothetical protein [Pantoea]/gi|666372456|gb|KEY42593.1| hypothetical protein FB99_10450 [Pantoea agglomerans]/gi|914442147|gb|KOA71638.1| hypothetical protein AFL22_04505 [Pantoea sp. CFSAN033090]/gi|1009470851|gb|KYN64888.1| hypothetical protein IU46_006925 [Pantoea agglomerans];gi|727330747|ref|WP_033785534.1|hypothetical protein [Pantoea agglome…	Pantoea/Pantoea agglomerans/Pantoea sp. CFSAN033090/Pantoea agglomerans;Pantoea agglomerans/Pantoea agglomerans;Pantoea/Pantoea ananatis;Pantoea agglomerans/Pantoea agglomerans;Pantoea agglomerans/Pantoea agglomerans Eh318;Pantoea/Pantoea agglomerans/Pantoea vagans/Pantoea agglomerans;Pantoea agglomerans;Pantoea agglomerans;Pantoea agglomerans/Pantoea agglomerans;Pantoea agglomerans/Pantoea agglo…	0.0E0;0.0E0;0.0E0;0.0E0;0.0E0;0.0E0;0.0E0;0.0E0;0.0E0;0.0E0;0.0E0;0.0E0;0.0E0;0.0E0;0.0E0;0.0E0;0.0E0;0.0E0;0.0E0;0.0E0	297;297;297;297;297;297;297;297;297;297;297;297;297;297;297;297;297;297;297;297	297;297;297;297;297;297;297;297;297;297;297;297;297;297;297;297;297;297;297;297	297;296;297;296;297;297;296;295;295;297;294;296;295;291;291;291;289;287;287;286	100.00%;99.66%;100.00%;99.66%;100.00%;100.00%;99.66%;99.33%;99.33%;100.00%;98.99%;99.66%;99.33%;97.98%;97.98%;97.98%;97.31%;96.63%;96.63%;96.30%	609.757;607.831;607.831;607.06;606.29;606.29;605.905;605.52;604.364;604.364;603.208;601.668;601.282;580.867;580.096;579.711;579.326;577.015;574.704;569.696	gi|727315846|ref|WP_033771276.1|MULTISPECIES: hypothetical protein [Pantoea]/gi|666372456|gb|KEY42593.1| hypothetical protein FB99_10450 [Pantoea agglomerans]/gi|914442147|gb|KOA71638.1| hypothetical protein AFL22_04505 [Pantoea sp. CFSAN033090]/gi|1009470851|gb|KYN64888.1| hypothetical protein IU46_006925 [Pantoea agglomerans]											IPR016477;IPR011009	FAMILY;DOMAIN	Fructosamine/Ketosamine-3-kinase;Protein kinase-like domain	PF03881 (PFAM);SSF56112 (SUPERFAMILY)
FB99_RS05220	PST family transporter	MAKVLDKSLVINIFSLLAYRGASFLFPLATLPYLARVLGVEQMGTLALAIACVLYCSTISDWGFNVFTTKDIAHHRDDKERVSQLFWSTFNAKLMLLVVTSGTLLTATWFNPSWHPLFFIILANCTTLVGSLFSFGWLMQGFEKLGKTAMIATFGNFCAIPLTFLLVKSPQDTWLAALIPGAVSIISAAITLKFVLEMKVIGRYRFEPREIKQRITDSMDVFIAIAGANLFNSVNVVILATFASTYMVGIYNGADRLRKAANSVPEQIGSAFFPRVSHLFGRDKRAAIAATRKSLLLSFSLSLSIVIFTWFFADLVVSILLGKDFIQSADVLRVFVLCFLFGNIAYPAGLQILIPHGLARQRMWVMMAAGVVNVPLCCFLAWKFGAIGAAWSMVGAEAF…	433	20	0	0.974	gi|727315863|ref|WP_033771292.1|PST polysaccharide transporter [Pantoea agglomerans]/gi|666372477|gb|KEY42614.1| PST family transporter [Pantoea agglomerans];gi|497940840|ref|WP_010254996.1|MULTISPECIES: PST polysaccharide transporter [Pantoea]/gi|548608088|gb|ERM07464.1| RfbX [Pantoea agglomerans Tx10]/gi|768327265|gb|KJH59215.1| PST family transporter [Pantoea ananatis]/gi|1009347787|gb|KYM7329…	Pantoea agglomerans/Pantoea agglomerans;Pantoea/Pantoea agglomerans Tx10/Pantoea ananatis/Pantoea agglomerans;Pantoea sp. CFSAN033090/Pantoea sp. CFSAN033090;Pantoea agglomerans/Pantoea agglomerans Eh318/Pantoea agglomerans/Pantoea agglomerans;Pantoea agglomerans/Pantoea agglomerans;Pantoea agglomerans;Pantoea vagans;Pantoea/Pantoea agglomerans/Pantoea agglomerans/Pantoea vagans/Pantoea agglomera…	0.0E0;0.0E0;0.0E0;0.0E0;0.0E0;0.0E0;0.0E0;0.0E0;0.0E0;0.0E0;0.0E0;0.0E0;0.0E0;0.0E0;0.0E0;0.0E0;0.0E0;0.0E0;0.0E0;0.0E0	433;433;433;433;433;433;433;433;433;433;433;433;433;433;433;433;433;433;433;433	433;433;433;433;433;433;433;433;433;432;433;433;433;433;431;431;431;431;431;431	433;432;431;431;430;430;430;430;430;428;429;428;426;426;414;414;403;403;402;401	100.00%;99.77%;99.54%;99.54%;99.31%;99.31%;99.31%;99.31%;99.31%;99.07%;99.08%;98.85%;98.38%;98.38%;96.06%;96.06%;93.50%;93.50%;93.27%;93.04%	878.241;875.544;873.233;872.463;870.537;868.996;868.996;867.84;865.144;864.374;858.596;857.825;797.734;796.579;788.875;788.104;780.4;758.829;757.673;756.518	gi|727315863|ref|WP_033771292.1|PST polysaccharide transporter [Pantoea agglomerans]/gi|666372477|gb|KEY42614.1| PST family transporter [Pantoea agglomerans]	PanABDRAFT_2238;AL522_11110;TN98_08245;rfbX;BN1182_AW_01050;PanABDRAFT_2238;T296_03695;rfbx1;rfbX;PAGR_g2767;rfbx1;rfbX;rfbX;rfbx1;rfbX;EP46_07695;AFL22_04605;T296_03695;TN98_08245;BN1182_AW_01050;AL522_11110;AL522_11110;rfbX;T296_03695;BN1182_AW_01050;PanABDRAFT_2238;AFL22_04605;TN98_08245;EP46_07695;AL522_11110;PAGR_g2767;BN1182_AW_01050;EP46_07695;T296_03695;EP46_07695;AFL22_04605;TN98_08245;A…	517433;549;470931;706191;553;517433;1408177;712898;932677;1095774;712898;706191;932677;712898;706191;1522060;1690502;1408177;470931;553;549;549;932677;1408177;553;517433;1690502;470931;1522060;549;1095774;553;1522060;1408177;1522060;1690502;470931;1690502;553;1095774;517433;1095774;553;712898;932677;706191	GO:0016020-IEA;GO:0016021-IEA	membrane-IEA;integral component of membrane-IEA	1	GO:0016021	integral component of membrane	Cellular Component			IPR029303;IPR002797;noIPR	DOMAIN;FAMILY;FAMILY	Polysaccharide biosynthesis protein, C-terminal domain;Polysaccharide biosynthesis protein;Polysaccharide biosynthesis protein	PF14667 (PFAM);PF01943 (PFAM);cd13128 (CDD)	GO:0016020	membrane	Cellular Component
FB99_RS05380	stress-induced	MTTHRGGSGNFAENRERAAEAGRKGGKNSGGNFKNDPQRAARAGEKGGRSSPKKPDA	57	20	1e-29	0.9285	gi|666372507|gb|KEY42644.1|hypothetical protein FB99_10960 [Pantoea agglomerans];gi|497932480|ref|WP_010246636.1|MULTISPECIES: stress-induced protein [Pantoea]/gi|548608059|gb|ERM07435.1| stress-induced protein [Pantoea agglomerans Tx10]/gi|610927872|gb|EZI35985.1| Stress-induced protein [Pantoea agglomerans]/gi|632532138|gb|KDA95398.1| stress-induced protein [Pantoea agglomerans Eh318]/gi|687258…	Pantoea agglomerans;Pantoea/Pantoea agglomerans Tx10/Pantoea agglomerans/Pantoea agglomerans Eh318/Pantoea agglomerans/Pantoea agglomerans/Pantoea ananatis/Pantoea vagans/Pantoea sp. CFSAN033090/Pantoea agglomerans/Pantoea agglomerans/Pantoea agglomerans;Pantoea/Pantoea sp. Sc1/Pantoea anthophila;Pantoea/Pantoea vagans C9-1/Pantoea vagans/Pantoea agglomerans;Pantoea/Pantoea sp. aB/Pantoea agglome…	1.0E-29;1.3E-29;1.2E-28;1.3E-28;8.8E-28;9.4E-26;5.3E-25;2.6E-22;1.1E-21;3.0E-21;3.2E-21;5.9E-21;1.2E-20;4.7E-20;7.3E-20;8.5E-20;1.2E-19;1.8E-19;2.1E-19;2.8E-19	58;57;57;57;57;58;58;68;54;54;54;54;54;54;57;57;61;57;57;57	57;57;57;57;57;56;56;47;54;54;54;54;54;54;56;56;51;56;57;57	57;57;56;56;55;53;53;47;49;49;49;49;49;49;50;50;47;50;51;51	100.00%;100.00%;98.25%;98.25%;96.49%;94.64%;94.64%;100.00%;90.74%;90.74%;90.74%;90.74%;90.74%;90.74%;89.29%;89.29%;92.16%;89.29%;89.47%;89.47%	110.538;110.538;107.842;107.842;105.531;100.523;98.5969;92.0485;90.1225;88.9669;88.9669;88.1965;87.4261;85.8853;85.5001;85.1149;84.7297;84.3445;84.3445;83.9593	gi|666372507|gb|KEY42644.1|hypothetical protein FB99_10960 [Pantoea agglomerans]											IPR019626;noIPR;noIPR	REPEAT;REPEAT;REPEAT	Stress-induced protein, KGG, repeat;Stress-induced protein, KGG, repeat;Stress-induced protein, KGG, repeat	PF10685 (PFAM);PTHR36569 (PANTHER);PTHR36569:SF4 (PANTHER)
FB99_RS05950	hypothetical protein	MNKGLYYYVTIGTDQENYHFLHRKGCKRMPDKEEVIFIGTLYNLSQALSIARINFKKVKPCIKCCIRYSAPVIHESVQPVLHFPQKII	88	20	8.7e-58	0.9725	gi|727315997|ref|WP_033771426.1|hypothetical protein [Pantoea agglomerans]/gi|1009470949|gb|KYN64986.1| hypothetical protein IU46_007465 [Pantoea agglomerans];gi|498355674|ref|WP_010669830.1|MULTISPECIES: hypothetical protein [Pantoea]/gi|610925732|gb|EZI33885.1| hypothetical protein BW31_02062 [Pantoea agglomerans]/gi|632532193|gb|KDA95453.1| hypothetical protein T296_04225 [Pantoea agglomerans …	Pantoea agglomerans/Pantoea agglomerans;Pantoea/Pantoea agglomerans/Pantoea agglomerans Eh318/Pantoea agglomerans/Pantoea ananatis/Pantoea vagans/Pantoea agglomerans/Pantoea agglomerans;Pantoea vagans;Pantoea/Pantoea sp. CFSAN033090;Pantoea sp. SL1_M5;Pantoea/Pantoea sp. aB;Pantoea agglomerans/Pantoea agglomerans Tx10;Pantoea sp. 9140;Pantoea agglomerans/Pantoea agglomerans;Pantoea vagans;Pantoea…	8.7E-58;1.9E-57;3.6E-57;4.0E-57;8.7E-57;1.5E-56;1.6E-56;5.3E-56;1.1E-55;8.8E-55;3.5E-54;4.8E-52;6.1E-52;6.5E-52;3.9E-49;1.8E-48;3.4E-48;4.7E-48;3.5E-47;3.5E-47	88;88;88;88;88;88;88;88;88;88;88;88;88;88;88;88;88;88;88;88	88;88;88;88;88;88;88;88;88;88;88;87;86;88;86;87;87;87;88;87	88;88;88;88;88;88;88;88;87;87;86;85;83;84;83;83;83;81;81;81	100.00%;100.00%;100.00%;100.00%;100.00%;100.00%;100.00%;100.00%;98.86%;98.86%;97.73%;97.70%;96.51%;95.45%;96.51%;95.40%;95.40%;93.10%;92.05%;93.10%	184.496;183.726;182.956;182.956;181.8;181.415;181.415;179.874;179.104;176.792;175.252;169.859;169.474;169.474;162.54;160.614;160.229;159.844;157.532;157.532	gi|1009470949|gb|KYN64986.1| hypothetical protein IU46_007465 [Pantoea agglomerans]/gi|727315997|ref|WP_033771426.1|hypothetical protein [Pantoea agglomerans]
FB99_RS06005	glutaredoxin 2	MKLYIYDHCPFCVKARMIFGLKNKPVELVVMLNDDEETPKRLIGQKMAPILQKQDGSAMPESMEIVHYVDQQDGEPLIIGALNPAIGDWLRHMNSYVNKLLLPRIAEAAFAEFATPEARDYFRNKKQASIGDFDTLKSHSAGLIKNVSDDLRKLDKLIVQPNAANGELSEDDFNLFPLLRSLTLVAGIDWPSRVADYRDNMAKQTQVNLLSSIAH	215	20	7.4e-157	0.9595	gi|727316003|ref|WP_033771432.1|glutaredoxin 2 [Pantoea agglomerans]/gi|666372629|gb|KEY42766.1| glutaredoxin 2 [Pantoea agglomerans];gi|497932232|ref|WP_010246388.1|MULTISPECIES: glutaredoxin 2 [Pantoea]/gi|632532204|gb|KDA95464.1| glutaredoxin [Pantoea agglomerans Eh318]/gi|768327729|gb|KJH59676.1| glutaredoxin [Pantoea ananatis]/gi|914442255|gb|KOA71746.1| glutaredoxin [Pantoea sp. CFSAN033090…	Pantoea agglomerans/Pantoea agglomerans;Pantoea/Pantoea agglomerans Eh318/Pantoea ananatis/Pantoea sp. CFSAN033090/Pantoea agglomerans;Pantoea/Pantoea agglomerans/Pantoea agglomerans/Pantoea vagans/Pantoea agglomerans/Pantoea agglomerans;Pantoea agglomerans/Pantoea agglomerans;Pantoea agglomerans/Pantoea agglomerans Tx10;Pantoea agglomerans;Pantoea agglomerans/Pantoea agglomerans;Pantoea agglomer…	7.4E-157;3.3E-156;1.5E-155;6.4E-155;8.7E-155;1.9E-154;2.3E-154;5.6E-154;1.5E-153;1.1E-151;1.4E-151;3.5E-147;1.7E-142;6.6E-142;1.3E-141;4.6E-131;1.4E-129;1.6E-129;2.6E-129;9.5E-129	215;215;215;215;215;215;215;215;215;215;215;215;215;215;215;215;215;215;215;215	215;215;215;215;215;215;215;215;215;215;215;215;215;215;215;214;214;214;214;214	215;214;213;213;212;212;212;212;211;211;211;206;211;204;203;196;195;196;195;196	100.00%;99.53%;99.07%;99.07%;98.60%;98.60%;98.60%;98.60%;98.14%;98.14%;98.14%;95.81%;98.14%;94.88%;94.42%;91.59%;91.12%;91.59%;91.12%;91.59%	446.047;444.506;442.965;441.039;441.039;439.884;439.884;438.728;437.573;432.95;432.95;421.779;409.838;408.297;407.527;380.563;377.096;376.711;376.326;374.785	gi|666372629|gb|KEY42766.1| glutaredoxin 2 [Pantoea agglomerans]/gi|727316003|ref|WP_033771432.1|glutaredoxin 2 [Pantoea agglomerans]	TN98_08745;PanABDRAFT_2332;grxB;T296_04285;T296_04285;TN98_08745;TN98_08745;T296_04285;PanABDRAFT_2332;Pat9b_1454;PanABDRAFT_2332;PanABDRAFT_2332;PanABDRAFT_2332;T296_04285;QU24_17510;LK04_11425;grxB;T296_04285;PanABDRAFT_2332;AL522_11680;grxB;TN98_08745;LK04_11425;EP46_07190;EP46_07190;PSNIH1_11770;AFL22_05100;TN98_08745;QU24_17510;AFL22_05100;EP46_07190;AL522_11680;EP46_07190;Pat9b_1454;AL522_1…	470931;517433;712898;1408177;1408177;470931;470931;1408177;517433;592316;517433;517433;517433;1408177;1076549;158822;712898;1408177;517433;549;712898;470931;158822;1522060;1522060;1484158;1690502;470931;1076549;1690502;1522060;549;1522060;592316;549;1690502;1522060;549;1408177;158822;592316;517433;592316;158822;1408177;1484158;1522060;592316;470931;1484158;517433;549;712898;470931;1076549;1076549…	GO:0015035-IEA;GO:0045454-IEA;GO:0009055-IEA;GO:0055114-IEA;GO:0005623-IEA	protein disulfide oxidoreductase activity-IEA;cell redox homeostasis-IEA;electron carrier activity-IEA;oxidation-reduction process-IEA;cell-IEA	6	GO:0005623;GO:0005515;GO:0015035;GO:0009055;GO:0045454;GO:0055114	oxidation-reduction process;cell redox homeostasis;cell;protein binding;electron carrier activity;protein disulfide oxidoreductase activity	Cellular Component;Molecular Function;Molecular Function;Molecular Function;Biological Process;Biological Process			IPR012336;IPR010987;IPR007494;IPR004045;IPR011901;noIPR;noIPR;IPR011767;IPR004045;noIPR;noIPR;IPR012336;IPR010987	DOMAIN;DOMAIN;DOMAIN;DOMAIN;FAMILY;FAMILY;FAMILY;ACTIVE_SITE;DOMAIN;DOMAIN;DOMAIN;DOMAIN;DOMAIN	Thioredoxin-like fold;Glutathione S-transferase, C-terminal-like;Glutaredoxin 2, C-terminal;Glutathione S-transferase, N-terminal;Glutaredoxin, GrxB;Glutaredoxin, GrxB;Glutaredoxin, GrxB;Glutaredoxin active site;Glutathione S-transferase, N-terminal;Glutathione S-transferase, N-terminal;Glutathione S-transferase, N-terminal;Thioredoxin-like fold;Glutathione S-transferase, C-terminal-like	G3DSA:3.40.30.10 (GENE3D);G3DSA:1.20.1050.10 (GENE3D);PF04399 (PFAM);PF13417 (PFAM);TIGR02182 (TIGRFAM);PTHR11260 (PANTHER);PTHR11260:SF237 (PANTHER);PS00195 (PROSITE_PATTERNS);PS50404 (PROSITE_PROFILES);cd03199 (CDD);cd03037 (CDD);SSF52833 (SUPERFAMILY);SSF47616 (SUPERFAMILY)	GO:0005515;GO:0009055/GO:0015035;GO:0009055/GO:0045454;GO:0005515	protein binding;electron carrier activity/protein disulfide oxidoreductase activity;electron carrier activity/cell redox homeostasis;protein binding	Molecular Function;Molecular Function/Molecular Function;Molecular Function/Biological Process;Molecular Function
FB99_RS06365	phosphatase	MRSAALSAVTLFCSLFFTAAVQADRCQQIRAGLDIGSGTTKIAVARVNVCQLRIEKMLYQDQRAVAWNEALAHSTDNQLSPAMTHEGAAALQQLLTQARRFHPQRISGVATAVFRNASNGQAVIDQLQRQTGAQISIISQQQEAKLGFLSAKAALNDPAIRDEQLLVWDIGGGSMQMTAWRQQAGQPVADIYQGKLASVTLKNFILTVLKNSPEAKSPNPIGSWRQSVLRFVQFYAANEVSPQIKQDLASRRVIGIGGVHGFSIRNQLPGKPHRYSLTALSQLSQQQVWKGDSELPGDYRATDVSNLLLVEGYIQALKINEVTIVEASLIQGVLLQ	336	20	0	0.9755	gi|727316041|ref|WP_033771470.1|phosphatase [Pantoea agglomerans]/gi|666372704|gb|KEY42841.1| exopolyphosphatase [Pantoea agglomerans];gi|727310958|ref|WP_033766963.1|phosphatase [Pantoea agglomerans]/gi|632532276|gb|KDA95536.1| phosphatase GppA [Pantoea agglomerans Eh318];gi|983528222|ref|WP_060679962.1|phosphatase [Pantoea agglomerans]/gi|927597996|gb|KPA07620.1| phosphatase GppA [Pantoea agglo…	Pantoea agglomerans/Pantoea agglomerans;Pantoea agglomerans/Pantoea agglomerans Eh318;Pantoea agglomerans/Pantoea agglomerans;Pantoea agglomerans/Pantoea agglomerans Tx10;Pantoea agglomerans;Pantoea agglomerans/Pantoea agglomerans;Pantoea agglomerans;Pantoea ananatis/Pantoea ananatis;Pantoea/Pantoea agglomerans/Pantoea vagans/Pantoea agglomerans;Pantoea sp. SL1_M5;Pantoea vagans;Pantoea agglomera…	0.0E0;0.0E0;0.0E0;0.0E0;0.0E0;0.0E0;0.0E0;0.0E0;0.0E0;0.0E0;0.0E0;0.0E0;0.0E0;0.0E0;0.0E0;0.0E0;0.0E0;0.0E0;0.0E0;0.0E0	336;336;336;336;336;336;336;336;336;336;336;336;336;336;336;336;336;336;336;336	336;336;336;336;336;336;336;336;336;336;336;336;336;336;336;336;336;336;336;336	336;334;333;334;333;334;333;334;333;331;330;331;332;329;329;329;318;316;316;316	100.00%;99.40%;99.11%;99.40%;99.11%;99.40%;99.11%;99.40%;99.11%;98.51%;98.21%;98.51%;98.81%;97.92%;97.92%;97.92%;94.64%;94.05%;94.05%;94.05%	683.715;679.093;677.552;676.781;676.781;676.011;675.626;675.626;674.855;674.085;670.233;669.078;667.922;667.152;660.988;658.677;620.928;616.305;615.92;615.15	gi|727316041|ref|WP_033771470.1|phosphatase [Pantoea agglomerans]/gi|666372704|gb|KEY42841.1| exopolyphosphatase [Pantoea agglomerans]											noIPR;IPR003695;noIPR;noIPR	FAMILY;DOMAIN;DOMAIN;DOMAIN	Tol-Pal system, TolA;Ppx/GppA phosphatase;Ppx/GppA phosphatase;Ppx/GppA phosphatase	G3DSA:3.30.420.40 (GENE3D);PF02541 (PFAM);PTHR30005 (PANTHER);SSF53067 (SUPERFAMILY)
FB99_RS06390	biphenyl 2,3-dioxygenase	MQPEITDKVTTQDLDEVRLGLTAFNSKYINIDEIRSIGVFIRDDQGRKLAGLTGSTAGNWLRIDMLWVSEALRGQGAGSKLMQAAEQEARDRGCRFAQVDTASFQARPFYEKLGYTLRFSLDNYPRHHQRHYLTKAL	137	20	1.9e-96	0.9505	gi|498355721|ref|WP_010669877.1|MULTISPECIES: biphenyl 2,3-dioxygenase [Pantoea]/gi|534503819|gb|AGU12165.1| Acetyltransferase (GNAT) family [uncultured organism]/gi|548607928|gb|ERM07304.1| biphenyl 2,3-dioxygenase [Pantoea agglomerans Tx10]/gi|610926287|gb|EZI34420.1| Blasticidin S-acetyltransferase [Pantoea agglomerans]/gi|632532281|gb|KDA95541.1| biphenyl 2,3-dioxygenase [Pantoea agglomerans …	Pantoea/uncultured organism/Pantoea agglomerans Tx10/Pantoea agglomerans/Pantoea agglomerans Eh318/Pantoea agglomerans/Pantoea agglomerans/Pantoea agglomerans/Pantoea ananatis/Pantoea vagans/Pantoea sp. CFSAN033090/Pantoea agglomerans;Pantoea agglomerans/Pantoea agglomerans;Pantoea agglomerans/Pantoea agglomerans;Pantoea agglomerans;Pantoea sp. SL1_M5;Pantoea agglomerans;Pantoea agglomerans/Panto…	1.9E-96;4.8E-96;6.8E-96;1.1E-95;1.1E-95;1.3E-95;2.2E-95;3.4E-94;4.2E-90;1.5E-89;7.5E-89;4.0E-82;2.0E-81;3.9E-81;2.2E-78;3.2E-78;4.7E-78;7.4E-78;7.1E-77;1.8E-76	137;137;137;137;137;137;137;137;137;137;137;137;137;137;137;137;137;137;137;137	137;137;137;137;137;137;137;137;137;137;137;137;137;137;137;137;137;137;137;137	137;137;136;137;136;136;136;134;132;132;132;127;126;127;125;126;125;125;126;124	100.00%;100.00%;99.27%;100.00%;99.27%;99.27%;99.27%;97.81%;96.35%;96.35%;96.35%;92.70%;91.97%;92.70%;91.24%;91.97%;91.24%;91.24%;91.97%;90.51%	286.574;285.419;285.034;284.648;284.648;284.263;283.878;280.796;270.396;269.24;267.314;249.98;248.44;247.669;240.736;240.35;239.965;239.195;236.884;235.728	gi|914442333|gb|KOA71824.1| biphenyl 2,3-dioxygenase [Pantoea sp. CFSAN033090]/gi|1009347614|gb|KYM73125.1| biphenyl 2,3-dioxygenase [Pantoea agglomerans]/gi|768327658|gb|KJH59605.1| biphenyl 2,3-dioxygenase [Pantoea ananatis]/gi|910855098|gb|KNH32044.1| biphenyl 2,3-dioxygenase [Pantoea vagans]/gi|666372709|gb|KEY42846.1| Blasticidin S-acetyltransferase [Pantoea agglomerans]/gi|548607928|gb|ERM0…	PanABDRAFT_2405;bls1;AL522_12220;Pat9b_1538;L579_2020;EP46_06750;T296_04685;AL522_12220;PanABDRAFT_2405;L579_2020;AL522_12220;L579_2020;bls1;EP46_06750;TN98_09110;EP46_06750;AFL22_05495;T296_04685;AFL22_05495;AL522_12220;bls1;TN98_09110;TN98_09110;PanABDRAFT_2405;AFL22_05495;TN98_09110;T1WD93;bls1;bls1;T296_04685;PanABDRAFT_2405;EP46_06750;Pat9b_1538;AFL22_05495;T296_04685;EP46_06750;T296_04685;A…	517433;712898;549;592316;1332069;1522060;1408177;549;517433;1332069;549;1332069;712898;1522060;470931;1522060;1690502;1408177;1690502;549;712898;470931;470931;517433;1690502;470931;155900;712898;712898;1408177;517433;1522060;592316;1690502;1408177;1522060;1408177;1690502;1690502;1522060;155900;549;1408177;1332069;470931;592316;470931;712898;549;592316	GO:0016746-IEA;GO:0051213-IEA;GO:0055114-IEA;GO:0016740-IEA;GO:0008080-IEA	transferase activity, transferring acyl groups-IEA;dioxygenase activity-IEA;oxidation-reduction process-IEA;transferase activity-IEA;N-acetyltransferase activity-IEA	3	GO:0051213;GO:0055114;GO:0008080	dioxygenase activity;oxidation-reduction process;N-acetyltransferase activity	Molecular Function;Molecular Function;Biological Process			IPR016181;IPR000182;IPR000182;noIPR;IPR016181	DOMAIN;DOMAIN;DOMAIN;DOMAIN;DOMAIN	Acyl-CoA N-acyltransferase;GNAT domain;GNAT domain;GNAT domain;Acyl-CoA N-acyltransferase	G3DSA:3.40.630.30 (GENE3D);PF00583 (PFAM);PS51186 (PROSITE_PROFILES);cd04301 (CDD);SSF55729 (SUPERFAMILY)	GO:0008080;GO:0008080	N-acetyltransferase activity;N-acetyltransferase activity	Molecular Function;Molecular Function
FB99_RS06455	mechanosensitive ion channel	MENWLSSRRFHSLFFNQELWLNSAIVVVSTLVIYWVLRTLIRFISNRIALYSEHRHVRATAILVEILRSTSQTLLLIFSLLIALKFVDLPASWSVTIAHGWFLALIVQLALWLDCGIRLWLKSLLRDPLHVRNPVTTVILGILLRVVVWIMMFLAILSNMGINITALVASLGVGGIAIALAIQTVLSDVFASLAIGFDKPFEHGDFIVFGDIAGSIEHIGLKTTRLRSLSGEQIVCSNTILLQQTIHNYKRMQQRRIVFKFGISYATPSEQVREISPLVKEIIQGVETTRFDRAHFLAFEDSKLTFEVVYFVLDADYNKYMDIQQEINLQLMAALEERNIRFAFPIRQVEFSGGNLPPVDLVAVQNDDDEVRRMAR	376	20	0	0.989	gi|727316053|ref|WP_033771482.1|MULTISPECIES: mechanosensitive ion channel protein MscS [Pantoea]/gi|666372722|gb|KEY42859.1| MscS family protein [Pantoea agglomerans]/gi|914442345|gb|KOA71836.1| mechanosensitive ion channel protein MscS [Pantoea sp. CFSAN033090];gi|671628766|ref|WP_031592912.1|MULTISPECIES: mechanosensitive ion channel protein MscS [Pantoea]/gi|610926300|gb|EZI34433.1| MscS fami…	Pantoea/Pantoea agglomerans/Pantoea sp. CFSAN033090;Pantoea/Pantoea agglomerans/Pantoea agglomerans Eh318/Pantoea agglomerans/Pantoea ananatis;Pantoea agglomerans/Pantoea agglomerans;Pantoea agglomerans;Pantoea/Pantoea vagans;Pantoea vagans;Pantoea agglomerans/Pantoea agglomerans;Pantoea agglomerans/Pantoea agglomerans;Pantoea agglomerans/Pantoea agglomerans Tx10;Pantoea agglomerans/Pantoea agglo…	0.0E0;0.0E0;0.0E0;0.0E0;0.0E0;0.0E0;0.0E0;0.0E0;0.0E0;0.0E0;0.0E0;0.0E0;0.0E0;0.0E0;0.0E0;0.0E0;0.0E0;0.0E0;0.0E0;0.0E0	376;376;376;376;376;376;376;376;376;376;376;376;376;376;376;376;376;376;376;376	376;376;376;376;376;376;376;376;376;376;376;376;376;376;376;376;376;376;376;376	376;376;375;375;375;375;376;375;375;375;374;373;374;374;374;371;372;373;372;366	100.00%;100.00%;99.73%;99.73%;99.73%;99.73%;100.00%;99.73%;99.73%;99.73%;99.47%;99.20%;99.47%;99.47%;99.47%;98.67%;98.94%;99.20%;98.94%;97.34%	759.214;758.829;757.673;757.288;757.288;756.903;756.903;756.518;755.362;754.977;754.592;752.666;749.969;748.814;746.117;743.036;737.258;736.873;734.947;728.398	gi|914442345|gb|KOA71836.1| mechanosensitive ion channel protein MscS [Pantoea sp. CFSAN033090]/gi|666372722|gb|KEY42859.1| MscS family protein [Pantoea agglomerans]/gi|727316053|ref|WP_033771482.1|MULTISPECIES: mechanosensitive ion channel protein MscS [Pantoea]	PanABDRAFT_2418;AFL22_05560;T296_04750;PanABDRAFT_2418;PanABDRAFT_2418;AFL22_05560;AL522_12260;PanABDRAFT_2418;T296_04750;PanABDRAFT_2418;AFL22_05560;T296_04750;TN98_09150;TN98_09150;TN98_09150;Pvag_1008;AL522_12260;Pvag_1008;TN98_09150;AL522_12260;AFL22_05560;Pvag_1008;T296_04750;TN98_09150;Pvag_1008;AL522_12260;AFL22_05560;AL522_12260;AFL22_05560;Pvag_1008;TN98_09150;T296_04750;AL522_12260;PanA…	517433;1690502;1408177;517433;517433;1690502;549;517433;1408177;517433;1690502;1408177;470931;470931;470931;712898;549;712898;470931;549;1690502;712898;1408177;470931;712898;549;1690502;549;1690502;712898;470931;1408177;549;517433;1408177;712898	GO:0055085-IEA;GO:0016020-IEA;GO:0016021-IEA	transmembrane transport-IEA;membrane-IEA;integral component of membrane-IEA	2	GO:0055085;GO:0016021	transmembrane transport;integral component of membrane	Cellular Component;Biological Process			noIPR;noIPR;IPR006685;noIPR;noIPR;IPR011066;IPR011014;IPR010920	CONSERVED_SITE;CONSERVED_SITE;FAMILY;FAMILY;FAMILY;DOMAIN;DOMAIN;DOMAIN	Solute-binding protein family 3, conserved site;Solute-binding protein family 3, conserved site;Mechanosensitive ion channel MscS;Mechanosensitive ion channel MscS;Mechanosensitive ion channel MscS;Mechanosensitive ion channel MscS, C-terminal;Mechanosensitive ion channel MscS, transmembrane-2;LSM domain	G3DSA:3.30.70.100 (GENE3D);G3DSA:2.30.30.60 (GENE3D);PF00924 (PFAM);PTHR30566:SF5 (PANTHER);PTHR30566 (PANTHER);SSF82689 (SUPERFAMILY);SSF82861 (SUPERFAMILY);SSF50182 (SUPERFAMILY)	GO:0055085/GO:0016020;GO:0016020;GO:0016020	transmembrane transport/membrane;membrane;membrane	Biological Process/Cellular Component;Cellular Component;Cellular Component
FB99_RS07605	NAD(P)-dependent oxidoreductase	MSSTQRPQPPFAEQQQTWPGTTAAMQPQPDHGEESYQGSGRLAGKKAIITGGDSGIGRAVAIAFAREGADVLISYLDEHEDAQDTARLVEEAGQKAVLVPGDITEASHCNALVDKAVEAFGEINILVNNAAYQMTRESLDEISDEEFDRTMKTNLYAMFYITKAATRHMPAGGSIINTASINADQPKPKLLAYSATKAAIVNFSGGLAALLAEKGIRANAVAPGPIWTPLIPSTMPVEQVKKFGSEVPLQRAGQPAELAPTYVMLASDEASYISGATIAVTGGVAII	287	20	0	0.982	gi|727316241|ref|WP_033771669.1|NAD(P)-dependent oxidoreductase [Pantoea agglomerans]/gi|666372962|gb|KEY43099.1| short-chain dehydrogenase/reductase SDR [Pantoea agglomerans];gi|727300451|ref|WP_033757525.1|NAD(P)-dependent oxidoreductase [Pantoea agglomerans]/gi|687257391|gb|KGD80545.1| dehydrogenase [Pantoea agglomerans]/gi|1009347383|gb|KYM72894.1| NAD(P)-dependent oxidoreductase [Pantoea agg…	Pantoea agglomerans/Pantoea agglomerans;Pantoea agglomerans/Pantoea agglomerans/Pantoea agglomerans;Pantoea agglomerans/Pantoea agglomerans;Pantoea agglomerans/Pantoea agglomerans Eh318;Pantoea sp. SL1_M5;Pantoea agglomerans/Pantoea agglomerans;Pantoea/Pantoea agglomerans Tx10/Pantoea sp. CFSAN033090;Pantoea/Pantoea agglomerans/Pantoea vagans;Pantoea agglomerans/Pantoea agglomerans;Pantoea vagans…	0.0E0;0.0E0;0.0E0;0.0E0;0.0E0;0.0E0;0.0E0;0.0E0;0.0E0;0.0E0;0.0E0;0.0E0;0.0E0;0.0E0;0.0E0;0.0E0;0.0E0;0.0E0;0.0E0;0.0E0	287;287;287;287;287;287;287;287;287;287;287;287;287;287;287;287;287;287;287;287	287;287;287;287;287;287;287;287;287;287;287;287;287;287;287;287;287;287;287;287	287;286;285;285;284;284;284;283;283;283;282;283;282;283;282;282;282;282;282;279	100.00%;99.65%;99.30%;99.30%;98.95%;98.95%;98.95%;98.61%;98.61%;98.61%;98.26%;98.61%;98.26%;98.61%;98.26%;98.26%;98.26%;98.26%;98.26%;97.21%	586.645;584.719;581.637;581.252;578.17;575.474;574.704;573.548;572.392;572.007;570.466;570.466;569.696;568.926;568.926;568.155;567.385;564.688;561.222;553.132	gi|727316241|ref|WP_033771669.1|NAD(P)-dependent oxidoreductase [Pantoea agglomerans]/gi|666372962|gb|KEY43099.1| short-chain dehydrogenase/reductase SDR [Pantoea agglomerans]	Pvag_1208;AFL22_15490;EP46_05955;EP46_05955;Pvag_1208;PanABDRAFT_2823;AFL22_15490;TN98_10250;Pvag_1208;PanABDRAFT_2823;PanABDRAFT_2823;EP46_05955;TN98_10250;TN98_10250;EP46_05955;T296_05855;T296_05855;AFL22_15490;TN98_10250;AFL22_15490;Pvag_1208;T296_05855;PanABDRAFT_2823;T296_05855	712898;1690502;1522060;1522060;712898;517433;1690502;470931;712898;517433;517433;1522060;470931;470931;1522060;1408177;1408177;1690502;470931;1690502;712898;1408177;517433;1408177	GO:0016491-IEA;GO:0055114-IEA	oxidoreductase activity-IEA;oxidation-reduction process-IEA	2	GO:0016491;GO:0055114	oxidation-reduction process;oxidoreductase activity	Molecular Function;Biological Process			IPR002347;IPR002347;noIPR;IPR016040;IPR002347;noIPR;IPR020904;noIPR;IPR016040	FAMILY;FAMILY;FAMILY;DOMAIN;FAMILY;FAMILY;CONSERVED_SITE;CONSERVED_SITE;DOMAIN	Short-chain dehydrogenase/reductase SDR;Short-chain dehydrogenase/reductase SDR;Short-chain dehydrogenase/reductase SDR;NAD(P)-binding domain;Short-chain dehydrogenase/reductase SDR;Short-chain dehydrogenase/reductase SDR;Short-chain dehydrogenase/reductase, conserved site;Short-chain dehydrogenase/reductase, conserved site;NAD(P)-binding domain	PR00081 (PRINTS);PR00080 (PRINTS);PF13561 (PFAM);G3DSA:3.40.50.720 (GENE3D);PTHR24322 (PANTHER);PTHR24322:SF564 (PANTHER);PS00061 (PROSITE_PATTERNS);cd05355 (CDD);SSF51735 (SUPERFAMILY)	GO:0016491	oxidoreductase activity	Molecular Function
FB99_RS07610	catalase	MFHHSSKLQFPVRVEKPDPEFAMLLQQAIGGIEGEIRVAMQYFFQAMGARGDVRIRDLLISTATEELSHIEMLGYAVALNLEGAPLSYQEASAKDPVVNAILGGMNPRHILSSGLAAMPVNANGMPFDMSHIYASGNVAADMLANVTAEATGRVLATRLYNMTEDKGMKDFLSFLIARDTMHQQQWLAVIEEMGGLNASLPIPNSFPQEHEAQEHSYYCLNTSLDKPLPEGRWSSGPAYDGHGQFSAKQQPEILGDEPLLGNARPGSGAQSEQIDGVTPPKL	282	20	0	0.9885	gi|727316243|ref|WP_033771671.1|catalase [Pantoea agglomerans]/gi|666372963|gb|KEY43100.1| hypothetical protein FB99_15520 [Pantoea agglomerans];gi|727300454|ref|WP_033757528.1|catalase [Pantoea agglomerans]/gi|632532494|gb|KDA95754.1| catalase [Pantoea agglomerans Eh318]/gi|687257392|gb|KGD80546.1| catalase [Pantoea agglomerans]/gi|1009347382|gb|KYM72893.1| catalase [Pantoea agglomerans];gi|7272…	Pantoea agglomerans/Pantoea agglomerans;Pantoea agglomerans/Pantoea agglomerans Eh318/Pantoea agglomerans/Pantoea agglomerans;Pantoea vagans/Pantoea vagans;Pantoea/Pantoea agglomerans;Pantoea vagans/Pantoea vagans C9-1;Pantoea/Pantoea sp. CFSAN033090;Pantoea/Pantoea agglomerans Tx10/Pantoea vagans/Pantoea agglomerans;Pantoea sp. 9140;Pantoea agglomerans/Pantoea agglomerans 299R;Pantoea sp. MBLJ3;…	0.0E0;0.0E0;0.0E0;0.0E0;0.0E0;0.0E0;0.0E0;0.0E0;0.0E0;0.0E0;0.0E0;0.0E0;0.0E0;0.0E0;0.0E0;0.0E0;0.0E0;0.0E0;0.0E0;0.0E0	282;282;282;282;282;282;282;282;282;282;282;282;282;282;282;282;282;282;298;285	282;282;282;282;281;281;281;281;281;281;281;281;281;281;281;281;281;281;279;280	282;282;282;282;280;280;280;279;280;280;279;280;280;280;280;280;276;275;271;272	100.00%;100.00%;100.00%;100.00%;99.64%;99.64%;99.64%;99.29%;99.64%;99.64%;99.29%;99.64%;99.64%;99.64%;99.64%;99.64%;98.22%;97.86%;97.13%;97.14%	582.793;582.408;582.022;580.867;578.17;577.785;577.015;575.859;575.474;575.089;573.933;573.933;572.778;572.392;572.007;571.237;565.074;561.222;546.584;539.65	gi|666372963|gb|KEY43100.1| hypothetical protein FB99_15520 [Pantoea agglomerans]/gi|727316243|ref|WP_033771671.1|catalase [Pantoea agglomerans]	PanABDRAFT_2824;PanABDRAFT_2824;PanABDRAFT_2824;PanABDRAFT_2824;PanABDRAFT_2824;PanABDRAFT_2824;PanABDRAFT_2824;PanABDRAFT_2824;PanABDRAFT_2824;PanABDRAFT_2824	517433;517433;517433;517433;517433;517433;517433;517433;517433;517433	GO:0004601-IEA;GO:0016491-IEA;GO:0004096-IEA;GO:0055114-IEA;GO:0098869-IEA	peroxidase activity-IEA;oxidoreductase activity-IEA;catalase activity-IEA;oxidation-reduction process-IEA;cellular oxidant detoxification-IEA	3	GO:0004096;GO:0098869;GO:0055114	oxidation-reduction process;cellular oxidant detoxification;catalase activity	Molecular Function;Biological Process;Biological Process	EC:1.11.1.6	Catalase	IPR027407;IPR012347;IPR007760;noIPR;noIPR;noIPR;IPR009078	DOMAIN;DOMAIN;FAMILY;FAMILY;FAMILY;FAMILY;DOMAIN	Manganese catalase, domain 2;Ferritin-related;Manganese catalase;Manganese catalase;Manganese catalase;Manganese catalase;Ferritin-like superfamily	G3DSA:3.30.1530.10 (GENE3D);G3DSA:1.20.1260.10 (GENE3D);PF05067 (PFAM);PTHR30565:SF2 (PANTHER);PTHR30565 (PANTHER);cd01051 (CDD);SSF47240 (SUPERFAMILY)
FB99_RS07675	MULTISPECIES: hypothetical protein	MKFDNEDAFKLAVAFMNHKENATIASSYFKTFIDTYQKFDRWLSASDPVSAMKAEKAAAKAGEDSIL	67	13	3.1e-39	0.7831	gi|489945682|ref|WP_003848989.1|MULTISPECIES: hypothetical protein [Pantoea]/gi|304354875|gb|EFM19245.1| hypothetical protein PanABDRAFT_2840 [Pantoea sp. aB]/gi|436428813|gb|ELP26463.1| hypothetical protein F385_471 [Pantoea agglomerans 299R]/gi|548607739|gb|ERM07115.1| hypothetical protein L584_05315 [Pantoea agglomerans Tx10]/gi|610926522|gb|EZI34655.1| hypothetical protein BW31_01701 [Pantoea…	Pantoea/Pantoea sp. aB/Pantoea agglomerans 299R/Pantoea agglomerans Tx10/Pantoea agglomerans/Pantoea agglomerans Eh318/Pantoea agglomerans/Pantoea agglomerans/Pantoea agglomerans/Pantoea ananatis/Pantoea vagans/Pantoea sp. CFSAN033090/Pantoea agglomerans/Pantoea agglomerans/Pantoea agglomerans/Pantoea agglomerans;Pantoea agglomerans/Pantoea agglomerans;Pantoea/Pantoea sp. Sc1/Pantoea anthophila;P…	3.1E-39;4.8E-39;4.8E-39;1.2E-38;7.3E-30;7.7E-25;4.8E-23;3.1E-9;1.3E-8;1.3E-8;4.4E-8;3.1E-6;4.0E-1	67;67;67;67;67;67;67;63;63;63;62;63;66	67;67;67;67;67;67;67;60;62;60;49;62;52	67;67;67;67;67;56;55;34;36;35;33;33;32	100.00%;100.00%;100.00%;100.00%;100.00%;83.58%;82.09%;56.67%;58.06%;58.33%;67.35%;53.23%;61.54%	135.576;135.191;135.191;134.035;111.694;98.9821;94.3597;58.5362;56.6102;56.6102;55.4546;50.447;36.1946	gi|610926522|gb|EZI34655.1| hypothetical protein BW31_01701 [Pantoea agglomerans]/gi|910851425|gb|KNH28560.1| hypothetical protein ACS76_19785 [Pantoea vagans]/gi|1009471250|gb|KYN65287.1| hypothetical protein IU46_009085 [Pantoea agglomerans]/gi|304354875|gb|EFM19245.1| hypothetical protein PanABDRAFT_2840 [Pantoea sp. aB]/gi|548607739|gb|ERM07115.1| hypothetical protein L584_05315 [Pantoea aggl…
FB99_RS07725	HPP family	MNKSASAGSHPLRLFLARLWPHPLAVSKKHVVIAGLGAGIGLILTSLLSHWVLGELNLWFVAPVGASAVLLFGLPASPLAQPWAIVGGNSLSALAGVTVSQLIPDPALACGVAACVAILLMFQLRCLHPPGGAVALTAILGGPSVQQLGYHFVLTPILLNSLTLALLALLFNNLAGRRYPHPLAPEEVKPDPVAMPVPLTRADLHQALQDGELLDIDEDDLQALLLRAEEIAQRRQFSG	239	20	2.1e-164	0.98	gi|666372991|gb|KEY43128.1|hypothetical protein FB99_15800 [Pantoea agglomerans];gi|498355918|ref|WP_010670074.1|MULTISPECIES: HPP family protein [Pantoea]/gi|610926532|gb|EZI34665.1| CBS domain-containing membrane protein [Pantoea agglomerans]/gi|632532516|gb|KDA95776.1| membrane protein [Pantoea agglomerans Eh318]/gi|687257415|gb|KGD80569.1| membrane protein [Pantoea agglomerans]/gi|768328327|g…	Pantoea agglomerans;Pantoea/Pantoea agglomerans/Pantoea agglomerans Eh318/Pantoea agglomerans/Pantoea ananatis/Pantoea vagans/Pantoea agglomerans;Pantoea agglomerans;Pantoea sp. SL1_M5;Pantoea agglomerans Tx10;Pantoea agglomerans/Pantoea agglomerans;Pantoea vagans;Pantoea agglomerans/Pantoea agglomerans;Pantoea agglomerans/Pantoea agglomerans;Pantoea agglomerans;Pantoea agglomerans;Pantoea sp. CF…	2.1E-164;2.7E-164;4.6E-164;4.7E-164;4.8E-164;7.1E-164;7.1E-164;1.2E-163;1.6E-163;3.1E-163;3.2E-163;3.6E-163;3.4E-143;2.7E-142;5.2E-142;1.2E-141;2.4E-141;1.2E-137;2.4E-135;2.6E-135	243;239;239;239;267;239;239;239;239;239;239;239;239;239;278;236;239;240;267;239	239;239;239;239;239;239;239;239;239;239;239;239;239;239;239;239;239;236;239;239	239;239;239;239;239;239;239;239;239;239;238;238;233;232;232;221;232;224;227;227	100.00%;100.00%;100.00%;100.00%;100.00%;100.00%;100.00%;100.00%;100.00%;100.00%;99.58%;99.58%;97.49%;97.07%;97.07%;92.47%;97.07%;94.92%;94.98%;94.98%	467.233;466.848;466.463;466.463;467.618;466.077;466.077;465.307;464.922;464.151;464.151;464.151;413.305;411.379;412.149;409.453;408.683;399.438;394.815;393.66	gi|666372991|gb|KEY43128.1|hypothetical protein FB99_15800 [Pantoea agglomerans]	AFL22_15605;T296_05975;EP46_05830;Pvag_1233;AFL22_15605;EP46_05830;AL522_13415;AL522_13415;T296_05975;T296_05975;EP46_05830;T296_05975;EP46_05830;AFL22_15605;AL522_13415;Pvag_1233;AL522_13415;AFL22_15605	1690502;1408177;1522060;712898;1690502;1522060;549;549;1408177;1408177;1522060;1408177;1522060;1690502;549;712898;549;1690502	GO:0016020-IEA;GO:0016021-IEA	membrane-IEA;integral component of membrane-IEA	1	GO:0016021	integral component of membrane	Cellular Component			IPR007065;noIPR	FAMILY;FAMILY	HPP;HPP	PF04982 (PFAM);PTHR33741 (PANTHER)
_NagC_family_transcriptional_regulator	family transcriptional regulator	MSDLTESAAMLRMLVGKLGRRLRESAPPGELTWSQVAVLGHLVRDGAMTVTQLAAAEGVRTQSMGATVAGLLAAELVTGEPDPHDGRKTRYLPTTSSLAVITSSRAMRDDWLVRTLEARLSPAEQQQLTDVLPLLQRLTDY	141	20	2e-92	0.885	gi|497931117|ref|WP_010245273.1|MULTISPECIES: MarR family transcriptional regulator [Pantoea]/gi|548607691|gb|ERM07067.1| MarR family transcriptional regulator [Pantoea agglomerans Tx10]/gi|610923824|gb|EZI32050.1| MarR family transcriptional regulator [Pantoea agglomerans]/gi|632532560|gb|KDA95820.1| MarR family transcriptional regulator [Pantoea agglomerans Eh318]/gi|666373038|gb|KEY43175.1| hy…	Pantoea/Pantoea agglomerans Tx10/Pantoea agglomerans/Pantoea agglomerans Eh318/Pantoea agglomerans/Pantoea agglomerans/Pantoea ananatis/Pantoea vagans/Pantoea sp. CFSAN033090/Pantoea agglomerans/Pantoea agglomerans/Pantoea agglomerans;Pantoea agglomerans;Pantoea agglomerans;Pantoea agglomerans/Pantoea agglomerans/Pantoea agglomerans;Pantoea/Pantoea vagans C9-1/Pantoea vagans;Pantoea/Pantoea sp. a…	2.0E-92;3.8E-92;1.2E-91;3.9E-91;5.5E-88;7.2E-87;9.3E-87;1.0E-85;1.8E-72;3.4E-72;1.5E-66;5.6E-65;6.1E-62;1.7E-61;1.0E-60;1.4E-58;3.4E-57;5.1E-56;6.3E-56;6.6E-56	141;141;141;141;141;141;141;143;143;143;143;143;143;140;140;141;141;141;141;141	141;141;141;141;141;140;141;141;141;141;140;140;140;140;140;140;140;140;140;140	141;141;140;140;137;137;136;137;125;125;121;120;117;117;115;110;110;110;110;110	100.00%;100.00%;99.29%;99.29%;97.16%;97.86%;96.45%;97.16%;88.65%;88.65%;86.43%;85.71%;83.57%;83.57%;82.14%;78.57%;78.57%;78.57%;78.57%;78.57%	276.559;275.789;274.633;273.478;265.388;262.692;262.307;259.61;226.098;225.328;211.075;206.838;199.134;197.978;196.052;190.66;187.193;184.111;183.726;183.726	gi|632532560|gb|KDA95820.1| MarR family transcriptional regulator [Pantoea agglomerans Eh318]/gi|687257458|gb|KGD80612.1| MarR family transcriptional regulator [Pantoea agglomerans]/gi|910857992|gb|KNH34833.1| MarR family transcriptional regulator [Pantoea vagans]/gi|666373038|gb|KEY43175.1| hypothetical protein FB99_16270 [Pantoea agglomerans]/gi|610923824|gb|EZI32050.1| MarR family transcriptio…	TN98_10560;L579_1015;Pat9b_1776;PanABDRAFT_2895;L579_1015;PanABDRAFT_2895;AFL22_20460;Pat9b_1776;AFL22_20460;EP46_05605;AFL22_20460;Pat9b_1776;AL522_13645;L579_1015;Pvag_1274;AL522_13645;AL522_13645;Pvag_1274;PanABDRAFT_2895;AL522_13645;LK04_09590;Pat9b_1776;T296_06205;LK04_09590;QU24_22295;PanABDRAFT_2895;L579_1015;T296_06205;AL522_13645;Pat9b_1776;L579_1015;PMI17_04069;EP46_05605;PanABDRAFT_289…	470931;1332069;592316;517433;1332069;517433;1690502;592316;1690502;1522060;1690502;592316;549;1332069;712898;549;549;712898;517433;549;158822;592316;1408177;158822;1076549;517433;1332069;1408177;549;592316;1332069;1144320;1522060;517433;1332069;470931;1690502;1522060;1690502;1522060;1690502;1408177;712898;592316;1408177;1332069;712898;517433;592316;1144320;712898;712898;517433;1076549;470931;1408…	GO:0003677-IEA;GO:0003700-IEA;GO:0006351-IEA;GO:0006355-IEA;GO:0006367-IEA	DNA binding-IEA;transcription factor activity, sequence-specific DNA binding-IEA;transcription, DNA-templated-IEA;regulation of transcription, DNA-templated-IEA;transcription initiation from RNA polymerase II promoter-IEA	4	GO:0003677;GO:0003700;GO:0006355;GO:0006367	transcription initiation from RNA polymerase II promoter;transcription factor activity, sequence-specific DNA binding;DNA binding;regulation of transcription, DNA-templated	Molecular Function;Molecular Function;Biological Process;Biological Process			IPR000835;noIPR;IPR011991;IPR013028;noIPR;IPR000835;IPR011991	DOMAIN;DOMAIN;DOMAIN;DOMAIN;DOMAIN;DOMAIN;DOMAIN	MarR-type HTH domain;MarR-type HTH domain;Winged helix-turn-helix DNA-binding domain;Transcription factor IIA, alpha subunit, N-terminal;Transcription factor IIA, alpha subunit, N-terminal;MarR-type HTH domain;Winged helix-turn-helix DNA-binding domain	SM00347 (SMART);PF12802 (PFAM);G3DSA:1.10.10.10 (GENE3D);G3DSA:1.10.287.100 (GENE3D);PTHR39515 (PANTHER);PS50995 (PROSITE_PROFILES);SSF46785 (SUPERFAMILY)	GO:0003700/GO:0006355;GO:0006367;GO:0003700/GO:0006355	transcription factor activity, sequence-specific DNA binding/regulation of transcription, DNA-templated;transcription initiation from RNA polymerase II promoter;transcription factor activity, sequence-specific DNA binding/regulation of transcription, DNA-templated	Molecular Function/Biological Process;Biological Process;Molecular Function/Biological Process
CM04_RS0116750	two-component-system connector	MPMQNTLTLPVNHSGPVKNEFSSSFAVSEQDKLNFLIEELLEAGKEKSCMELLRHLASADSAEEEACCRELLTLLMAQK	79	20	2.8e-48	0.7505	gi|497930864|ref|WP_010245020.1|MULTISPECIES: hypothetical protein [Pantoea]/gi|548607666|gb|ERM07042.1| hypothetical protein L584_04865 [Pantoea agglomerans Tx10]/gi|610923792|gb|EZI32018.1| hypothetical protein BW31_03997 [Pantoea agglomerans]/gi|632532590|gb|KDA95850.1| hypothetical protein T296_06370 [Pantoea agglomerans Eh318]/gi|666373068|gb|KEY43205.1| hypothetical protein FB99_16570 [Pant…	Pantoea/Pantoea agglomerans Tx10/Pantoea agglomerans/Pantoea agglomerans Eh318/Pantoea agglomerans/Pantoea agglomerans/Pantoea agglomerans/Pantoea ananatis/Pantoea vagans/Pantoea sp. CFSAN033090/Pantoea agglomerans/Pantoea agglomerans/Pantoea agglomerans;Pantoea agglomerans;Pantoea agglomerans/Pantoea agglomerans;Pantoea/Pantoea vagans C9-1/Pantoea vagans;Pantoea agglomerans/Pantoea agglomerans;P…	2.8E-48;4.2E-48;7.4E-47;1.8E-45;2.7E-44;3.3E-43;6.7E-43;1.2E-39;1.9E-38;8.1E-14;3.1E-4;8.9E-4;1.9E-3;2.0E-3;5.1E-3;8.8E-3;1.0E-2;1.5E-2;2.3E-2;2.8E-2	79;79;79;79;79;79;79;79;79;77;83;94;144;144;79;79;79;83;83;73	79;79;79;79;79;79;79;79;79;56;67;81;81;81;80;80;80;72;67;67	79;79;78;77;76;75;75;73;71;52;38;45;45;45;43;44;44;40;37;37	100.00%;100.00%;98.73%;97.47%;96.20%;94.94%;94.94%;92.41%;89.87%;92.86%;56.72%;55.56%;55.56%;55.56%;53.75%;55.00%;55.00%;55.56%;55.22%;55.22%	159.458;159.073;155.992;152.525;149.443;146.747;145.976;137.502;134.42;71.2478;45.4394;44.2838;43.8986;43.8986;41.9726;41.2022;41.2022;40.817;40.0466;39.6614	gi|666373068|gb|KEY43205.1| hypothetical protein FB99_16570 [Pantoea agglomerans]/gi|610923792|gb|EZI32018.1| hypothetical protein BW31_03997 [Pantoea agglomerans]/gi|910858021|gb|KNH34862.1| hypothetical protein ACS76_03465 [Pantoea vagans]/gi|632532590|gb|KDA95850.1| hypothetical protein T296_06370 [Pantoea agglomerans Eh318]/gi|927598334|gb|KPA07958.1| hypothetical protein PAP10c_1271 [Pantoea…	OI73_13235;OI73_13235;ycgZ;PAGR_g2342;OI73_13235;XB02_00580;OI73_13235;OI73_13235;ycgZ;OI73_13235;OI73_13235;PAGR_g2342	66269;66269;706191;1095774;66269;553;66269;66269;932677;66269;66269;1095774	GO:0071229-IEA	cellular response to acid chemical-IEA
FB99_RS08195	MFS transporter	MTTSRYRYTIFSLLFLIALINYIDRGALSFAANAIAAEYHFSNVQLGAVLGYFGFGYLFGSLCGGFLADRIGTKKVWLLAGVLWSLLEIATAWAGELGMALFSGSAIMGFAALRIMFGFSEGPAYALMNKAIAHWAPDNERGFALGIGLLSTQVGALLTAPIAVGLLLLTHDWRMMFILLGVFSLLAMALFARTFSDSPEKSPHTNAAERQLIQTGQRRSAGDSVPLPWWRFFTSRTLVCNALGYFSFLYITFTLVTWMPKYLQDNFHYDLHSLWYVAMIPWSGACITVLLGGRIADALLARFRNLRLARNLFAAVTLCGTACCFMAIPYVQSAAGIIALMTLGNALNALVNNVYWSVVIDVTPKASVGTYSGMTLAIANLAAIISPMLCGWLAEYYGY…	440	20	0	0.9845	gi|727316335|ref|WP_033771762.1|MFS transporter [Pantoea agglomerans]/gi|666373085|gb|KEY43222.1| MFS family transporter [Pantoea agglomerans];gi|727311223|ref|WP_033767226.1|MFS transporter [Pantoea agglomerans]/gi|632532609|gb|KDA95869.1| MFS transporter [Pantoea agglomerans Eh318];gi|498355981|ref|WP_010670137.1|MULTISPECIES: MFS transporter [Pantoea]/gi|548607652|gb|ERM07028.1| MFS transporte…	Pantoea agglomerans/Pantoea agglomerans;Pantoea agglomerans/Pantoea agglomerans Eh318;Pantoea/Pantoea agglomerans Tx10/Pantoea agglomerans/Pantoea ananatis/Pantoea sp. CFSAN033090/Pantoea agglomerans;Pantoea vagans;Pantoea agglomerans/Pantoea agglomerans;Pantoea agglomerans/Pantoea agglomerans;Pantoea agglomerans;Pantoea vagans/Pantoea vagans;Pantoea agglomerans/Pantoea agglomerans;Pantoea agglom…	0.0E0;0.0E0;0.0E0;0.0E0;0.0E0;0.0E0;0.0E0;0.0E0;0.0E0;0.0E0;0.0E0;0.0E0;0.0E0;0.0E0;0.0E0;0.0E0;0.0E0;0.0E0;0.0E0;0.0E0	440;440;440;440;440;440;440;440;440;440;440;440;440;440;440;440;440;440;440;440	440;440;440;440;440;440;440;440;440;440;440;440;440;440;440;440;440;440;440;440	440;438;438;438;437;437;437;438;437;437;437;437;436;433;431;432;430;431;428;427	100.00%;99.55%;99.55%;99.55%;99.32%;99.32%;99.32%;99.55%;99.32%;99.32%;99.32%;99.32%;99.09%;98.41%;97.95%;98.18%;97.73%;97.95%;97.27%;97.05%	885.945;881.322;881.322;880.552;880.167;879.782;879.396;879.396;879.396;879.011;878.241;877.856;876.7;863.603;859.366;858.596;856.67;856.284;846.269;844.729	gi|727316335|ref|WP_033771762.1|MFS transporter [Pantoea agglomerans]/gi|666373085|gb|KEY43222.1| MFS family transporter [Pantoea agglomerans]	T296_06465;TN98_10730;T296_06465;PanABDRAFT_1054;AL522_13900;T296_06465;T296_06465;PanABDRAFT_1054;TN98_10730;AFL22_19290;TN98_10730;AFL22_19290;AL522_13900;AL522_13900;AFL22_19290;AL522_13900;AFL22_19290;TN98_10730;PanABDRAFT_1054;AL522_13900;T296_06465;TN98_10730;AFL22_19290;Pvag_1326;TN98_10730;Pvag_1326;PanABDRAFT_1054;PanABDRAFT_1054;Pvag_1326;Pvag_1326;AL522_13900;Pvag_1326;PanABDRAFT_1054;…	1408177;470931;1408177;517433;549;1408177;1408177;517433;470931;1690502;470931;1690502;549;549;1690502;549;1690502;470931;517433;549;1408177;470931;1690502;712898;470931;712898;517433;517433;712898;712898;549;712898;517433;712898;1690502;1408177	GO:0055085-IEA;GO:0016020-IEA;GO:0016021-IEA	transmembrane transport-IEA;membrane-IEA;integral component of membrane-IEA	2	GO:0055085;GO:0016021	transmembrane transport;integral component of membrane	Cellular Component;Biological Process			noIPR;noIPR;IPR011701;noIPR;IPR020846;IPR020846;IPR020846	DOMAIN;DOMAIN;FAMILY;FAMILY;DOMAIN;DOMAIN;DOMAIN	Winged helix-turn-helix DNA-binding domain;Winged helix-turn-helix DNA-binding domain;Major facilitator superfamily;Major facilitator superfamily;Major facilitator superfamily domain;Major facilitator superfamily domain;Major facilitator superfamily domain	G3DSA:1.20.1250.20 (GENE3D);G3DSA:1.20.1250.20 (GENE3D);PF07690 (PFAM);PTHR11662 (PANTHER);PS50850 (PROSITE_PROFILES);cd06174 (CDD);SSF103473 (SUPERFAMILY)	GO:0016021/GO:0055085	integral component of membrane/transmembrane transport	Cellular Component/Biological Process
FB99_RS08205	quino	MINKITSIIMVIFAIALIYMGGQLLLAGGSAFYALMGVGVLLSAILLLMNKRSALTLYALLMWITLFWTIWEVGFDKWQWIPRGDLFGVLGLWLALPWVVRPLYQGQRRFHPFLGGSVVLMVLLVIGLCFYDPLPQQGAINTPRNASATGGAAEEWSAYGGTTDGQRFSALKQITKDNVKDLEVAWTYHTGDLRQGDDATEYTFEATPLKANGMLYFCTPHNEVHALDPETGAVKWKTTPDKNRSYLQQHQTCRGVSYFDAGQQAQTGASPAICRKRIFNATTDARLLALDADTGKACADFGDNGVVNLRANMGEVRPHALMQTAAPLVAGNLVIVGGSVMDNGFNSGNPSGVIRAYDAVSGRLVWNFDPANPDNTAPVAEGATYPQDTPVAWATLSAD…	783	20	0	0.9875	gi|727316336|ref|WP_033771763.1|quinoprotein [Pantoea agglomerans]/gi|666373088|gb|KEY43225.1| glucose dehydrogenase [Pantoea agglomerans];gi|727311228|ref|WP_033767231.1|quinoprotein [Pantoea agglomerans]/gi|632532611|gb|KDA95871.1| quinoprotein [Pantoea agglomerans Eh318];gi|498355983|ref|WP_010670139.1|MULTISPECIES: glucose dehydrogenase [Pantoea]/gi|687257508|gb|KGD80662.1| quinoprotein [Pant…	Pantoea agglomerans/Pantoea agglomerans;Pantoea agglomerans/Pantoea agglomerans Eh318;Pantoea/Pantoea agglomerans/Pantoea vagans;Pantoea agglomerans/Pantoea agglomerans;Pantoea ananatis/Pantoea ananatis;Pantoea agglomerans/Pantoea agglomerans Tx10;Pantoea sp. CFSAN033090/Pantoea sp. CFSAN033090;Pantoea vagans;Pantoea agglomerans/Pantoea agglomerans;Pantoea sp. SL1_M5;Pantoea agglomerans/Pantoea a…	0.0E0;0.0E0;0.0E0;0.0E0;0.0E0;0.0E0;0.0E0;0.0E0;0.0E0;0.0E0;0.0E0;0.0E0;0.0E0;0.0E0;0.0E0;0.0E0;0.0E0;0.0E0;0.0E0;0.0E0	783;783;785;785;785;787;785;785;785;785;785;785;785;785;785;785;785;785;785;785	783;783;785;785;785;787;785;785;785;785;785;785;785;785;785;785;785;785;785;785	783;782;783;783;782;783;782;782;781;781;781;781;781;780;776;775;774;775;773;772	100.00%;99.87%;99.75%;99.75%;99.62%;99.49%;99.62%;99.62%;99.49%;99.49%;99.49%;99.49%;99.49%;99.36%;98.85%;98.73%;98.60%;98.73%;98.47%;98.34%	1612.82;1609.73;1607.42;1607.04;1607.04;1607.04;1605.5;1604.73;1604.34;1604.34;1603.19;1602.03;1600.88;1600.49;1582.39;1580.07;1578.15;1578.15;1576.99;1565.82	gi|727316336|ref|WP_033771763.1|quinoprotein [Pantoea agglomerans]/gi|666373088|gb|KEY43225.1| glucose dehydrogenase [Pantoea agglomerans]	AFL22_19280;gcd1;AFL22_19280;PanABDRAFT_1056;AL522_13910;PanABDRAFT_1056;AFL22_19280;gcd1;T296_06475;T296_06475;AL522_13910;AL522_13910;PanABDRAFT_1056;PanABDRAFT_1056;AFL22_19280;gcd1;T296_06475;PanABDRAFT_1056;AFL22_19280;gcd1;AFL22_19280;PanABDRAFT_1056;AFL22_19280;PanABDRAFT_1056;gcd1;T296_06475;PanABDRAFT_1056;AL522_13910;AL522_13910;gcd1;T296_06475;PanABDRAFT_1056;gcd1;PanABDRAFT_1056;gcd1;…	1690502;712898;1690502;517433;549;517433;1690502;712898;1408177;1408177;549;549;517433;517433;1690502;712898;1408177;517433;1690502;712898;1690502;517433;1690502;517433;712898;1408177;517433;549;549;712898;1408177;517433;712898;517433;712898;517433;1408177;1690502;1690502;517433;549;1408177;712898;1690502;1408177;517433;549;1408177;712898;549;517433;549;1408177;549;712898;712898;712898;712898	GO:0016614-IEA;GO:0016491-IEA;GO:0048038-IEA;GO:0016020-IEA;GO:0016021-IEA;GO:0055114-IEA;GO:0008876-IEA	oxidoreductase activity, acting on CH-OH group of donors-IEA;oxidoreductase activity-IEA;quinone binding-IEA;membrane-IEA;integral component of membrane-IEA;oxidation-reduction process-IEA;quinoprotein glucose dehydrogenase activity-IEA	4	GO:0048038;GO:0016021;GO:0055114;GO:0008876	quinone binding;oxidation-reduction process;quinoprotein glucose dehydrogenase activity;integral component of membrane	Cellular Component;Molecular Function;Molecular Function;Biological Process	EC:1.1.5.2	Quinoprotein glucose dehydrogenase (PQQ, quinone)	IPR018391;IPR002372;IPR027295;IPR002372;IPR017511;noIPR;noIPR;noIPR;noIPR;IPR011047	REPEAT;REPEAT;DOMAIN;REPEAT;FAMILY;FAMILY;FAMILY;FAMILY;FAMILY;DOMAIN	Pyrrolo-quinoline quinone beta-propeller repeat;Pyrrolo-quinoline quinone repeat;Quinoprotein alcohol dehydrogenase-like domain;Pyrrolo-quinoline quinone repeat;PQQ-dependent membrane bound dehydrogenase, glucose/quinate/shikimate-related;PQQ-dependent membrane bound dehydrogenase, glucose/quinate/shikimate-related;PQQ-dependent membrane bound dehydrogenase, glucose/quinate/shikimate-related;PQQ-…	SM00564 (SMART);PF13360 (PFAM);G3DSA:2.140.10.10 (GENE3D);PF01011 (PFAM);TIGR03074 (TIGRFAM);PTHR32303:SF4 (PANTHER);PTHR32303 (PANTHER);PTHR32303:SF4 (PANTHER);cd10280 (CDD);SSF50998 (SUPERFAMILY)	GO:0055114/GO:0016614/GO:0048038/GO:0016021	oxidation-reduction process/oxidoreductase activity, acting on CH-OH group of donors/quinone binding/integral component of membrane	Biological Process/Molecular Function/Molecular Function/Cellular Component
FB99_RS08325	fusaric acid resistance	MKWFTKNAVLFACKTSFAAFIALSVALVLNFEKPAWALTTVFVTSQLYAASTVSKSLFRLLGTLLGGIFILLIYPETVQSPVLFSLCVSLWVTVCLWLSLHDRTPKSYIFMLAGYSAAIMGFPDVESPLAIINTVVSRIEEITLGILCSTLVHRLVFPVSMHHLLGQSVNLWFQNARKLCDELISGMAKNKSLEREDILIQMAGYPLNVETLLTHCVYEGEAARNVIRLVSVQYQHLTYLLPTLTAIESRLGVLAELNIRFPPCVTDVFQQFLLWLHHDRINDIAGLREAIAASQATLEHEWRAGLLATEESLLLIGLLERLANFVRIADAYENVSARAGDLYSHGDGAAIRNIREHRHIDKGLLRLSALTAFLATFLSSLFWIGSGWADGANAPLMAA…	681	20	0	0.9845	gi|497930735|ref|WP_010244891.1|MULTISPECIES: fusaric acid resistance protein [Pantoea]/gi|548607632|gb|ERM07008.1| fusaric acid resistance protein [Pantoea agglomerans Tx10]/gi|632532633|gb|KDA95893.1| fusaric acid resistance protein [Pantoea agglomerans Eh318]/gi|666373116|gb|KEY43253.1| ArAE family transporter [Pantoea agglomerans];gi|770868803|ref|WP_045140344.1|fusaric acid resistance protei…	Pantoea/Pantoea agglomerans Tx10/Pantoea agglomerans Eh318/Pantoea agglomerans;Pantoea ananatis/Pantoea ananatis;Pantoea agglomerans;Pantoea vagans;Pantoea agglomerans/Pantoea agglomerans/Pantoea agglomerans/Pantoea agglomerans/Pantoea agglomerans/Pantoea agglomerans;Pantoea vagans/Pantoea vagans;Pantoea sp. CFSAN033090/Pantoea sp. CFSAN033090;Pantoea agglomerans;Pantoea agglomerans/Pantoea agglo…	0.0E0;0.0E0;0.0E0;0.0E0;0.0E0;0.0E0;0.0E0;0.0E0;0.0E0;0.0E0;0.0E0;0.0E0;0.0E0;0.0E0;0.0E0;0.0E0;0.0E0;0.0E0;0.0E0;0.0E0	681;681;681;681;681;681;681;681;681;681;681;681;681;681;681;681;681;681;681;681	681;681;681;681;681;681;681;681;681;681;681;681;681;681;681;681;681;681;681;680	681;681;681;681;681;680;681;678;677;670;670;669;670;669;670;669;664;663;662;651	100.00%;100.00%;100.00%;100.00%;100.00%;99.85%;100.00%;99.56%;99.41%;98.38%;98.38%;98.24%;98.38%;98.24%;98.38%;98.24%;97.50%;97.36%;97.21%;95.74%	1380.93;1380.16;1379.39;1379.39;1379.39;1379.0;1378.62;1369.76;1365.52;1270.37;1269.99;1267.29;1263.06;1262.28;1261.51;1259.97;1217.22;1212.98;1211.05;1205.28	gi|666373116|gb|KEY43253.1| ArAE family transporter [Pantoea agglomerans]/gi|548607632|gb|ERM07008.1| fusaric acid resistance protein [Pantoea agglomerans Tx10]/gi|497930735|ref|WP_010244891.1|MULTISPECIES: fusaric acid resistance protein [Pantoea]/gi|632532633|gb|KDA95893.1| fusaric acid resistance protein [Pantoea agglomerans Eh318]	PanABDRAFT_1078;T296_06605;AL522_14005;AL522_14005;Pvag_1348;TN98_10855;AFL22_19160;EP46_05190;Pvag_1348;T296_06605;AFL22_19160;TN98_10855;TN98_10855;T296_06605;AFL22_19160;TN98_10855;PanABDRAFT_1078;PanABDRAFT_1078;T296_06605;TN98_10855;T296_06605;TN98_10855;AL522_14005;AL522_14005;PanABDRAFT_1078;PanABDRAFT_1078;PanABDRAFT_1078;AL522_14005;Pvag_1348;Pvag_1348;T296_06605;TN98_10855;Pvag_1348;Pva…	517433;1408177;549;549;712898;470931;1690502;1522060;712898;1408177;1690502;470931;470931;1408177;1690502;470931;517433;517433;1408177;470931;1408177;470931;549;549;517433;517433;517433;549;712898;712898;1408177;470931;712898;712898;1690502;712898;1408177;517433;517433;1408177;470931;1690502;1522060;1522060;1522060;1690502;1522060;1522060;1522060;1690502;1690502;549;1522060;549;549;712898	GO:0016020-IEA;GO:0016021-IEA;GO:0006810-IEA;GO:0005886-IEA	membrane-IEA;integral component of membrane-IEA;transport-IEA;plasma membrane-IEA	3	GO:0016021;GO:0006810;GO:0005886	plasma membrane;transport;integral component of membrane	Cellular Component;Cellular Component;Biological Process			IPR006726;noIPR;noIPR	FAMILY;FAMILY;FAMILY	Para-hydroxybenzoic acid efflux pump subunit AaeB/fusaric acid resistance protein;Para-hydroxybenzoic acid efflux pump subunit AaeB/fusaric acid resistance protein;Para-hydroxybenzoic acid efflux pump subunit AaeB/fusaric acid resistance protein	PF04632 (PFAM);PTHR30509 (PANTHER);PTHR30509:SF1 (PANTHER)	GO:0005886/GO:0006810	plasma membrane/transport	Cellular Component/Biological Process
FB99_RS08355	inositol monophosphatase	MESHDEIMARLALAEAVAREGGATALSYFNRRETLVVETKYDLQDVVSIADREVEQLIASRIRDAFPADGFLGEESGLQAGESDYTWVVDPIDGTSPFLNGMPSWCVSVAVLRGDVPVIGVIFAPTYQECYVAALGQGATLNGHRLQVDPTRTLQNHVTGFGANSYVSPQQVGEIVAALLSAGGNFIRIGSGALMLAWVAAGRVVGYYEPYMHAWDCLAGYCLVKEAGGWYHPFNTEGDRITKGAQVLAVAPGAEADLRRIAGL	264	20	0	0.976	gi|727311262|ref|WP_033767265.1|inositol monophosphatase [Pantoea agglomerans]/gi|632532639|gb|KDA95899.1| inositol monophosphatase [Pantoea agglomerans Eh318]/gi|666373123|gb|KEY43260.1| inositol monophosphatase [Pantoea agglomerans];gi|498356003|ref|WP_010670159.1|MULTISPECIES: inositol monophosphatase [Pantoea]/gi|910858063|gb|KNH34904.1| inositol monophosphatase [Pantoea vagans];gi|727300597|…	Pantoea agglomerans/Pantoea agglomerans Eh318/Pantoea agglomerans;Pantoea/Pantoea vagans;Pantoea agglomerans/Pantoea agglomerans/Pantoea agglomerans;Pantoea agglomerans/Pantoea agglomerans Tx10/Pantoea agglomerans/Pantoea agglomerans/Pantoea agglomerans;Pantoea vagans;Pantoea/Pantoea sp. CFSAN033090;Pantoea ananatis/Pantoea ananatis;Pantoea agglomerans/Pantoea agglomerans;Pantoea agglomerans/Pant…	0.0E0;0.0E0;0.0E0;0.0E0;0.0E0;0.0E0;0.0E0;0.0E0;0.0E0;0.0E0;0.0E0;0.0E0;0.0E0;0.0E0;1.4E-178;3.7E-177;1.3E-175;2.6E-175;1.0E-174;2.8E-174	264;264;264;264;264;264;264;264;264;264;264;264;264;264;263;263;264;263;264;264	264;264;264;264;264;264;264;264;264;264;264;264;264;264;264;264;264;264;264;264	264;263;263;263;263;262;263;262;262;262;260;258;258;258;254;254;253;252;252;252	100.00%;99.62%;99.62%;99.62%;99.62%;99.24%;99.62%;99.24%;99.24%;99.24%;98.48%;97.73%;97.73%;97.73%;96.21%;96.21%;95.83%;95.45%;95.45%;95.45%	540.036;537.724;536.954;535.798;535.413;535.413;534.258;533.487;533.102;532.332;526.168;519.235;518.464;518.079;505.368;501.516;497.664;496.893;495.352;494.197	gi|727311262|ref|WP_033767265.1|inositol monophosphatase [Pantoea agglomerans]/gi|632532639|gb|KDA95899.1| inositol monophosphatase [Pantoea agglomerans Eh318]/gi|666373123|gb|KEY43260.1| inositol monophosphatase [Pantoea agglomerans]	PanABDRAFT_1084;PanABDRAFT_1084;T296_06635;T296_06635;Pvag_1355;Pvag_1355;PanABDRAFT_1084;TN98_10880;AFL22_19130;AFL22_19130;PanABDRAFT_1084;PanABDRAFT_1084;PanABDRAFT_1084;PanABDRAFT_1084;Pvag_1355;Pvag_1355;PanABDRAFT_1084;PanABDRAFT_1084;Pvag_1355;Pvag_1355;PanABDRAFT_1084;PanABDRAFT_1084;EP46_05160;Pvag_1355;PanABDRAFT_1084;Pvag_1355;TN98_10880;Pvag_1355;EP46_05160;Pvag_1355;Pvag_1355;Pvag_13…	517433;517433;1408177;1408177;712898;712898;517433;470931;1690502;1690502;517433;517433;517433;517433;712898;712898;517433;517433;712898;712898;517433;517433;1522060;712898;517433;712898;470931;712898;1522060;712898;712898;712898;517433;517433;712898;712898	GO:0052832-IEA;GO:0046854-IEA;GO:0016311-IEA;GO:0008934-IEA;GO:0016787-IEA;GO:0052833-IEA;GO:0052834-IEA	inositol monophosphate 3-phosphatase activity-IEA;phosphatidylinositol phosphorylation-IEA;dephosphorylation-IEA;inositol monophosphate 1-phosphatase activity-IEA;hydrolase activity-IEA;inositol monophosphate 4-phosphatase activity-IEA;inositol monophosphate phosphatase activity-IEA	5	GO:0008934;GO:0046854;GO:0016311;GO:0052832;GO:0052833	inositol monophosphate 4-phosphatase activity;dephosphorylation;inositol monophosphate 3-phosphatase activity;phosphatidylinositol phosphorylation;inositol monophosphate 1-phosphatase activity	Molecular Function;Molecular Function;Molecular Function;Biological Process;Biological Process	EC:3.1.3.25	Inositol-phosphate phosphatase	IPR000760;IPR000760;noIPR;noIPR;IPR000760;noIPR;IPR020583;noIPR;noIPR	FAMILY;FAMILY;FAMILY;FAMILY;FAMILY;FAMILY;BINDING_SITE;BINDING_SITE;BINDING_SITE	Inositol monophosphatase;Inositol monophosphatase;Inositol monophosphatase;Inositol monophosphatase;Inositol monophosphatase;Inositol monophosphatase;Inositol monophosphatase, metal-binding site;Inositol monophosphatase, metal-binding site;Inositol monophosphatase, metal-binding site	PR00377 (PRINTS);PF00459 (PFAM);G3DSA:3.30.540.10 (GENE3D);G3DSA:3.40.190.80 (GENE3D);PTHR20854 (PANTHER);PTHR20854:SF4 (PANTHER);PS00629 (PROSITE_PATTERNS);cd01643 (CDD);SSF56655 (SUPERFAMILY)	GO:0046854;GO:0046854;GO:0046854	phosphatidylinositol phosphorylation;phosphatidylinositol phosphorylation;phosphatidylinositol phosphorylation	Biological Process;Biological Process;Biological Process
FB99_RS08360	sugar ABC transporter substrate-binding	MTTINAGSVVFEHVAKRFAGFTAVPDLSLTVEPGTLVTLLGPSGCGKTTTLRLLAGLEHPTAGRILIGGKDVTHLPANERDVAMVFQSYALFPHMNAIDNILYGLLSSGMNKREAQDRAREGLKLVGLESQGQRLPSELSGGQQQRIAVARALVLEPQVLLLDEPLSNLDERLRRRVRTDIRDLQQRLGFTAVYVTHDQEEALAVSDKIIVMKEGDIAQQGAPETLYHSPNSVFIADFMGEANILPCEVEEADTDDALVRLGNQRFRVRGAGAKTGSAQLAVRPQFITLSGDGQGALQGEVIHSTWLGDHIEYEVATELGALFIIDPQMEQRLPLATTVGVNFKPQGLALIAR	353	20	0	0.981	gi|498356004|ref|WP_010670160.1|ABC transporter ATP-binding protein [Pantoea agglomerans]/gi|666373124|gb|KEY43261.1| ABC transporter ATP-binding protein [Pantoea agglomerans]/gi|927598387|gb|KPA08011.1| Fe(3+) ions import ATP-binding protein FbpC [Pantoea agglomerans];gi|727324043|ref|WP_033779165.1|ABC transporter ATP-binding protein [Pantoea agglomerans]/gi|1009471386|gb|KYN65423.1| sugar ABC …	Pantoea agglomerans/Pantoea agglomerans/Pantoea agglomerans;Pantoea agglomerans/Pantoea agglomerans;Pantoea agglomerans/Pantoea agglomerans Tx10;Pantoea/Pantoea agglomerans Eh318/Pantoea agglomerans/Pantoea ananatis/Pantoea vagans/Pantoea sp. CFSAN033090;Pantoea vagans;Pantoea agglomerans/Pantoea agglomerans;Pantoea;Pantoea agglomerans;Pantoea agglomerans/Pantoea agglomerans;Pantoea agglomerans/P…	0.0E0;0.0E0;0.0E0;0.0E0;0.0E0;0.0E0;0.0E0;0.0E0;0.0E0;0.0E0;0.0E0;0.0E0;0.0E0;0.0E0;0.0E0;0.0E0;0.0E0;0.0E0;0.0E0;0.0E0	353;353;353;353;353;353;353;353;353;353;353;353;353;353;353;353;353;353;353;353	353;353;353;353;353;353;353;353;353;353;353;353;353;353;353;353;353;352;352;352	353;353;353;352;352;351;351;351;350;351;350;351;350;349;348;343;342;336;333;334	100.00%;100.00%;100.00%;99.72%;99.72%;99.43%;99.43%;99.43%;99.15%;99.43%;99.15%;99.43%;99.15%;98.87%;98.58%;97.17%;96.88%;95.45%;94.60%;94.89%	715.687;715.301;714.146;713.761;712.22;711.449;711.449;710.294;709.909;709.523;707.983;706.057;703.745;702.59;698.738;676.011;673.315;652.514;647.892;647.121	gi|498356004|ref|WP_010670160.1|ABC transporter ATP-binding protein [Pantoea agglomerans]/gi|927598387|gb|KPA08011.1| Fe(3+) ions import ATP-binding protein FbpC [Pantoea agglomerans]/gi|666373124|gb|KEY43261.1| ABC transporter ATP-binding protein [Pantoea agglomerans]	fbpC;fbpC;fbpC;fbpC;fbpC;fbpC;fbpC;fbpC;fbpC;fbpC;fbpC;fbpC;fbpC;fbpC;fbpC;fbpC;fbpC;fbpC;fbpC;fbpC;fbpC;fbpC;fbpC;fbpC;fbpC;fbpC;fbpC;fbpC;fbpC;fbpC;fbpC;fbpC;fbpC;fbpC;fbpC;fbpC;fbpC;fbpC;fbpC;fbpC;fbpC;fbpC;fbpC;fbpC;fbpC;fbpC;fbpC;fbpC;fbpC;fbpC;fbpC;fbpC;fbpC;fbpC;fbpC;fbpC;fbpC;fbpC;fbpC;fbpC;fbpC;fbpC;fbpC;fbpC;fbpC;fbpC;fbpC;fbpC;fbpC;fbpC;fbpC;fbpC;fbpC;fbpC;fbpC;fbpC;fbpC;fbpC;fbpC;fbpC…	1522060;517433;517433;517433;1690502;517433;1690502;1628190;1628190;517433;517433;1628190;1690502;712898;1408177;712898;1690502;517433;1628190;712898;1408177;712898;517433;1628190;1628190;712898;1690502;712898;1522060;1690502;1522060;1628190;712898;517433;712898;712898;1408177;1690502;1628190;712898;1408177;712898;517433;1522060;1408177;517433;712898;1408177;517433;517433;1690502;1522060;1522060;…	GO:0000166-IEA;GO:0016020-IEA;GO:0015408-IEA;GO:0016787-IEA;GO:0016820-IEA;GO:0043190-IEA;GO:0016887-IEA;GO:0055072-IEA;GO:0055085-IEA;GO:0015682-IEA;GO:0006810-IEA;GO:0006811-IEA;GO:0005524-IEA;GO:0005215-IEA;GO:0005886-IEA	nucleotide binding-IEA;membrane-IEA;ferric-transporting ATPase activity-IEA;hydrolase activity-IEA;hydrolase activity, acting on acid anhydrides, catalyzing transmembrane movement of substances-IEA;ATP-binding cassette (ABC) transporter complex-IEA;ATPase activity-IEA;iron ion homeostasis-IEA;transmembrane transport-IEA;ferric iron transport-IEA;transport-IEA;ion transport-IEA;ATP binding-IEA;tra…	6	GO:0005524;GO:0055072;GO:0055085;GO:0015682;GO:0015408;GO:0043190	transmembrane transport;ferric-transporting ATPase activity;ferric iron transport;ATP-binding cassette (ABC) transporter complex;iron ion homeostasis;ATP binding	Cellular Component;Molecular Function;Molecular Function;Biological Process;Biological Process;Biological Process	EC:3.6.3.30	Fe(3+)-transporting ATPase	IPR003593;IPR013611;IPR027417;IPR003439;noIPR;noIPR;IPR017871;IPR015853;IPR003439;IPR027417;IPR008995	DOMAIN;DOMAIN;DOMAIN;DOMAIN;DOMAIN;DOMAIN;CONSERVED_SITE;DOMAIN;DOMAIN;DOMAIN;DOMAIN	AAA+ ATPase domain;Transport-associated OB, type 2;P-loop containing nucleoside triphosphate hydrolase;ABC transporter-like;ABC transporter-like;ABC transporter-like;ABC transporter, conserved site;ABC transporter, ferric cation import, FbpC;ABC transporter-like;P-loop containing nucleoside triphosphate hydrolase;Molybdate/tungstate binding, C-terminal	SM00382 (SMART);PF08402 (PFAM);G3DSA:3.40.50.300 (GENE3D);PF00005 (PFAM);PTHR24220 (PANTHER);PTHR24220:SF150 (PANTHER);PS00211 (PROSITE_PATTERNS);PS51242 (PROSITE_PROFILES);PS50893 (PROSITE_PROFILES);SSF52540 (SUPERFAMILY);SSF50331 (SUPERFAMILY)	GO:0005524/GO:0005215/GO:0006810/GO:0016820/GO:0043190;GO:0005524/GO:0016887;GO:0016887/GO:0005524;GO:0005524/GO:0016020/GO:0015408/GO:0015682;GO:0005524/GO:0016887	ATP binding/transporter activity/transport/hydrolase activity, acting on acid anhydrides, catalyzing transmembrane movement of substances/ATP-binding cassette (ABC) transporter complex;ATP binding/ATPase activity;ATPase activity/ATP binding;ATP binding/membrane/ferric-transporting ATPase activity/ferric iron transport;ATP binding/ATPase activity	Molecular Function/Molecular Function/Biological Process/Molecular Function/Cellular Component;Molecular Function/Molecular Function;Molecular Function/Molecular Function;Molecular Function/Cellular Component/Molecular Function/Biological Process;Molecular Function/Molecular Function
FB99_RS08365	iron ABC transporter permease	MNAHNRRLTGALLAGAIALTLLPWYSLEQGFFSGDWLFSLWGDENNAPALGQLALHSWLGIAVALWLLCAGSAFLPPGRTRSTLLLLFSTCGILFLVLEGHAIGFSGWNWLWLENLTGPLAQGQPAMGAGALLLMTIFLLIFAFALAERGVLRGDAFVVASIVLLVALVTTFVLYPVLSLFVASVQDIDGSFKPDGLIANMQDPAIWSLGCFTGGTCGTAWRTLGLALMTASGATLLGLAFALAATRTSLPCKKALRMLTILPIITPPFVIGLALILLFGRSGVVTESLATLFGIEPGRWLYGMTGIWIAQVLSFTPIAFLVLIGVVEGVSPSLEEASQTLRASRWRTFSRISLPLMAPGLANAFLISFIESMADFGNPMVLGGSHGVLSTEIFFSVVG…	741	20	0	0.9885	gi|727316361|ref|WP_033771788.1|iron ABC transporter permease [Pantoea agglomerans]/gi|666373125|gb|KEY43262.1| ABC transporter permease [Pantoea agglomerans];gi|983528483|ref|WP_060680223.1|iron ABC transporter permease [Pantoea agglomerans]/gi|927598388|gb|KPA08012.1| iron ABC transporter permease [Pantoea agglomerans];gi|770868800|ref|WP_045140341.1|iron ABC transporter permease [Pantoea anana…	Pantoea agglomerans/Pantoea agglomerans;Pantoea agglomerans/Pantoea agglomerans;Pantoea ananatis/Pantoea ananatis;Pantoea vagans;Pantoea agglomerans;Pantoea vagans/Pantoea vagans;Pantoea/Pantoea agglomerans Tx10/Pantoea sp. CFSAN033090;Pantoea agglomerans/Pantoea agglomerans;Pantoea agglomerans;Pantoea agglomerans/Pantoea agglomerans Eh318;Pantoea agglomerans;Pantoea agglomerans/Pantoea agglomera…	0.0E0;0.0E0;0.0E0;0.0E0;0.0E0;0.0E0;0.0E0;0.0E0;0.0E0;0.0E0;0.0E0;0.0E0;0.0E0;0.0E0;0.0E0;0.0E0;0.0E0;0.0E0;0.0E0;0.0E0	741;741;741;741;741;741;741;741;741;741;741;741;741;741;741;741;741;741;741;741	741;741;741;741;741;741;741;741;741;741;741;741;741;741;741;741;741;741;741;741	741;740;740;739;739;739;738;739;738;736;737;738;737;736;735;736;735;734;724;726	100.00%;99.87%;99.87%;99.73%;99.73%;99.73%;99.60%;99.73%;99.60%;99.33%;99.46%;99.60%;99.46%;99.33%;99.19%;99.33%;99.19%;99.06%;97.71%;97.98%	1457.97;1453.34;1453.34;1450.65;1450.26;1449.49;1448.72;1447.57;1447.18;1445.64;1444.1;1443.71;1442.94;1441.02;1440.63;1439.48;1439.48;1435.24;1407.51;1407.51	gi|727316361|ref|WP_033771788.1|iron ABC transporter permease [Pantoea agglomerans]/gi|666373125|gb|KEY43262.1| ABC transporter permease [Pantoea agglomerans]	AFL22_19120;T296_06645;AFL22_19120;AFL22_19120;T296_06645;T296_06645;AFL22_19120;AFL22_19120;T296_06645;T296_06645;AFL22_19120;AFL22_19120;T296_06645;T296_06645;AFL22_19120;T296_06645	1690502;1408177;1690502;1690502;1408177;1408177;1690502;1690502;1408177;1408177;1690502;1690502;1408177;1408177;1690502;1408177	GO:0016020-IEA;GO:0016021-IEA;GO:0006810-IEA;GO:0005886-IEA	membrane-IEA;integral component of membrane-IEA;transport-IEA;plasma membrane-IEA	3	GO:0016021;GO:0006810;GO:0005886	plasma membrane;transport;integral component of membrane	Cellular Component;Cellular Component;Biological Process			IPR000515;IPR000515;noIPR;noIPR;IPR000515;IPR000515;IPR000515;IPR000515;IPR000515;IPR000515	DOMAIN;DOMAIN;DOMAIN;DOMAIN;DOMAIN;DOMAIN;DOMAIN;DOMAIN;DOMAIN;DOMAIN	ABC transporter type 1, transmembrane domain MetI-like;ABC transporter type 1, transmembrane domain MetI-like;ABC transporter type 1, transmembrane domain MetI-like;ABC transporter type 1, transmembrane domain MetI-like;ABC transporter type 1, transmembrane domain MetI-like;ABC transporter type 1, transmembrane domain MetI-like;ABC transporter type 1, transmembrane domain MetI-like;ABC transporte…	G3DSA:1.10.3720.10 (GENE3D);PF00528 (PFAM);PTHR30183 (PANTHER);PTHR30183:SF7 (PANTHER);PS50928 (PROSITE_PROFILES);PS50928 (PROSITE_PROFILES);cd06261 (CDD);cd06261 (CDD);SSF161098 (SUPERFAMILY);SSF161098 (SUPERFAMILY)	GO:0016020/GO:0006810;GO:0016020/GO:0006810;GO:0016020/GO:0006810;GO:0016020/GO:0006810;GO:0016020/GO:0006810;GO:0016020/GO:0006810;GO:0016020/GO:0006810;GO:0016020/GO:0006810	membrane/transport;membrane/transport;membrane/transport;membrane/transport;membrane/transport;membrane/transport;membrane/transport;membrane/transport	Cellular Component/Biological Process;Cellular Component/Biological Process;Cellular Component/Biological Process;Cellular Component/Biological Process;Cellular Component/Biological Process;Cellular Component/Biological Process;Cellular Component/Biological Process;Cellular Component/Biological Process
FB99_RS08370	iron ABC transporter substrate-binding	MRYSSLLAAVIVCPMMPFAASAAGNLNMICSADVVVCEQMTTLFSHSHPDIKLSMVRLSAGEAYARIRSEARNPRTDIWWAGTGDPHMQAAEEGLTQAYKSPLLDQQQPWSQKVAEISGYRTVGVYAGALGWGYNTRLLAEKKQKVPACWADLLDPGFKGEIQIANPNSSGTAYNTLATLVQIMGEDKAFDYLKKLNANISQYTKSGSAPVKAAARGETTIGIVFMHDAVAMEVDGFPIKPVAPCEGTGYEIGSMSIIKGARNLANAKAWYDWALSAEAQSHMKEAKSFQLPSNRKAEISEYAPRFENIRLIDYDFKTYGDSAKRKALLGRWDKEIGASAQ	341	20	0	0.985	gi|727316362|ref|WP_033771789.1|iron ABC transporter substrate-binding protein [Pantoea agglomerans]/gi|666373126|gb|KEY43263.1| ABC transporter substrate-binding protein [Pantoea agglomerans];gi|497930708|ref|WP_010244864.1|iron ABC transporter substrate-binding protein [Pantoea sp. SL1_M5];gi|914708969|ref|WP_050679544.1|iron ABC transporter substrate-binding protein [Pantoea vagans]/gi|9108580…	Pantoea agglomerans/Pantoea agglomerans;Pantoea sp. SL1_M5;Pantoea vagans/Pantoea vagans;Pantoea/Pantoea agglomerans Tx10/Pantoea ananatis;Pantoea agglomerans/Pantoea agglomerans;Pantoea agglomerans;Pantoea agglomerans;Pantoea agglomerans/Pantoea agglomerans;Pantoea agglomerans/Pantoea agglomerans/Pantoea agglomerans;Pantoea/Pantoea sp. CFSAN033090/Pantoea agglomerans/Pantoea agglomerans/Pantoea …	0.0E0;0.0E0;0.0E0;0.0E0;0.0E0;0.0E0;0.0E0;0.0E0;0.0E0;0.0E0;0.0E0;0.0E0;0.0E0;0.0E0;0.0E0;0.0E0;0.0E0;0.0E0;0.0E0;0.0E0	341;341;341;341;341;341;341;341;341;341;341;340;340;340;340;340;340;342;342;342	341;341;341;341;341;341;341;341;341;341;341;341;341;341;341;341;341;342;342;342	341;340;340;341;340;340;340;339;340;340;340;337;336;335;335;336;335;335;335;334	100.00%;99.71%;99.71%;100.00%;99.71%;99.71%;99.71%;99.41%;99.71%;99.71%;99.71%;98.83%;98.53%;98.24%;98.24%;98.53%;98.24%;97.95%;97.95%;97.66%	710.294;708.368;707.983;707.212;706.442;705.286;705.286;704.901;704.516;702.59;701.434;691.804;689.878;684.485;684.1;682.945;682.559;674.855;673.7;670.618	gi|666373126|gb|KEY43263.1| ABC transporter substrate-binding protein [Pantoea agglomerans]/gi|727316362|ref|WP_033771789.1|iron ABC transporter substrate-binding protein [Pantoea agglomerans]											noIPR;noIPR;IPR026045;noIPR;noIPR;noIPR;noIPR;noIPR	DOMAIN;DOMAIN;FAMILY;FAMILY;FAMILY;FAMILY;FAMILY;FAMILY	P-loop containing nucleoside triphosphate hydrolase;P-loop containing nucleoside triphosphate hydrolase;Ferric binding protein;Ferric binding protein;Ferric binding protein;Ferric binding protein;Ferric binding protein;Ferric binding protein	G3DSA:3.40.190.10 (GENE3D);PF13343 (PFAM);PIRSF002825 (PIRSF);G3DSA:3.40.190.10 (GENE3D);PTHR30006 (PANTHER);PTHR30006:SF2 (PANTHER);cd13544 (CDD);SSF53850 (SUPERFAMILY)
FB99_RS08375	family transcriptional regulator	MQQLKAVVSAQDVADRAGVSRSAVSRTFTPGASVSDATRQRVMKAAEELGYHVNHLARGLVRNRSGIVCLIASEVDTPYRASLVRWMTQYLQEAGKVAMLINTDRSDARVSAALQQAINFRADASIILSGMPDSGITRLCYKHGQHLVLINRDESLPGTLSINLDSRPAAEMAVNAFVRAGCSRIAFVNSLAGTPSLLKREADFLAAAQKVGVTVQVERFGTTSYESGQILAQRLLTRKVRPDAVYCATDLLACGFMDEARHRFALRIPDDLCIIGHDNIAQSGWASYNLTTFAQPVEQFARDAIAWLVETEAQPETLMPKNEQQQERRIYPVDVVWRGSVRGG	344	20	0	0.9855	gi|550543660|ref|WP_022625638.1|MULTISPECIES: LacI family transcriptional regulator [Pantoea]/gi|548607622|gb|ERM06998.1| LacI family transcriptional regulator [Pantoea agglomerans Tx10]/gi|632532643|gb|KDA95903.1| LacI family transcriptional regulator [Pantoea agglomerans Eh318]/gi|666373127|gb|KEY43264.1| HTH-type transcriptional repressor purR [Pantoea agglomerans]/gi|1009347236|gb|KYM72747.1|…	Pantoea/Pantoea agglomerans Tx10/Pantoea agglomerans Eh318/Pantoea agglomerans/Pantoea agglomerans;Pantoea agglomerans;Pantoea sp. SL1_M5;Pantoea agglomerans/Pantoea agglomerans;Pantoea agglomerans/Pantoea agglomerans;Pantoea agglomerans/Pantoea agglomerans;Pantoea agglomerans;Pantoea ananatis/Pantoea ananatis;Pantoea agglomerans;Pantoea/Pantoea sp. CFSAN033090/Pantoea agglomerans;Pantoea agglome…	0.0E0;0.0E0;0.0E0;0.0E0;0.0E0;0.0E0;0.0E0;0.0E0;0.0E0;0.0E0;0.0E0;0.0E0;0.0E0;0.0E0;0.0E0;0.0E0;0.0E0;0.0E0;0.0E0;0.0E0	344;344;344;344;344;344;344;344;344;344;344;344;354;344;344;344;344;344;344;344	344;344;344;344;344;344;344;344;344;344;344;344;344;344;344;344;344;344;344;344	344;344;344;343;344;344;344;344;344;343;343;344;340;340;338;337;335;335;330;325	100.00%;100.00%;100.00%;99.71%;100.00%;100.00%;100.00%;100.00%;100.00%;99.71%;99.71%;100.00%;98.84%;98.84%;98.26%;97.97%;97.38%;97.38%;95.93%;94.48%	708.753;708.368;707.983;707.597;707.597;707.212;707.212;706.827;706.827;706.057;705.671;705.671;691.419;690.263;684.871;682.559;678.322;675.241;650.588;649.432	gi|550543660|ref|WP_022625638.1|MULTISPECIES: LacI family transcriptional regulator [Pantoea]/gi|1009347236|gb|KYM72747.1| LacI family transcriptional regulator [Pantoea agglomerans]/gi|548607622|gb|ERM06998.1| LacI family transcriptional regulator [Pantoea agglomerans Tx10]/gi|632532643|gb|KDA95903.1| LacI family transcriptional regulator [Pantoea agglomerans Eh318]/gi|666373127|gb|KEY43264.1| H…	EP46_05140;EP46_05140;T296_06655;T296_06655;AFL22_19110;AL522_14050;EP46_05140;AL522_14050;AL522_14050;EP46_05140;PanABDRAFT_1088;Pvag_1359;T296_06655;Pvag_1359;EP46_05140;AL522_14050;Pvag_1359;PanABDRAFT_1088;T296_06655;AFL22_19110;Pvag_1359;Pvag_1359;AL522_14050;PanABDRAFT_1088;AL522_14050;AFL22_19110;AFL22_19110;Pvag_1359;AFL22_19110;T296_06655;AL522_14050;PanABDRAFT_1088;EP46_05140;EP46_05140…	1522060;1522060;1408177;1408177;1690502;549;1522060;549;549;1522060;517433;712898;1408177;712898;1522060;549;712898;517433;1408177;1690502;712898;712898;549;517433;549;1690502;1690502;712898;1690502;1408177;549;517433;1522060;1522060;712898;1408177;1690502;1690502;1408177;1522060;1690502;549;712898;1408177	GO:0003677-IEA;GO:0003700-IEA;GO:0006351-IEA;GO:0006355-IEA	DNA binding-IEA;transcription factor activity, sequence-specific DNA binding-IEA;transcription, DNA-templated-IEA;regulation of transcription, DNA-templated-IEA	3	GO:0003677;GO:0003700;GO:0006355	transcription factor activity, sequence-specific DNA binding;DNA binding;regulation of transcription, DNA-templated	Molecular Function;Molecular Function;Biological Process			IPR000843;noIPR;IPR000843;IPR010982;noIPR;noIPR;noIPR;IPR000843;IPR000843;noIPR;IPR028082;IPR010982	DOMAIN;DOMAIN;DOMAIN;DOMAIN;DOMAIN;DOMAIN;DOMAIN;DOMAIN;DOMAIN;DOMAIN;DOMAIN;DOMAIN	LacI-type HTH domain;LacI-type HTH domain;LacI-type HTH domain;Lambda repressor-like, DNA-binding domain;Lambda repressor-like, DNA-binding domain;Lambda repressor-like, DNA-binding domain;Lambda repressor-like, DNA-binding domain;LacI-type HTH domain;LacI-type HTH domain;LacI-type HTH domain;Periplasmic binding protein-like I;Lambda repressor-like, DNA-binding domain	SM00354 (SMART);PF13377 (PFAM);PF00356 (PFAM);G3DSA:1.10.260.40 (GENE3D);G3DSA:3.40.50.2300 (GENE3D);G3DSA:3.40.50.2300 (GENE3D);PTHR30146 (PANTHER);PS50932 (PROSITE_PROFILES);cd01392 (CDD);cd06278 (CDD);SSF53822 (SUPERFAMILY);SSF47413 (SUPERFAMILY)	GO:0006355/GO:0003677;GO:0006355/GO:0003677;GO:0003677;GO:0006355/GO:0003677;GO:0006355/GO:0003677;GO:0003677	regulation of transcription, DNA-templated/DNA binding;regulation of transcription, DNA-templated/DNA binding;DNA binding;regulation of transcription, DNA-templated/DNA binding;regulation of transcription, DNA-templated/DNA binding;DNA binding	Biological Process/Molecular Function;Biological Process/Molecular Function;Molecular Function;Biological Process/Molecular Function;Biological Process/Molecular Function;Molecular Function
FB99_RS08395	toxin-antitoxin system antitoxin component, TIGR02293 family	MSIAIYTPAQHRRDNSLLHALNLPETLPDAHQRIAVGFSSGVLKRTASLSTFDEGWLCRMAGIDRTTYNRKVKDPQQTFSPDQSGRIYMLIRVLSAASKLFRDDRQRLVQWLETPAKALGGKKPAEMTTTVAGAEAVINLIGQLEHGVIT	150	20	3e-106	0.8385	gi|727316364|ref|WP_033771791.1|hypothetical protein [Pantoea agglomerans]/gi|666373131|gb|KEY43268.1| hypothetical protein FB99_17200 [Pantoea agglomerans];gi|497930694|ref|WP_010244850.1|MULTISPECIES: hypothetical protein [Pantoea]/gi|548607618|gb|ERM06994.1| hypothetical protein L584_04570 [Pantoea agglomerans Tx10]/gi|610923738|gb|EZI31964.1| hypothetical protein BW31_03943 [Pantoea agglomera…	Pantoea agglomerans/Pantoea agglomerans;Pantoea/Pantoea agglomerans Tx10/Pantoea agglomerans/Pantoea agglomerans Eh318/Pantoea agglomerans/Pantoea agglomerans/Pantoea vagans/Pantoea sp. CFSAN033090/Pantoea agglomerans/Pantoea agglomerans/Pantoea agglomerans;Pantoea agglomerans/uncultured bacterium/Pantoea agglomerans;Pantoea/Pantoea ananatis;uncultured bacterium;Pantoea/Pantoea sp. aB/Pantoea agg…	3.0E-106;1.2E-105;2.2E-105;4.9E-105;7.3E-105;3.7E-103;3.4E-101;9.9E-101;1.6E-98;8.4E-95;1.7E-64;1.0E-55;8.2E-49;1.0E-46;1.1E-46;1.3E-46;2.5E-45;7.1E-44;2.0E-38;4.7E-38	150;150;150;150;150;150;150;150;150;150;149;150;151;148;148;148;148;148;152;152	150;150;150;150;150;150;150;150;150;150;150;150;151;145;146;145;146;146;146;148	150;150;150;149;150;148;147;146;143;142;122;118;107;98;99;98;99;96;100;99	100.00%;100.00%;100.00%;99.33%;100.00%;98.67%;98.00%;97.33%;95.33%;94.67%;81.33%;78.67%;70.86%;67.59%;67.81%;67.59%;67.81%;65.75%;68.49%;66.89%	312.383;310.842;310.071;309.301;308.916;304.679;299.671;298.516;292.738;283.493;206.453;184.111;166.392;160.999;160.999;160.614;157.147;153.68;139.813;138.658	gi|727316364|ref|WP_033771791.1|hypothetical protein [Pantoea agglomerans]/gi|666373131|gb|KEY43268.1| hypothetical protein FB99_17200 [Pantoea agglomerans]	BN1221_01795c;BN1221_01795c	1109412;1109412	GO:0016310-IEA;GO:0016301-IEA	phosphorylation-IEA;kinase activity-IEA							IPR011979;IPR024467	FAMILY;DOMAIN	Conserved hypothetical protein CHP02293;Domain of unknown function DUF2384	TIGR02293 (TIGRFAM);PF09722 (PFAM)
FB99_RS08530	multiple stress resistance	MKNINMMVVAAVLSGLSFASVAAQQVSSTPLDQQKIGVISATGSTNLLSLEQQLSEKASDAGAKSFRITSTSGSNNLHGTAVLYR	85	20	1.1e-51	0.8775	gi|727300658|ref|WP_033757723.1|MULTISPECIES: membrane protein [Pantoea]/gi|632532674|gb|KDA95934.1| multiple stress resistance protein BhsA [Pantoea agglomerans Eh318]/gi|666373160|gb|KEY43297.1| hypothetical protein FB99_17490 [Pantoea agglomerans]/gi|687257567|gb|KGD80721.1| membrane protein [Pantoea agglomerans]/gi|927598421|gb|KPA08045.1| putative secreted protein [Pantoea agglomerans]/gi|10…	Pantoea/Pantoea agglomerans Eh318/Pantoea agglomerans/Pantoea agglomerans/Pantoea agglomerans/Pantoea agglomerans/Pantoea agglomerans;Pantoea sp. CFSAN033090/Pantoea sp. CFSAN033090;Pantoea/Pantoea agglomerans Tx10/Pantoea agglomerans/Pantoea agglomerans/Pantoea ananatis/Pantoea vagans/Pantoea agglomerans;Pantoea sp. SL1_M5;Pantoea/Pantoea vagans C9-1/Pantoea vagans;Pantoea agglomerans/Pantoea ag…	1.1E-51;7.0E-51;7.5E-51;3.4E-50;1.3E-47;4.7E-46;5.6E-45;2.8E-44;1.1E-41;1.3E-41;3.8E-33;2.5E-32;3.2E-32;1.9E-31;2.2E-31;2.3E-31;2.6E-31;3.3E-31;3.8E-31;4.6E-31	85;85;85;85;85;85;85;85;85;85;85;85;85;85;85;85;85;85;85;85	85;85;85;85;85;85;85;85;85;85;84;84;85;85;85;85;85;85;85;85	85;84;85;84;81;79;82;81;80;78;70;67;69;69;67;68;68;67;67;67	100.00%;98.82%;100.00%;98.82%;95.29%;92.94%;96.47%;95.29%;94.12%;91.76%;83.33%;79.76%;81.18%;81.18%;78.82%;80.00%;80.00%;78.82%;78.82%;78.82%	168.703;166.777;166.777;164.851;158.303;154.451;151.754;149.828;143.28;142.895;121.324;119.398;119.013;117.087;117.087;116.701;116.701;116.316;116.316;115.931	gi|1009347207|gb|KYM72718.1| hypothetical protein A3L21_05340 [Pantoea agglomerans]/gi|666373160|gb|KEY43297.1| hypothetical protein FB99_17490 [Pantoea agglomerans]/gi|632532674|gb|KDA95934.1| multiple stress resistance protein BhsA [Pantoea agglomerans Eh318]/gi|727300658|ref|WP_033757723.1|MULTISPECIES: membrane protein [Pantoea]/gi|1009471418|gb|KYN65455.1| hypothetical protein IU46_009955 [P…											IPR025543;IPR010854;noIPR;noIPR;IPR010854	DOMAIN;DOMAIN;DOMAIN;DOMAIN;DOMAIN	Dodecin-like;Domain of unknown function DUF1471;Domain of unknown function DUF1471;Domain of unknown function DUF1471;Domain of unknown function DUF1471	G3DSA:3.30.1660.10 (GENE3D);PF07338 (PFAM);PTHR34156:SF10 (PANTHER);PTHR34156 (PANTHER);SSF159871 (SUPERFAMILY)
FB99_RS08535	membrane	MKNIKTTLAALALTTLTFGASAADLVTSEPVNQQPVGTISVLGGTNLSSVEAQLSAKADEAGAKSFRITSTSGQNKLHGTAVIYQ	85	20	1.1e-51	0.901	gi|671627990|ref|WP_031592385.1|MULTISPECIES: membrane protein [Pantoea]/gi|632532675|gb|KDA95935.1| multiple stress resistance protein BhsA [Pantoea agglomerans Eh318]/gi|666373161|gb|KEY43298.1| hypothetical protein FB99_17500 [Pantoea agglomerans]/gi|687257568|gb|KGD80722.1| membrane protein [Pantoea agglomerans]/gi|742795037|gb|KIC87313.1| membrane protein [Pantoea agglomerans]/gi|914439217|g…	Pantoea/Pantoea agglomerans Eh318/Pantoea agglomerans/Pantoea agglomerans/Pantoea agglomerans/Pantoea sp. CFSAN033090/Pantoea agglomerans/Pantoea agglomerans/Pantoea agglomerans;Pantoea agglomerans/Pantoea agglomerans;Pantoea/Pantoea agglomerans Tx10/Pantoea agglomerans/Pantoea ananatis/Pantoea vagans;Pantoea agglomerans;Pantoea sp. Sc1/Pantoea sp. Sc1;Pantoea anthophila/Pantoea anthophila;Pantoe…	1.1E-51;2.0E-51;7.7E-51;3.7E-50;1.5E-48;6.9E-47;2.2E-42;1.2E-40;4.6E-37;4.2E-36;6.5E-36;7.6E-36;2.0E-34;2.4E-34;6.9E-32;9.7E-32;9.2E-31;2.0E-30;3.9E-30;4.9E-30	85;85;85;85;85;85;85;85;85;85;86;85;85;85;85;85;85;85;85;85	85;85;85;85;85;85;85;85;85;85;85;85;85;85;84;85;85;85;85;84	85;85;84;83;82;80;81;82;81;72;80;80;71;71;70;71;70;69;70;69	100.00%;100.00%;98.82%;97.65%;96.47%;94.12%;95.29%;96.47%;95.29%;84.71%;94.12%;94.12%;83.53%;83.53%;83.33%;83.53%;82.35%;81.18%;82.35%;82.14%	168.703;167.933;166.392;164.851;160.614;156.377;145.206;140.584;131.339;129.028;128.642;128.257;124.79;124.405;118.242;117.857;115.161;114.39;113.62;113.62	gi|666373161|gb|KEY43298.1| hypothetical protein FB99_17500 [Pantoea agglomerans]/gi|914439217|gb|KOA68782.1| membrane protein [Pantoea sp. CFSAN033090]/gi|1009471419|gb|KYN65456.1| hypothetical protein IU46_009960 [Pantoea agglomerans]/gi|927598422|gb|KPA08046.1| putative secreted protein [Pantoea agglomerans]/gi|687257568|gb|KGD80722.1| membrane protein [Pantoea agglomerans]/gi|742795037|gb|KIC…											IPR025543;IPR010854;noIPR;IPR010854	DOMAIN;DOMAIN;DOMAIN;DOMAIN	Dodecin-like;Domain of unknown function DUF1471;Domain of unknown function DUF1471;Domain of unknown function DUF1471	G3DSA:3.30.1660.10 (GENE3D);PF07338 (PFAM);PTHR34156 (PANTHER);SSF159871 (SUPERFAMILY)
FB99_RS08540	family transcriptional regulator	MSQVQDCDVKKCRGRPKVFDREAALDKALTLFWTHGYEGTSLADLVAATGAKAPTLYAEFVNKEGLFRAAMERYVEKFSAWREAALGDDQLPVDRAIEAYFRATAACFTERDSPGGCFFICTSTALSAASAEIATMLQQQHQSQEHVLKDFLLARQQRGELSASVNIPALSRYLSCMLQGMSVRAREGVERDDLESIIDTLMAMWPTLTGLCQAKR	216	20	5.1e-157	0.9015	gi|497930609|ref|WP_010244765.1|MULTISPECIES: TetR family transcriptional regulator [Pantoea]/gi|548607591|gb|ERM06967.1| TetR family transcriptional regulator [Pantoea agglomerans Tx10]/gi|610923708|gb|EZI31934.1| TetR family transcriptional regulator [Pantoea agglomerans]/gi|632532676|gb|KDA95936.1| TetR family transcriptional regulator [Pantoea agglomerans Eh318]/gi|666373162|gb|KEY43299.1| hy…	Pantoea/Pantoea agglomerans Tx10/Pantoea agglomerans/Pantoea agglomerans Eh318/Pantoea agglomerans/Pantoea agglomerans/Pantoea ananatis/Pantoea vagans/Pantoea sp. CFSAN033090/Pantoea agglomerans/Pantoea agglomerans/Pantoea agglomerans;Pantoea agglomerans;Pantoea agglomerans/Pantoea agglomerans;Pantoea agglomerans;Pantoea agglomerans/Pantoea agglomerans;Pantoea/Pantoea vagans;Pantoea vagans/Pantoe…	5.1E-157;2.6E-156;5.9E-156;1.2E-155;2.4E-154;3.8E-150;1.7E-149;3.7E-149;1.3E-148;7.9E-143;3.5E-142;1.8E-131;2.0E-108;1.3E-107;1.6E-107;5.9E-103;1.2E-102;7.9E-102;1.1E-101;2.8E-101	216;216;216;216;216;216;216;216;216;216;216;216;216;216;216;215;216;216;217;217	216;216;216;216;216;215;215;215;216;215;215;216;216;216;216;212;213;213;213;213	216;215;215;215;213;209;209;208;208;204;203;204;182;182;182;169;167;166;164;167	100.00%;99.54%;99.54%;99.54%;98.61%;97.21%;97.21%;96.74%;96.30%;94.88%;94.42%;94.44%;84.26%;84.26%;84.26%;79.72%;78.40%;77.93%;77.00%;78.40%	446.432;444.891;443.736;442.965;439.884;429.098;427.557;426.787;425.246;410.609;409.068;381.719;323.168;321.242;320.857;309.301;308.531;306.605;306.22;305.064	gi|666373162|gb|KEY43299.1| hypothetical protein FB99_17510 [Pantoea agglomerans]/gi|927598423|gb|KPA08047.1| HTH-type transcriptional repressor ComR [Pantoea agglomerans]/gi|632532676|gb|KDA95936.1| TetR family transcriptional regulator [Pantoea agglomerans Eh318]/gi|548607591|gb|ERM06967.1| TetR family transcriptional regulator [Pantoea agglomerans Tx10]/gi|1009471420|gb|KYN65457.1| TetR family…	TN98_11065;PanABDRAFT_1119;T296_06820;EP46_04970;PanABDRAFT_1119;PMI17_01655;ycfQ;EP46_04970;LK04_08675;Pat9b_1982;T296_06820;LK04_08675;PMI17_01655;AL522_14215;TN98_11065;AFL22_18945;TN98_11065;PMI17_01655;Pat9b_1982;Pat9b_1982;Pat9b_1982;ycfQ;T296_06820;ycfQ;PanABDRAFT_1119;AFL22_18945;AL522_14215;LK04_08675;QU24_19370;AL522_14215;TN98_11065;TN98_11065;PanABDRAFT_1119;AFL22_18945;PanABDRAFT_111…	470931;517433;1408177;1522060;517433;1144320;712898;1522060;158822;592316;1408177;158822;1144320;549;470931;1690502;470931;1144320;592316;592316;592316;712898;1408177;712898;517433;1690502;549;158822;1076549;549;470931;470931;517433;1690502;517433;1076549;1408177;712898;158822;1522060;1522060;549;1144320;1690502;517433;1076549;712898;158822;549;549;470931;1076549;712898;592316;1076549;1408177;152…	GO:0003677-IEA;GO:0006351-IEA;GO:0006355-IEA	DNA binding-IEA;transcription, DNA-templated-IEA;regulation of transcription, DNA-templated-IEA	2	GO:0003677;GO:0006355	DNA binding;regulation of transcription, DNA-templated	Molecular Function;Biological Process			IPR009057;IPR015893;IPR001647;noIPR;noIPR;IPR001647;IPR009057;IPR011075	DOMAIN;DOMAIN;DOMAIN;DOMAIN;DOMAIN;DOMAIN;DOMAIN;DOMAIN	Homeodomain-like;Tetracycline transcriptional regulator, TetR-like, C-terminal;DNA-binding HTH domain, TetR-type;DNA-binding HTH domain, TetR-type;DNA-binding HTH domain, TetR-type;DNA-binding HTH domain, TetR-type;Homeodomain-like;Tetracycline transcriptional regulator, TetR-related, C-terminal	G3DSA:1.10.10.60 (GENE3D);G3DSA:1.10.357.10 (GENE3D);PF00440 (PFAM);PTHR30055:SF34 (PANTHER);PTHR30055 (PANTHER);PS50977 (PROSITE_PROFILES);SSF46689 (SUPERFAMILY);SSF48498 (SUPERFAMILY)	GO:0003677;GO:0003677;GO:0003677;GO:0003677;GO:0003677	DNA binding;DNA binding;DNA binding;DNA binding;DNA binding	Molecular Function;Molecular Function;Molecular Function;Molecular Function;Molecular Function
FB99_RS08620	ABC transporter substrate-binding	MKKLNALFLALGMMTSVQALAQDLRYGVESQYPPFESRNAKGELEGFDIELGNAICKAGNFSCHWVESSFDALIPALQAKKFDAINSAMNITEARARSIAFTQPIYRIPTMLVAKTGENLAPTAEGLKGKNIGVLQGSIQETYAKKHWEPQGVTVTSYQDQNQVYNDMVAGRLDGTLVMSAAGQSGFLDKPQGKGFGFVGKPVEDDAILGSGIGYGLRKDDAQLKQSLDAAIAKVQGDGTIKKLAEKYFPGIDVSAKP	258	20	0	0.9505	gi|498356043|ref|WP_010670199.1|MULTISPECIES: ABC transporter substrate-binding protein [Pantoea]/gi|548607575|gb|ERM06951.1| ABC transporter substrate-binding protein [Pantoea agglomerans Tx10]/gi|610923691|gb|EZI31917.1| ABC transporter substrate-binding protein [Pantoea agglomerans]/gi|632532693|gb|KDA95953.1| ABC transporter substrate-binding protein [Pantoea agglomerans Eh318]/gi|666373178|g…	Pantoea/Pantoea agglomerans Tx10/Pantoea agglomerans/Pantoea agglomerans Eh318/Pantoea agglomerans/Pantoea agglomerans/Pantoea ananatis/Pantoea vagans/Pantoea sp. CFSAN033090/Pantoea agglomerans;Pantoea agglomerans/Pantoea agglomerans;Pantoea agglomerans/Pantoea agglomerans;Pantoea agglomerans/Pantoea agglomerans;Pantoea/Pantoea agglomerans;Pantoea/Pantoea sp. aB/Pantoea agglomerans 299R;Pantoea …	0.0E0;0.0E0;0.0E0;0.0E0;0.0E0;0.0E0;0.0E0;0.0E0;0.0E0;0.0E0;9.3E-175;3.5E-161;7.1E-161;1.0E-160;3.9E-160;4.8E-160;7.7E-160;8.8E-160;3.2E-159;3.8E-159	258;258;258;258;258;258;258;258;258;258;258;259;259;259;259;259;259;259;259;259	258;258;258;258;258;258;258;258;258;258;258;257;257;257;257;257;257;257;257;257	258;258;257;257;257;255;255;255;254;255;247;236;235;235;234;235;235;234;234;235	100.00%;100.00%;99.61%;99.61%;99.61%;98.84%;98.84%;98.84%;98.45%;98.84%;95.74%;91.83%;91.44%;91.44%;91.05%;91.44%;91.44%;91.05%;91.05%;91.44%	530.791;529.25;529.25;528.865;527.709;520.776;519.62;518.85;517.694;516.924;494.967;460.685;459.914;459.529;457.988;457.988;457.218;457.218;455.677;455.677	gi|910855824|gb|KNH32741.1| ABC transporter substrate-binding protein [Pantoea vagans]/gi|666373178|gb|KEY43315.1| ABC transporter substrate-binding protein [Pantoea agglomerans]/gi|742795053|gb|KIC87329.1| ABC transporter substrate-binding protein [Pantoea agglomerans]/gi|548607575|gb|ERM06951.1| ABC transporter substrate-binding protein [Pantoea agglomerans Tx10]/gi|498356043|ref|WP_010670199.1…	PanABDRAFT_1139;NH00_25450;Pat9b_1998;NH00_25450;VH86_14745;Pat9b_1998;EP46_04885;EP46_04885;TN98_11130;NH00_25450;Pvag_1410;L579_3406;T296_06905;EP46_04885;PanABDRAFT_1139;Pat9b_1998;AFL22_22690;NH00_25450;Pvag_1410;AL522_14295;PMI39_02627;T296_06905;T296_06905;AL522_14295;PMI39_02627;AFL22_22690;Pvag_1410;VH86_14745;AL522_14295;PMI39_02627;AFL22_22690;TN98_11130;L579_3406;Pat9b_1998;VH86_14745;…	517433;69218;592316;69218;1628190;592316;1522060;1522060;470931;69218;712898;1332069;1408177;1522060;517433;592316;1690502;69218;712898;549;1144341;1408177;1408177;549;1144341;1690502;712898;1628190;549;1144341;1690502;470931;1332069;592316;1628190;549;712898;1628190;517433;1408177;1332069;470931;1690502;1522060;1332069;1144341;470931;517433	GO:0006810-IEA;GO:0005215-IEA	transport-IEA;transporter activity-IEA	2	GO:0006810;GO:0005215	transporter activity;transport	Molecular Function;Biological Process			IPR001638;IPR001638;noIPR;noIPR;noIPR;noIPR;IPR018313;noIPR	DOMAIN;DOMAIN;DOMAIN;DOMAIN;DOMAIN;DOMAIN;CONSERVED_SITE;CONSERVED_SITE	Solute-binding protein family 3/N-terminal domain of MltF;Solute-binding protein family 3/N-terminal domain of MltF;Solute-binding protein family 3/N-terminal domain of MltF;Solute-binding protein family 3/N-terminal domain of MltF;Solute-binding protein family 3/N-terminal domain of MltF;Solute-binding protein family 3/N-terminal domain of MltF;Solute-binding protein family 3, conserved site;Sol…	SM00062 (SMART);PF00497 (PFAM);G3DSA:3.40.190.10 (GENE3D);G3DSA:3.40.190.10 (GENE3D);PTHR18966:SF237 (PANTHER);PTHR18966 (PANTHER);PS01039 (PROSITE_PATTERNS);SSF53850 (SUPERFAMILY)	GO:0006810/GO:0005215	transport/transporter activity	Biological Process/Molecular Function
FB99_RS08625	Methionine aminotransferase	MSLKTPVAIHSKLPDVGTTIFSVIGQLSAQHQAINLSQGAPNFPCDPALVDSVSRAMQEGHNQYAAMMGLPALRDALASKVQALYGQQYDAASEVLITGSASQGLYMAITALVHQGDEVIFFEPAFDSYAPVVRLQGGKPIGLKLQVPSFAIDWDQLRAAITPRTRMIIINTPHNPSAQVLTPDDLNQLAALIRNTDIVVLSDEVYEHILFDGRPHCGMATHPELAARSVIVSSFGKTFHVTGWRVGYCLAPAELMTELVKVHQFMMYAADTPMQVGFAHYLQTPENYLSLSAFYQQKRDRLIALMQNSPFRLLPSAGSFFMLASYGHFSDEPDSEMVKRLIVDHGVATIPLSAFYMDGTDNKLIRLSFAKDEATLEAGAAALCAFSR	388	20	0	0.986	gi|727300683|ref|WP_033757747.1|MULTISPECIES: methionine aminotransferase [Pantoea]/gi|666373179|gb|KEY43316.1| putative aminotransferase [Pantoea agglomerans]/gi|687257586|gb|KGD80740.1| aminotransferase [Pantoea agglomerans]/gi|910855823|gb|KNH32740.1| aminotransferase [Pantoea vagans]/gi|914438586|gb|KOA68177.1| aminotransferase [Pantoea sp. CFSAN033090]/gi|927598441|gb|KPA08065.1| Methionine …	Pantoea/Pantoea agglomerans/Pantoea agglomerans/Pantoea vagans/Pantoea sp. CFSAN033090/Pantoea agglomerans;Pantoea/Pantoea agglomerans Eh318;Pantoea agglomerans/Pantoea agglomerans;Pantoea agglomerans/Pantoea agglomerans;Pantoea agglomerans;Pantoea agglomerans;Pantoea agglomerans;Pantoea agglomerans/Pantoea agglomerans;Pantoea agglomerans/Pantoea agglomerans Tx10;Pantoea ananatis/Pantoea ananatis…	0.0E0;0.0E0;0.0E0;0.0E0;0.0E0;0.0E0;0.0E0;0.0E0;0.0E0;0.0E0;0.0E0;0.0E0;0.0E0;0.0E0;0.0E0;0.0E0;0.0E0;0.0E0;0.0E0;0.0E0	388;388;388;388;388;388;388;388;388;388;388;388;388;388;388;388;388;388;388;388	388;387;387;387;387;387;388;387;387;387;387;387;387;387;387;387;387;387;387;387	388;387;386;387;386;386;386;386;386;385;386;385;385;383;382;380;378;377;376;376	100.00%;100.00%;99.74%;100.00%;99.74%;99.74%;99.48%;99.74%;99.74%;99.48%;99.74%;99.48%;99.48%;98.97%;98.71%;98.19%;97.67%;97.42%;97.16%;97.16%	803.127;800.816;799.275;798.89;797.734;796.964;796.964;796.579;796.193;795.808;795.423;794.267;793.882;785.023;783.867;774.237;772.696;767.303;762.681;755.747	gi|687257586|gb|KGD80740.1| aminotransferase [Pantoea agglomerans]/gi|927598441|gb|KPA08065.1| Methionine aminotransferase [Pantoea agglomerans]/gi|666373179|gb|KEY43316.1| putative aminotransferase [Pantoea agglomerans]/gi|727300683|ref|WP_033757747.1|MULTISPECIES: methionine aminotransferase [Pantoea]/gi|910855823|gb|KNH32740.1| aminotransferase [Pantoea vagans]/gi|914438586|gb|KOA68177.1| amin…	TN98_11135;TN98_11135;TN98_11135;TN98_11135;AFL22_22685;AL522_14300;AFL22_22685;PanABDRAFT_1140;PanABDRAFT_1140;T296_06910;Pvag_1411;T296_06910;Pvag_1411;AL522_14300;T296_06910;Pvag_1411;Pvag_1411;Pvag_1411;AFL22_22685;PanABDRAFT_1140;AFL22_22685;AFL22_22685;TN98_11135;TN98_11135;T296_06910;T296_06910;AL522_14300;TN98_11135;Pvag_1411;AFL22_22685;Pvag_1411;AL522_14300;AL522_14300;T296_06910;PanABD…	470931;470931;470931;470931;1690502;549;1690502;517433;517433;1408177;712898;1408177;712898;549;1408177;712898;712898;712898;1690502;517433;1690502;1690502;470931;470931;1408177;1408177;549;470931;712898;1690502;712898;549;549;1408177;517433;1408177;712898;470931;470931;1690502;1690502;712898;549;517433;1690502;712898;1690502;712898;517433;1408177;712898;1408177;470931;517433;549;712898;517433;51…	GO:0030170-IEA;GO:0080130-IEA;GO:0003824-IEA;GO:0009058-IEA;GO:0008483-IEA;GO:0016740-IEA;GO:0004069-IEA	pyridoxal phosphate binding-IEA;L-phenylalanine:2-oxoglutarate aminotransferase activity-IEA;catalytic activity-IEA;biosynthetic process-IEA;transaminase activity-IEA;transferase activity-IEA;L-aspartate:2-oxoglutarate aminotransferase activity-IEA	4	GO:0030170;GO:0080130;GO:0009058;GO:0004069	pyridoxal phosphate binding;L-aspartate:2-oxoglutarate aminotransferase activity;L-phenylalanine:2-oxoglutarate aminotransferase activity;biosynthetic process	Molecular Function;Molecular Function;Molecular Function;Biological Process	EC:2.6.1.9;EC:2.6.1.57;EC:2.6.1.5;EC:2.6.1.1	Histidinol-phosphate transaminase;Aromatic-amino-acid transaminase;Tyrosine transaminase;Aspartate transaminase	IPR015422;IPR004839;IPR015421;noIPR;noIPR;noIPR;IPR015424	DOMAIN;DOMAIN;DOMAIN;DOMAIN;DOMAIN;DOMAIN;DOMAIN	Pyridoxal phosphate-dependent transferase, major region, subdomain 2;Aminotransferase, class I/classII;Pyridoxal phosphate-dependent transferase, major region, subdomain 1;Pyridoxal phosphate-dependent transferase, major region, subdomain 1;Pyridoxal phosphate-dependent transferase, major region, subdomain 1;Pyridoxal phosphate-dependent transferase, major region, subdomain 1;Pyridoxal phosphate-…	G3DSA:3.90.1150.10 (GENE3D);PF00155 (PFAM);G3DSA:3.40.640.10 (GENE3D);PTHR11751:SF301 (PANTHER);PTHR11751 (PANTHER);cd00609 (CDD);SSF53383 (SUPERFAMILY)	GO:0003824;GO:0009058/GO:0030170;GO:0003824	catalytic activity;biosynthetic process/pyridoxal phosphate binding;catalytic activity	Molecular Function;Biological Process/Molecular Function;Molecular Function
FB99_RS08630	family transcriptional regulator	VSRLSLPLNAIHAFLVTARHLNLTHAARELCLTQGAVSRKIAALEQWLGVTLFDRHARGLRLTPQGAALLPDLQQGFELMVQASEKVRRSQVSIRLKAPTCAMRWLVPRLMALEHHRPELHVALTTTLDHAAQLENFDVAIVYGKPHPDGICLFSESLTPVMAADQPRPDSPAALATMTFLHPTADTRDWQCWLQAQQVTLNMKRNQHFATMDLAISAAIQGFGVAMADSNLVESDIASGRLIKPFAGEAKTGAVYSLLKRPAQDAPPFLAELVAWLCRDQKVTQSPLSAGLA	293	20	0	0.979	gi|497930553|ref|WP_010244709.1|MULTISPECIES: LysR family transcriptional regulator [Pantoea]/gi|610923689|gb|EZI31915.1| LysR family transcriptional regulator [Pantoea agglomerans]/gi|666373180|gb|KEY43317.1| Carbapenem-hydrolyzing beta-lactamase transcriptional activator [Pantoea agglomerans]/gi|927598442|gb|KPA08066.1| LysR family transcriptional regulator [Pantoea agglomerans];gi|727311320|re…	Pantoea/Pantoea agglomerans/Pantoea agglomerans/Pantoea agglomerans;Pantoea agglomerans/Pantoea agglomerans Eh318;Pantoea sp. CFSAN033090/Pantoea sp. CFSAN033090;Pantoea vagans/Pantoea vagans;Pantoea agglomerans/Pantoea agglomerans;Pantoea agglomerans/Pantoea agglomerans Tx10;Pantoea vagans;Pantoea agglomerans/Pantoea agglomerans;Pantoea agglomerans;Pantoea agglomerans;Pantoea ananatis/Pantoea an…	0.0E0;0.0E0;0.0E0;0.0E0;0.0E0;0.0E0;0.0E0;0.0E0;0.0E0;0.0E0;0.0E0;0.0E0;0.0E0;0.0E0;0.0E0;0.0E0;0.0E0;0.0E0;0.0E0;0.0E0	293;293;293;293;293;293;293;293;293;293;293;293;293;293;280;293;293;293;293;293	293;293;293;293;293;293;293;293;293;293;293;293;293;293;280;293;293;293;293;293	293;293;292;292;291;291;290;291;291;290;291;288;287;286;278;283;282;281;281;282	100.00%;100.00%;99.66%;99.66%;99.32%;99.32%;98.98%;99.32%;99.32%;98.98%;99.32%;98.29%;97.95%;97.61%;99.29%;96.59%;96.25%;95.90%;95.90%;96.25%	596.275;594.349;593.964;592.423;591.652;590.112;588.956;588.186;587.415;587.415;585.489;578.941;576.244;573.548;565.844;559.296;557.37;555.058;554.673;553.903	gi|610923689|gb|EZI31915.1| LysR family transcriptional regulator [Pantoea agglomerans]/gi|497930553|ref|WP_010244709.1|MULTISPECIES: LysR family transcriptional regulator [Pantoea]/gi|927598442|gb|KPA08066.1| LysR family transcriptional regulator [Pantoea agglomerans]/gi|666373180|gb|KEY43317.1| Carbapenem-hydrolyzing beta-lactamase transcriptional activator [Pantoea agglomerans]	T296_06915;T296_06915;AL522_14305;AL522_14305;T296_06915;T296_06915;T296_06915;T296_06915;AL522_14305;AFL22_22680;T296_06915;PanABDRAFT_1141;PanABDRAFT_1141;AL522_14305;AFL22_22680;PanABDRAFT_1141;PanABDRAFT_1141;AFL22_22680;AL522_14305;AFL22_22680;AL522_14305;PanABDRAFT_1141;PanABDRAFT_1141;AFL22_22680;AL522_14305;AFL22_22680;AFL22_22680;AL522_14305;PanABDRAFT_1141;PanABDRAFT_1141;AFL22_22680;T2…	1408177;1408177;549;549;1408177;1408177;1408177;1408177;549;1690502;1408177;517433;517433;549;1690502;517433;517433;1690502;549;1690502;549;517433;517433;1690502;549;1690502;1690502;549;517433;517433;1690502;1408177	GO:0003677-IEA;GO:0003700-IEA;GO:0006351-IEA;GO:0006355-IEA	DNA binding-IEA;transcription factor activity, sequence-specific DNA binding-IEA;transcription, DNA-templated-IEA;regulation of transcription, DNA-templated-IEA	3	GO:0003677;GO:0003700;GO:0006355	transcription factor activity, sequence-specific DNA binding;DNA binding;regulation of transcription, DNA-templated	Molecular Function;Molecular Function;Biological Process			IPR000847;IPR011991;noIPR;IPR000847;noIPR;IPR005119;noIPR;noIPR;IPR000847;noIPR;IPR011991	DOMAIN;DOMAIN;DOMAIN;DOMAIN;DOMAIN;DOMAIN;DOMAIN;DOMAIN;DOMAIN;DOMAIN;DOMAIN	Transcription regulator HTH, LysR;Winged helix-turn-helix DNA-binding domain;Winged helix-turn-helix DNA-binding domain;Transcription regulator HTH, LysR;Transcription regulator HTH, LysR;LysR, substrate-binding;LysR, substrate-binding;LysR, substrate-binding;Transcription regulator HTH, LysR;Transcription regulator HTH, LysR;Winged helix-turn-helix DNA-binding domain	PR00039 (PRINTS);G3DSA:1.10.10.10 (GENE3D);G3DSA:3.40.190.10 (GENE3D);PF00126 (PFAM);G3DSA:3.40.190.10 (GENE3D);PF03466 (PFAM);PTHR30537 (PANTHER);PTHR30537:SF26 (PANTHER);PS50931 (PROSITE_PROFILES);SSF53850 (SUPERFAMILY);SSF46785 (SUPERFAMILY)	GO:0003700/GO:0006355;GO:0003700/GO:0006355;GO:0003700/GO:0006355	transcription factor activity, sequence-specific DNA binding/regulation of transcription, DNA-templated;transcription factor activity, sequence-specific DNA binding/regulation of transcription, DNA-templated;transcription factor activity, sequence-specific DNA binding/regulation of transcription, DNA-templated	Molecular Function/Biological Process;Molecular Function/Biological Process;Molecular Function/Biological Process
FB99_RS09300	two-component-system connector	MQTNVRIPASVSDISAYLHSAAQPSQQAILGSVVTEIISSGRSLNRKAICSKLIGRLQHVTSPEEEQHYHALIGLILDRG	80	20	4.8e-49	0.875	gi|497930245|ref|WP_010244401.1|MULTISPECIES: hypothetical protein [Pantoea]/gi|548607477|gb|ERM06853.1| hypothetical protein L584_03785 [Pantoea agglomerans Tx10]/gi|610923576|gb|EZI31802.1| hypothetical protein BW31_03781 [Pantoea agglomerans]/gi|632529770|gb|KDA93197.1| hypothetical protein T296_16025 [Pantoea agglomerans Eh318]/gi|666373318|gb|KEY43455.1| hypothetical protein FB99_19070 [Pant…	Pantoea/Pantoea agglomerans Tx10/Pantoea agglomerans/Pantoea agglomerans Eh318/Pantoea agglomerans/Pantoea agglomerans/Pantoea ananatis/Pantoea vagans/Pantoea agglomerans/Pantoea agglomerans;Pantoea agglomerans/Pantoea agglomerans;Pantoea agglomerans/Pantoea agglomerans/Pantoea agglomerans;Pantoea vagans;Pantoea/Pantoea sp. CFSAN033090;Pantoea vagans/Pantoea vagans;Pantoea vagans/Pantoea vagans C…	4.8E-49;1.3E-48;2.5E-48;2.8E-48;3.8E-48;8.7E-48;3.0E-47;5.4E-47;5.4E-46;5.9E-46;9.8E-46;3.1E-40;2.1E-25;7.8E-25;9.0E-25;1.3E-24;1.5E-24;1.5E-24;1.8E-24;2.0E-24	80;80;80;80;80;80;80;80;80;80;80;80;79;80;79;79;79;79;80;79	80;80;80;80;80;80;80;80;80;79;80;80;79;78;79;79;79;79;78;79	80;80;79;79;79;79;79;78;77;77;78;74;58;60;56;56;57;57;59;58	100.00%;100.00%;98.75%;98.75%;98.75%;98.75%;98.75%;97.50%;96.25%;97.47%;97.50%;92.50%;73.42%;76.92%;70.89%;70.89%;72.15%;72.15%;75.64%;73.42%	161.77;160.614;159.844;159.844;159.458;158.303;157.147;156.377;153.68;153.68;153.295;139.043;101.293;99.7525;99.7525;99.3673;98.9821;98.9821;98.9821;98.5969	gi|666373318|gb|KEY43455.1| hypothetical protein FB99_19070 [Pantoea agglomerans]/gi|497930245|ref|WP_010244401.1|MULTISPECIES: hypothetical protein [Pantoea]/gi|610923576|gb|EZI31802.1| hypothetical protein BW31_03781 [Pantoea agglomerans]/gi|632529770|gb|KDA93197.1| hypothetical protein T296_16025 [Pantoea agglomerans Eh318]/gi|548607477|gb|ERM06853.1| hypothetical protein L584_03785 [Pantoea a…	EP46_04245;PSNIH1_p01815;LG58_2269;PanABDRAFT_1243;ycgz3;T296_16025;TN98_11610;AW40_03805;LG58_2269;Y71_1596;PSNIH1_p01815;TN98_11610;ycgz3;AL522_14820;GBAG_2168;AL522_14820;PanABDRAFT_1243;GBAG_2168;AFL22_17270;EP46_04245;AW40_03805;Y71_1596;AFL22_17270;T296_16025	1522060;1484158;1544796;517433;712898;1408177;470931;1455607;1544796;1177180;1484158;470931;712898;549;1006004;549;517433;1006004;1690502;1522060;1455607;1177180;1690502;1408177	GO:0071229-IEA	cellular response to acid chemical-IEA	2	GO:0042710;GO:0071229	biofilm formation;cellular response to acid chemical	Biological Process;Biological Process			IPR024753;IPR024753	FAMILY;FAMILY	Regulatory protein AriR;Regulatory protein AriR	PF10798 (PFAM);PD865043 (PRODOM)	GO:0042710/GO:0071229;GO:0042710/GO:0071229	biofilm formation/cellular response to acid chemical;biofilm formation/cellular response to acid chemical	Biological Process/Biological Process;Biological Process/Biological Process
FB99_RS09785	MULTISPECIES: hypothetical protein	MQKKKWFVSYVIKPKGENHVTTHAFIEGDDVEEALEAFMFETKKSLSLETEELTLLSVSLV	61	15	2.1e-34	0.968	gi|497944568|ref|WP_010258724.1|MULTISPECIES: hypothetical protein [Pantoea]/gi|632529869|gb|KDA93296.1| hypothetical protein T296_16565 [Pantoea agglomerans Eh318]/gi|666373424|gb|KEY43561.1| hypothetical protein FB99_20130 [Pantoea agglomerans]/gi|687257793|gb|KGD80947.1| hypothetical protein ID10_08010 [Pantoea agglomerans]/gi|768329575|gb|KJH61512.1| hypothetical protein UF13_07470 [Pantoea a…	Pantoea/Pantoea agglomerans Eh318/Pantoea agglomerans/Pantoea agglomerans/Pantoea ananatis/Pantoea vagans/Pantoea sp. CFSAN033090/Pantoea agglomerans;Pantoea agglomerans;Pantoea agglomerans/Pantoea agglomerans/Pantoea agglomerans;Pantoea agglomerans;Pantoea vagans/Pantoea vagans;Pantoea agglomerans/Pantoea agglomerans Tx10;Pantoea/Pantoea vagans C9-1;Pantoea agglomerans/Pantoea agglomerans;Pantoe…	2.1E-34;2.2E-34;6.4E-34;1.0E-33;1.2E-33;3.1E-33;5.0E-33;2.7E-32;4.5E-32;6.2E-32;1.7E-31;2.1E-31;1.6E-27;8.7E-27;2.5E-19	61;62;61;61;61;61;61;61;61;61;61;61;61;61;59	61;61;61;61;61;61;61;61;61;61;61;61;61;61;58	61;61;61;61;61;61;61;60;59;59;60;59;57;56;49	100.00%;100.00%;100.00%;100.00%;100.00%;100.00%;100.00%;98.36%;96.72%;96.72%;98.36%;96.72%;93.44%;91.80%;84.48%	122.865;122.865;121.709;120.939;120.939;119.783;119.398;117.472;117.087;116.701;115.546;115.161;105.145;103.605;84.3445	gi|497944568|ref|WP_010258724.1|MULTISPECIES: hypothetical protein [Pantoea]/gi|914442779|gb|KOA72246.1| hypothetical protein AFL22_00375 [Pantoea sp. CFSAN033090]/gi|768329575|gb|KJH61512.1| hypothetical protein UF13_07470 [Pantoea ananatis]/gi|687257793|gb|KGD80947.1| hypothetical protein ID10_08010 [Pantoea agglomerans]/gi|910857434|gb|KNH34342.1| hypothetical protein ACS76_04600 [Pantoea vaga…
FB99_RS09975	Membrane	MVSALYVVMGALLVMKFTLDVVRYRRFYRVAYGDGGYHDLKMAIRIHGNAIETIPLALFLLVMMEMNGADIWMVHLTGLLFFISRLLHAWGLRSSAMAGRKYGMLLTLFSLCGMVIFNLIYMPWELVLTLH	131	20	5.2e-87	0.936	gi|497944461|ref|WP_010258617.1|MULTISPECIES: membrane protein [Pantoea]/gi|610923447|gb|EZI31673.1| Membrane protein [Pantoea agglomerans]/gi|632529901|gb|KDA93328.1| membrane protein [Pantoea agglomerans Eh318]/gi|666373466|gb|KEY43603.1| hypothetical protein FB99_20550 [Pantoea agglomerans]/gi|687257822|gb|KGD80976.1| membrane protein [Pantoea agglomerans]/gi|742793457|gb|KIC85756.1| membrane …	Pantoea/Pantoea agglomerans/Pantoea agglomerans Eh318/Pantoea agglomerans/Pantoea agglomerans/Pantoea agglomerans/Pantoea ananatis/Pantoea vagans/Pantoea sp. CFSAN033090/Pantoea agglomerans/Pantoea agglomerans/Pantoea agglomerans/Pantoea agglomerans;Pantoea agglomerans/Pantoea agglomerans Tx10;Pantoea/Pantoea vagans C9-1/Pantoea vagans/Pantoea agglomerans;Pantoea sp. MBLJ3;Pantoea/Pantoea sp. aB/…	5.2E-87;1.2E-86;2.4E-86;5.7E-85;1.2E-84;1.4E-81;8.7E-79;3.0E-72;3.0E-71;3.0E-71;5.2E-71;1.8E-67;1.1E-61;3.8E-61;1.2E-60;1.8E-59;1.9E-59;2.0E-59;2.5E-59;2.5E-59	131;131;131;131;131;131;131;131;131;131;131;131;131;131;131;132;131;131;132;131	131;131;131;131;131;131;131;131;131;131;131;131;130;130;130;131;131;131;131;131	131;131;131;130;130;126;126;126;120;121;121;124;117;117;117;119;114;119;118;118	100.00%;100.00%;100.00%;99.24%;99.24%;96.18%;96.18%;96.18%;91.60%;92.37%;92.37%;94.66%;90.00%;90.00%;90.00%;90.84%;87.02%;90.84%;90.08%;90.08%	261.922;261.151;260.381;256.914;256.144;248.44;241.121;224.557;222.246;222.246;221.476;212.616;197.593;196.438;195.282;192.2;191.815;191.815;191.815;191.815	gi|1009471655|gb|KYN65692.1| hypothetical protein IU46_011235 [Pantoea agglomerans]/gi|914442847|gb|KOA72314.1| membrane protein [Pantoea sp. CFSAN033090]/gi|768329550|gb|KJH61487.1| membrane protein [Pantoea ananatis]/gi|1009346975|gb|KYM72486.1| hypothetical protein A3L21_04095 [Pantoea agglomerans]/gi|1057484767|gb|AOE41661.1| hypothetical protein BEE12_18420 [Pantoea agglomerans]/gi|610923447…	TN98_12270;EbC_25160;PanABDRAFT_1383;yecN;AFL22_00750;yecN;PAGR_g1888;AFL22_00750;PAGR_g1888;PanABDRAFT_1383;TN98_12270;AFL22_00750;XB02_02380;AFL22_00750;T296_16735;AL522_15490;yecN;T296_16735;EP46_03610;EbC_25160;CKS_1830;PanABDRAFT_1383;OI73_20950;AL522_15490;EP46_03610;XB02_02380;PanABDRAFT_1383;TN98_12270;PAGR_g1888;CKS_1830;OI73_20950;EbC_25160;EP46_03610;EP46_03610;CKS_1830;PAGR_g1888;AL52…	470931;634500;517433;712898;1690502;712898;1095774;1690502;1095774;517433;470931;1690502;553;1690502;1408177;549;712898;1408177;1522060;634500;660596;517433;66269;549;1522060;553;517433;470931;1095774;660596;66269;634500;1522060;1522060;660596;1095774;549;66269;549;66269;66269;66269;660596;634500;712898;470931;1408177;1408177	GO:0016020-IEA;GO:0016021-IEA	membrane-IEA;integral component of membrane-IEA	1	GO:0016021	integral component of membrane	Cellular Component			IPR023352;IPR001129;noIPR;noIPR;noIPR	DOMAIN;FAMILY;FAMILY;FAMILY;FAMILY	Membrane associated eicosanoid/glutathione metabolism-like domain;Membrane-associated, eicosanoid/glutathione metabolism (MAPEG) protein;Membrane-associated, eicosanoid/glutathione metabolism (MAPEG) protein;Membrane-associated, eicosanoid/glutathione metabolism (MAPEG) protein;Membrane-associated, eicosanoid/glutathione metabolism (MAPEG) protein	G3DSA:1.20.120.550 (GENE3D);PF01124 (PFAM);PTHR35814:SF2 (PANTHER);PTHR35814 (PANTHER);SSF161084 (SUPERFAMILY)
FB99_RS10030	aldo keto reductase	MKKRTLTQGLDVSAIGYGAMGLSEFYGQTDDRHSLQLLNKLRDLDITFIDTADLYGRGHNEQLIGQFLAGLNRAERLKFTVATKCGIERPADAAYARTINNQPDYITRCCHASLKRLGVERIDLFYLHRISPATPIEESMQCLSRLVQEGKIARIGLCEASASTLNRAQAIHPLAALQTEYSLWTRDIEQEILPMVKKLGIGLVPYSPLGRGFLTGKYRKNSDFAEGDFRKNNDRFRQENIDHNLQLLNAVTPLAEKYHATTGQIALAWLLAQYDKIVPIPGTKQIAYLTENAQAADIELEEEDIAMLNAVHQQIEVKGGRYSEEGMKGVNA	332	20	0	0.9885	gi|727316586|ref|WP_033772012.1|aldo/keto reductase [Pantoea agglomerans]/gi|666373479|gb|KEY43616.1| Aldo-keto reductase family 1 member C1 [Pantoea agglomerans];gi|1005633560|ref|WP_061703857.1|aldo/keto reductase [Pantoea vagans];gi|770864102|ref|WP_045139883.1|aldo/keto reductase [Pantoea ananatis]/gi|768329541|gb|KJH61478.1| aldo/keto reductase [Pantoea ananatis];gi|497944426|ref|WP_01025858…	Pantoea agglomerans/Pantoea agglomerans;Pantoea vagans;Pantoea ananatis/Pantoea ananatis;Pantoea sp. SL1_M5;Pantoea agglomerans;Pantoea/Pantoea agglomerans Eh318/Pantoea vagans;Pantoea agglomerans/Pantoea agglomerans;Pantoea agglomerans/Pantoea agglomerans;Pantoea agglomerans/Pantoea agglomerans;Pantoea agglomerans/Pantoea agglomerans;Pantoea agglomerans;Pantoea agglomerans/Pantoea agglomerans;Pa…	0.0E0;0.0E0;0.0E0;0.0E0;0.0E0;0.0E0;0.0E0;0.0E0;0.0E0;0.0E0;0.0E0;0.0E0;0.0E0;0.0E0;0.0E0;0.0E0;0.0E0;0.0E0;0.0E0;0.0E0	332;332;332;332;332;332;332;332;332;332;332;332;332;332;332;332;332;332;332;332	332;332;332;332;332;332;332;332;332;332;332;332;332;332;332;332;332;332;332;332	332;331;330;331;331;331;330;330;330;329;331;329;329;330;330;330;329;329;328;322	100.00%;99.70%;99.40%;99.70%;99.70%;99.70%;99.40%;99.40%;99.40%;99.10%;99.70%;99.10%;99.10%;99.40%;99.40%;99.40%;99.10%;99.10%;98.80%;96.99%	689.108;684.1;684.1;684.1;683.715;682.174;682.174;681.404;679.863;679.863;679.478;678.322;677.552;677.552;676.781;675.626;672.544;672.544;670.233;644.425	gi|666373479|gb|KEY43616.1| Aldo-keto reductase family 1 member C1 [Pantoea agglomerans]/gi|727316586|ref|WP_033772012.1|aldo/keto reductase [Pantoea agglomerans]											IPR023210;IPR023210;noIPR;IPR001395;IPR023210;IPR023210	DOMAIN;DOMAIN;DOMAIN;FAMILY;DOMAIN;DOMAIN	NADP-dependent oxidoreductase domain;NADP-dependent oxidoreductase domain;NADP-dependent oxidoreductase domain;Aldo/keto reductase/potassium channel subunit beta;NADP-dependent oxidoreductase domain;NADP-dependent oxidoreductase domain	PF00248 (PFAM);G3DSA:3.20.20.100 (GENE3D);PTHR11732:SF12 (PANTHER);PTHR11732 (PANTHER);cd06660 (CDD);SSF51430 (SUPERFAMILY)
FB99_RS10080	methyl-accepting chemotaxis	MLTKIRVVTSLLLVLLVFGLLQAFSGSVFYSALSHDKQSFAVSQLAMQNTQSLNDAYMSLNQSRVLLTRIQLRFATSKLEGKTADVATLFDDSKNFQQAAAGFFKVFKETPDTPGQNSELNNQLEQRYSDYGAALDQLQTALQANDLIAAGKAPVAPSQSAFLTVYREWRADQNRLTTLGVEENSSAYSRMMWILSTIMAVVVAVIVLCWFGLRKIVMTPLNSSINHIQHIAQGDLTQPIVVEGRNEMTQLAASLHDMQQSLVRTVTNVRDGSDAIFTGASEISAGNNDLSARTEQQAASLEQTAASMEQLTATVKQNAENARQASQLALSASETAEKGGNVVAGVVKTMSEIAGSSKKIADITSVIDGIAFQTNILALNAAVEAARAGEQGRGFAVVA…	557	20	0	0.976	gi|497944387|ref|WP_010258543.1|MULTISPECIES: methyl-accepting chemotaxis protein [Pantoea]/gi|548607345|gb|ERM06721.1| methyl-accepting chemotaxis protein [Pantoea agglomerans Tx10]/gi|632529946|gb|KDA93373.1| methyl-accepting chemotaxis protein [Pantoea agglomerans Eh318]/gi|666373490|gb|KEY43627.1| methyl-accepting chemotaxis protein IV [Pantoea agglomerans];gi|1005633556|ref|WP_061703853.1|me…	Pantoea/Pantoea agglomerans Tx10/Pantoea agglomerans Eh318/Pantoea agglomerans;Pantoea vagans;Pantoea ananatis/Pantoea ananatis;Pantoea agglomerans/Pantoea agglomerans;Pantoea/Pantoea agglomerans/Pantoea vagans;Pantoea agglomerans/Pantoea agglomerans/Pantoea agglomerans;Pantoea agglomerans;Pantoea sp. CFSAN033090/Pantoea sp. CFSAN033090;Pantoea agglomerans/Pantoea agglomerans;Pantoea agglomerans/…	0.0E0;0.0E0;0.0E0;0.0E0;0.0E0;0.0E0;0.0E0;0.0E0;0.0E0;0.0E0;0.0E0;0.0E0;0.0E0;0.0E0;0.0E0;0.0E0;0.0E0;0.0E0;0.0E0;0.0E0	557;557;557;557;557;557;557;557;557;557;557;557;556;556;556;556;557;557;557;556	557;557;557;557;557;557;557;557;557;557;557;557;557;557;557;557;557;557;557;557	557;557;557;556;556;557;556;556;556;556;556;536;533;532;531;532;533;535;535;536	100.00%;100.00%;100.00%;99.82%;99.82%;100.00%;99.82%;99.82%;99.82%;99.82%;99.82%;96.23%;95.69%;95.51%;95.33%;95.51%;95.69%;96.05%;96.05%;96.23%	1125.54;1124.0;1124.0;1123.61;1123.61;1123.61;1121.69;1121.69;1121.3;1119.38;1118.99;993.801;974.541;973.385;966.066;963.755;961.444;961.059;957.977;957.977	gi|548607345|gb|ERM06721.1| methyl-accepting chemotaxis protein [Pantoea agglomerans Tx10]/gi|497944387|ref|WP_010258543.1|MULTISPECIES: methyl-accepting chemotaxis protein [Pantoea]/gi|666373490|gb|KEY43627.1| methyl-accepting chemotaxis protein IV [Pantoea agglomerans]/gi|632529946|gb|KDA93373.1| methyl-accepting chemotaxis protein [Pantoea agglomerans Eh318]	T296_17000;AFL22_00865;tsr7;T296_17000;PanABDRAFT_1405;EP46_03490;PanABDRAFT_1405;AFL22_00865;AL522_15595;AFL22_00865;AL522_15595;tsr7;PanABDRAFT_1405;AL522_15595;EP46_03490;T296_17000;AFL22_00865;T296_17000;PanABDRAFT_1405;EP46_03490;PanABDRAFT_1405;AFL22_00865;AFL22_00865;AL522_15595;AL522_15595;PanABDRAFT_1405;EP46_03490;PanABDRAFT_1405;EP46_03490;T296_17000;EP46_03490;T296_17000;PanABDRAFT_14…	1408177;1690502;712898;1408177;517433;1522060;517433;1690502;549;1690502;549;712898;517433;549;1522060;1408177;1690502;1408177;517433;1522060;517433;1690502;1690502;549;549;517433;1522060;517433;1522060;1408177;1522060;1408177;517433;712898;712898;1690502;1522060;712898;712898;1522060;549;549;1690502;1690502;712898;1408177;1690502;712898;549;1408177;712898;517433;549;549;712898;1690502;712898;140…	GO:0006935-IEA;GO:0004888-IEA;GO:0007165-IEA;GO:0016020-IEA;GO:0016021-IEA;GO:0004871-IEA	chemotaxis-IEA;transmembrane signaling receptor activity-IEA;signal transduction-IEA;membrane-IEA;integral component of membrane-IEA;signal transducer activity-IEA	4	GO:0006935;GO:0004888;GO:0007165;GO:0016021	signal transduction;transmembrane signaling receptor activity;integral component of membrane;chemotaxis	Cellular Component;Molecular Function;Biological Process;Biological Process			noIPR;noIPR;IPR004090;IPR003660;IPR004089;noIPR;IPR004089;IPR003660;IPR003122;IPR003122;noIPR;noIPR;IPR004091;IPR004089;IPR003660;noIPR;noIPR;IPR003660;noIPR;IPR003122	FAMILY;FAMILY;FAMILY;DOMAIN;DOMAIN;DOMAIN;DOMAIN;DOMAIN;DOMAIN;DOMAIN;DOMAIN;DOMAIN;PTM;DOMAIN;DOMAIN;DOMAIN;DOMAIN;DOMAIN;DOMAIN;DOMAIN	Ferric binding protein;Ferric binding protein;Chemotaxis methyl-accepting receptor;HAMP domain;Methyl-accepting chemotaxis protein (MCP) signalling domain;Methyl-accepting chemotaxis protein (MCP) signalling domain;Methyl-accepting chemotaxis protein (MCP) signalling domain;HAMP domain;Chemotaxis methyl-accepting receptor, ligand-binding;Chemotaxis methyl-accepting receptor, ligand-binding;Chemot…	Coil (COILS);Coil (COILS);PR00260 (PRINTS);SM00304 (SMART);SM00283 (SMART);G3DSA:1.10.287.950 (GENE3D);PF00015 (PFAM);PF00672 (PFAM);PF02203 (PFAM);G3DSA:1.20.120.30 (GENE3D);PTHR32089 (PANTHER);PTHR32089:SF48 (PANTHER);PS00538 (PROSITE_PATTERNS);PS50111 (PROSITE_PROFILES);PS50885 (PROSITE_PROFILES);cd00181 (CDD);cd11386 (CDD);cd06225 (CDD);SSF58104 (SUPERFAMILY);SSF47170 (SUPERFAMILY)	GO:0007165/GO:0016020/GO:0004871/GO:0006935;GO:0016021/GO:0007165/GO:0004871;GO:0016020/GO:0004871/GO:0007165;GO:0016020/GO:0004871/GO:0007165;GO:0016021/GO:0007165/GO:0004871;GO:0007165/GO:0016020/GO:0006935/GO:0004888;GO:0007165/GO:0016020/GO:0006935/GO:0004888;GO:0016020/GO:0004871/GO:0007165;GO:0016021/GO:0007165/GO:0004871;GO:0016021/GO:0007165/GO:0004871;GO:0007165/GO:0016020/GO:0006935/GO:…	signal transduction/membrane/signal transducer activity/chemotaxis;integral component of membrane/signal transduction/signal transducer activity;membrane/signal transducer activity/signal transduction;membrane/signal transducer activity/signal transduction;integral component of membrane/signal transduction/signal transducer activity;signal transduction/membrane/chemotaxis/transmembrane signaling …	Biological Process/Cellular Component/Molecular Function/Biological Process;Cellular Component/Biological Process/Molecular Function;Cellular Component/Molecular Function/Biological Process;Cellular Component/Molecular Function/Biological Process;Cellular Component/Biological Process/Molecular Function;Biological Process/Cellular Component/Biological Process/Molecular Function;Biological Process/…
FB99_RS10125	phosphoethanolamine transferase	MAFTLKRPLISRLTLLILAAVYIAVFLNVAYYRQVLAVMPLNDLHTTLVFLSMPLVAFSVINIVITLASFIWLDRLLAALFILLSASAQFFIHTYNIVVDRSMITNMMDTTASESFALITPQLLVTLLTSGVLMTLLLFWPRIKNQQWRGVLARLLSVLLSAALIVLIALLFYKDYASLFRNNRELVKALSPSNSIAATLSWYKHEQLQNAPLMRIGEDAHLQPSRSSGKPNLTILVLGETSRAQNFSLGGYGRLTNPLLAKDDVIYFPHTTSCGTATAVSVPCMFSNMPRAHYDDVLAAHQEGLLDIIQRAGISVLWNENDGGCKGACDRVPHQDMTSLNLPGMCIDGECYDDVLFHGLDDYISQLKGNAVIVLHTIGSHGPTYSHRYPPQFRQFEPT…	542	20	0	0.9905	gi|727316592|ref|WP_033772018.1|phosphoethanolamine transferase EptA [Pantoea agglomerans]/gi|666373500|gb|KEY43637.1| putative metal dependent hydrolase [Pantoea agglomerans];gi|917756544|ref|WP_052270597.1|phosphoethanolamine transferase EptA [Pantoea sp. CFSAN033090]/gi|914442879|gb|KOA72346.1| hydrolase [Pantoea sp. CFSAN033090];gi|727300953|ref|WP_033757962.1|phosphoethanolamine transferase …	Pantoea agglomerans/Pantoea agglomerans;Pantoea sp. CFSAN033090/Pantoea sp. CFSAN033090;Pantoea agglomerans/Pantoea agglomerans;Pantoea agglomerans;Pantoea agglomerans;Pantoea agglomerans;Pantoea vagans;Pantoea vagans/Pantoea vagans;Pantoea agglomerans/Pantoea agglomerans Tx10;Pantoea agglomerans;Pantoea agglomerans/Pantoea agglomerans;Pantoea agglomerans/Pantoea agglomerans;Pantoea agglomerans;P…	0.0E0;0.0E0;0.0E0;0.0E0;0.0E0;0.0E0;0.0E0;0.0E0;0.0E0;0.0E0;0.0E0;0.0E0;0.0E0;0.0E0;0.0E0;0.0E0;0.0E0;0.0E0;0.0E0;0.0E0	542;542;542;542;558;616;542;542;542;542;542;542;542;542;543;542;542;542;542;542	542;542;542;542;542;542;542;542;542;542;542;542;542;542;543;542;542;542;542;542	542;541;541;540;540;540;540;540;540;540;539;539;539;540;538;539;539;539;538;538	100.00%;99.82%;99.82%;99.63%;99.63%;99.63%;99.63%;99.63%;99.63%;99.63%;99.45%;99.45%;99.45%;99.63%;99.08%;99.45%;99.45%;99.45%;99.26%;99.26%	1116.68;1113.21;1113.21;1112.44;1112.44;1112.06;1111.67;1111.29;1110.52;1110.13;1109.36;1108.21;1107.82;1107.43;1102.04;1101.66;1101.27;1100.89;1098.58;1096.26	gi|666373500|gb|KEY43637.1| putative metal dependent hydrolase [Pantoea agglomerans]/gi|727316592|ref|WP_033772018.1|phosphoethanolamine transferase EptA [Pantoea agglomerans]	AFL22_00910;AFL22_00910;AFL22_00910;T296_17045;AFL22_00910;AFL22_00910;T296_17045;AFL22_00910;T296_17045;T296_17045;T296_17045;AFL22_00910;AFL22_00910;AFL22_00910;T296_17045;AFL22_00910;AFL22_00910;T296_17045;T296_17045;T296_17045;AFL22_00910;T296_17045;T296_17045;T296_17045	1690502;1690502;1690502;1408177;1690502;1690502;1408177;1690502;1408177;1408177;1408177;1690502;1690502;1690502;1408177;1690502;1690502;1408177;1408177;1408177;1690502;1408177;1408177;1408177	GO:0008152-IEA;GO:0003824-IEA;GO:0016020-IEA;GO:0008484-IEA;GO:0016021-IEA;GO:0016787-IEA	metabolic process-IEA;catalytic activity-IEA;membrane-IEA;sulfuric ester hydrolase activity-IEA;integral component of membrane-IEA;hydrolase activity-IEA	3	GO:0008484;GO:0008152;GO:0016021	sulfuric ester hydrolase activity;metabolic process;integral component of membrane	Cellular Component;Molecular Function;Biological Process			IPR000917;IPR012549;IPR017849;noIPR;noIPR;IPR017850	DOMAIN;DOMAIN;DOMAIN;DOMAIN;DOMAIN;DOMAIN	Sulfatase, N-terminal;Domain of unknown function DUF1705;Alkaline phosphatase-like, alpha/beta/alpha;Alkaline phosphatase-like, alpha/beta/alpha;Alkaline phosphatase-like, alpha/beta/alpha;Alkaline-phosphatase-like, core domain	PF00884 (PFAM);PF08019 (PFAM);G3DSA:3.40.720.10 (GENE3D);PTHR30443 (PANTHER);PTHR30443:SF0 (PANTHER);SSF53649 (SUPERFAMILY)	GO:0008484/GO:0008152;GO:0016021;GO:0008152/GO:0003824;GO:0003824/GO:0008152	sulfuric ester hydrolase activity/metabolic process;integral component of membrane;metabolic process/catalytic activity;catalytic activity/metabolic process	Molecular Function/Biological Process;Cellular Component;Biological Process/Molecular Function;Molecular Function/Biological Process
FB99_RS10140	flavin reductase	MHKYAFPVSKARKYLEPGPVLLLSSQYGDQHDIMTLGWHTVLEFSPSLVGCMIAGMNHSHELIRNSGQCVLNIPSASLIDEVVAIGNSHGDSIDKFEAFGLTPEPAQVVGAPMIAECFASFECQLYDDSMVANYNLFIFEIVKAHVAEQPEYPTTLHYTGEGRFSVMSDKILDKSGDFKPEMLI	184	20	7.3e-134	0.986	gi|666373504|gb|KEY43641.1|hypothetical protein FB99_20930 [Pantoea agglomerans];gi|727308415|ref|WP_033764851.1|MULTISPECIES: flavin reductase [Pantoea]/gi|910857511|gb|KNH34419.1| flavin reductase [Pantoea vagans]/gi|1009349675|gb|KYM75186.1| flavin reductase [Pantoea agglomerans];gi|1059927969|ref|WP_069026608.1|flavin reductase [Pantoea agglomerans]/gi|1057485098|gb|AOE41992.1| flavin reducta…	Pantoea agglomerans;Pantoea/Pantoea vagans/Pantoea agglomerans;Pantoea agglomerans/Pantoea agglomerans;Pantoea;Pantoea agglomerans/Pantoea agglomerans;Pantoea agglomerans Tx10/Pantoea agglomerans Eh318/Pantoea agglomerans;Pantoea agglomerans;Pantoea;Pantoea/Pantoea ananatis;Pantoea agglomerans/Pantoea agglomerans;Pantoea agglomerans;Pantoea sp. CFSAN033090/Pantoea sp. CFSAN033090;Pantoea agglomer…	7.3E-134;1.7E-133;2.6E-133;5.9E-133;6.0E-133;7.1E-133;1.4E-132;1.6E-132;2.0E-132;2.1E-132;2.4E-132;5.0E-132;5.0E-132;4.9E-129;9.4E-129;2.0E-128;1.6E-126;2.1E-126;2.2E-126;3.7E-126	188;184;184;184;184;188;188;184;184;188;188;184;184;188;188;188;188;188;184;184	184;184;184;184;184;184;184;184;184;184;184;184;184;184;184;184;184;184;184;184	184;184;184;184;184;183;183;183;183;183;183;183;183;181;181;180;179;178;179;179	100.00%;100.00%;100.00%;100.00%;100.00%;99.46%;99.46%;99.46%;99.46%;99.46%;99.46%;99.46%;99.46%;98.37%;98.37%;97.83%;97.28%;96.74%;97.28%;97.28%	385.571;384.415;384.03;382.874;382.874;382.874;382.104;381.719;381.719;381.719;381.719;380.563;380.563;373.244;372.474;371.703;366.696;366.311;366.311;365.54	gi|666373504|gb|KEY43641.1|hypothetical protein FB99_20930 [Pantoea agglomerans]	Pvag_1738;T296_17065;T296_17065;Pvag_1738;AL522_15655;AFL22_00925;AL522_15655;AFL22_00925;Pvag_1738;Pvag_1738;AL522_15655;AFL22_00925;T296_17065;AFL22_00925;Pvag_1738;AFL22_00925;AL522_15655;Pvag_1738;AL522_15655;AFL22_00925;AL522_15655	712898;1408177;1408177;712898;549;1690502;549;1690502;712898;712898;549;1690502;1408177;1690502;712898;1690502;549;712898;549;1690502;549	GO:0016491-IEA;GO:0010181-IEA;GO:0055114-IEA	oxidoreductase activity-IEA;FMN binding-IEA;oxidation-reduction process-IEA	3	GO:0010181;GO:0016491;GO:0055114	FMN binding;oxidation-reduction process;oxidoreductase activity	Molecular Function;Molecular Function;Biological Process			IPR002563;IPR002563;IPR012349;noIPR;noIPR;IPR012349	DOMAIN;DOMAIN;DOMAIN;DOMAIN;DOMAIN;DOMAIN	Flavin reductase like domain;Flavin reductase like domain;FMN-binding split barrel;FMN-binding split barrel;FMN-binding split barrel;FMN-binding split barrel	SM00903 (SMART);PF01613 (PFAM);G3DSA:2.30.110.10 (GENE3D);PTHR30466 (PANTHER);PTHR30466:SF6 (PANTHER);SSF50475 (SUPERFAMILY)	GO:0010181;GO:0010181;GO:0055114/GO:0016491/GO:0010181;GO:0055114/GO:0016491/GO:0010181	FMN binding;FMN binding;oxidation-reduction process/oxidoreductase activity/FMN binding;oxidation-reduction process/oxidoreductase activity/FMN binding	Molecular Function;Molecular Function;Biological Process/Molecular Function/Molecular Function;Biological Process/Molecular Function/Molecular Function
FB99_RS10280	MULTISPECIES: hypothetical protein	MATINSTKAPMSYRRKVILGCVLLSCSMICILMTIIFLYVSNTANKRVEEIRADYRLIAARRDDRVELLTDQVAAIQHKLDAIPDRIADKTVIKVKEVVTESEVPAVKSGHKP	113	20	1.7e-74	0.9215	gi|498356682|ref|WP_010670838.1|MULTISPECIES: hypothetical protein [Pantoea]/gi|548608707|gb|ERM08078.1| hypothetical protein L584_23150 [Pantoea agglomerans Tx10]/gi|632529986|gb|KDA93413.1| hypothetical protein T296_17210 [Pantoea agglomerans Eh318]/gi|687256576|gb|KGD79735.1| hypothetical protein ID10_08500 [Pantoea agglomerans]/gi|910853132|gb|KNH30204.1| hypothetical protein ACS76_17440 [Pan…	Pantoea/Pantoea agglomerans Tx10/Pantoea agglomerans Eh318/Pantoea agglomerans/Pantoea vagans/Pantoea sp. CFSAN033090/Pantoea agglomerans/Pantoea agglomerans/Pantoea agglomerans;Pantoea/Pantoea ananatis;Pantoea vagans;Pantoea agglomerans/Pantoea agglomerans;Pantoea agglomerans;Pantoea agglomerans/Pantoea agglomerans;Pantoea agglomerans;Pantoea agglomerans/Pantoea agglomerans;Pantoea vagans/Pantoe…	1.7E-74;3.1E-74;7.0E-74;7.9E-74;8.5E-72;6.5E-71;1.2E-66;1.2E-63;1.0E-60;1.4E-60;1.0E-59;1.2E-59;1.5E-55;4.8E-55;1.1E-54;4.0E-54;2.0E-53;5.8E-50;1.0E-49;2.5E-47	113;113;113;113;113;113;103;102;113;113;113;113;113;113;111;111;111;113;113;95	113;113;113;113;113;113;103;102;113;113;113;113;113;113;111;111;111;113;113;95	113;113;112;112;110;109;103;100;101;103;102;101;99;99;99;98;98;93;93;88	100.00%;100.00%;99.12%;99.12%;97.35%;96.46%;100.00%;98.04%;89.38%;91.15%;90.27%;89.38%;87.61%;87.61%;89.19%;88.29%;88.29%;82.30%;82.30%;92.63%	228.794;228.024;227.254;227.254;221.861;219.935;208.764;201.06;193.741;193.356;191.43;191.045;180.644;179.489;178.333;177.178;175.252;166.392;165.622;159.073	gi|632529986|gb|KDA93413.1| hypothetical protein T296_17210 [Pantoea agglomerans Eh318]/gi|914442908|gb|KOA72375.1| hypothetical protein AFL22_01065 [Pantoea sp. CFSAN033090]/gi|1009471714|gb|KYN65751.1| hypothetical protein IU46_011540 [Pantoea agglomerans]/gi|927597365|gb|KPA06991.1| hypothetical protein PAP10c_1677 [Pantoea agglomerans]/gi|498356682|ref|WP_010670838.1|MULTISPECIES: hypothetica…	AL522_15795;AL522_15795;TN98_12595;AFL22_01065;PanABDRAFT_3970;TN98_12595;AFL22_01065;EP46_03285;Pvag_1770;Pvag_1770;T296_17210;PanABDRAFT_3970;EP46_03285;Pvag_1770;AFL22_01065;AL522_15795;T296_17210;PanABDRAFT_3970;TN98_12595;T296_17210;Pvag_1770;T296_17210;EP46_03285;AFL22_01065;EP46_03285;AL522_15795;TN98_12595;PanABDRAFT_3970	549;549;470931;1690502;517433;470931;1690502;1522060;712898;712898;1408177;517433;1522060;712898;1690502;549;1408177;517433;470931;1408177;712898;1408177;1522060;1690502;1522060;549;470931;517433	GO:0016020-IEA;GO:0016021-IEA	membrane-IEA;integral component of membrane-IEA	1	GO:0016021	integral component of membrane	Cellular Component
FB99_RS10285	MULTISPECIES: hypothetical protein	MESSLITSMGALVLGGGAAALFWKPLLAGIASIVTSNRAGGEIITSYKEQVVLLKESNLLIREENDELRERHDRNLRRISTLETDLRLIKNAVGILLAMTETDQNDKFRNEIDRLISTLEDRSDGHD	127	20	5.2e-83	0.9495	gi|497933471|ref|WP_010247627.1|MULTISPECIES: hypothetical protein [Pantoea]/gi|548608706|gb|ERM08077.1| hypothetical protein L584_23145 [Pantoea agglomerans Tx10]/gi|610923381|gb|EZI31607.1| Hypothetical protein precursor [Pantoea agglomerans]/gi|632529987|gb|KDA93414.1| hypothetical protein T296_17215 [Pantoea agglomerans Eh318]/gi|666373535|gb|KEY43672.1| hypothetical protein FB99_21240 [Panto…	Pantoea/Pantoea agglomerans Tx10/Pantoea agglomerans/Pantoea agglomerans Eh318/Pantoea agglomerans/Pantoea agglomerans/Pantoea agglomerans/Pantoea ananatis/Pantoea vagans/Pantoea agglomerans;Pantoea/Pantoea sp. CFSAN033090/Pantoea agglomerans/Pantoea agglomerans/Pantoea agglomerans;Pantoea/Pantoea sp. aB;Pantoea/Pantoea agglomerans;Pantoea vagans/Pantoea vagans;Pantoea vagans/Pantoea vagans C9-1;…	5.2E-83;1.4E-82;3.7E-81;3.0E-80;3.3E-80;6.3E-80;2.2E-79;2.9E-78;3.3E-71;2.6E-70;2.7E-70;5.0E-60;2.7E-59;7.5E-58;5.5E-57;1.6E-55;1.9E-55;3.8E-55;4.7E-55;1.6E-54	127;127;127;127;127;127;128;128;129;129;129;101;131;127;129;129;129;129;129;129	127;127;127;127;127;127;127;127;127;127;127;101;130;124;127;127;127;127;127;127	127;127;127;126;126;126;124;125;120;119;119;101;113;112;120;118;109;119;120;119	100.00%;100.00%;100.00%;99.21%;99.21%;99.21%;97.64%;98.43%;94.49%;93.70%;93.70%;100.00%;86.92%;90.32%;94.49%;92.91%;85.83%;93.70%;94.49%;93.70%	251.521;250.366;246.899;244.588;244.588;243.817;242.276;239.58;221.861;219.55;219.55;192.2;191.43;187.578;185.652;181.8;181.8;180.644;180.644;179.104	gi|910853133|gb|KNH30205.1| hypothetical protein ACS76_17445 [Pantoea vagans]/gi|497933471|ref|WP_010247627.1|MULTISPECIES: hypothetical protein [Pantoea]/gi|768330373|gb|KJH62304.1| hypothetical protein UF13_06360 [Pantoea ananatis]/gi|1009346913|gb|KYM72424.1| hypothetical protein A3L21_03775 [Pantoea agglomerans]/gi|687256577|gb|KGD79736.1| hypothetical protein ID10_08505 [Pantoea agglomerans]…											noIPR	DOMAIN	HAMP domain	Coil (COILS)
FB99_RS10290	XRE family transcriptional regulator	MKNETLGDRIRLRRKSLQLTQKQLAQQVKVSHVAISQWEKEETLPRGENLLRLAEALGCAPAFLIDGDGPVFSESAWSGLHQIPLLAQRDVPRWLSEAGSVRHELLMHNDMALSQQSFAFRVEEQAMTPAILRNDVVIIDPTQSPQPGDCVLALQQQVVLLRTWRQRGSENGVMQFELAPVNINFPELQSSRDSLKLIGTLVELRRYRQP	210	20	1.5e-149	0.956	gi|550543502|ref|WP_022625481.1|MULTISPECIES: XRE family transcriptional regulator [Pantoea]/gi|548608705|gb|ERM08076.1| XRE family transcriptional regulator [Pantoea agglomerans Tx10]/gi|610923380|gb|EZI31606.1| XRE family transcriptional regulator [Pantoea agglomerans]/gi|666373536|gb|KEY43673.1| LexA repressor [Pantoea agglomerans]/gi|914442910|gb|KOA72377.1| XRE family transcriptional regulat…	Pantoea/Pantoea agglomerans Tx10/Pantoea agglomerans/Pantoea agglomerans/Pantoea sp. CFSAN033090;Pantoea agglomerans;Pantoea/Pantoea ananatis;Pantoea/Pantoea agglomerans Eh318/Pantoea agglomerans/Pantoea vagans/Pantoea agglomerans;Pantoea agglomerans/Pantoea agglomerans;Pantoea agglomerans;Pantoea agglomerans/Pantoea agglomerans;Pantoea agglomerans/Pantoea agglomerans;Pantoea agglomerans/Pantoea …	1.5E-149;5.1E-149;6.6E-149;1.2E-148;1.2E-148;1.2E-147;1.4E-147;6.1E-145;2.2E-142;4.2E-140;1.3E-133;7.8E-133;1.4E-131;3.7E-131;1.9E-130;3.5E-130;6.7E-130;7.5E-130;3.5E-129;1.0E-112	210;210;210;210;210;210;210;210;210;210;210;210;210;210;210;210;210;210;210;210	210;210;210;210;210;210;210;210;209;209;210;210;210;210;209;210;210;209;210;209	210;210;210;209;209;208;208;206;203;201;199;198;196;196;195;197;197;195;196;181	100.00%;100.00%;100.00%;99.52%;99.52%;99.05%;99.05%;98.10%;97.13%;96.17%;94.76%;94.29%;93.33%;93.33%;93.30%;93.81%;93.81%;93.30%;93.33%;86.60%	427.172;426.017;425.631;424.861;424.861;422.55;422.165;415.616;409.068;403.29;386.726;384.8;381.719;380.563;378.637;378.252;377.481;377.096;375.555;333.569	gi|610923380|gb|EZI31606.1| XRE family transcriptional regulator [Pantoea agglomerans]/gi|914442910|gb|KOA72377.1| XRE family transcriptional regulator [Pantoea sp. CFSAN033090]/gi|548608705|gb|ERM08076.1| XRE family transcriptional regulator [Pantoea agglomerans Tx10]/gi|550543502|ref|WP_022625481.1|MULTISPECIES: XRE family transcriptional regulator [Pantoea]/gi|666373536|gb|KEY43673.1| LexA rep…	T296_17220;TN98_12605;PanABDRAFT_3972;AFL22_01075;AFL22_01075;T296_17220;AL522_15805;TN98_12605;PanABDRAFT_3972;TN98_12605;AL522_15805;EP46_03275;EP46_03275;PanABDRAFT_3972;AL522_15805;prpA;TN98_12605;prpA;T296_17220;AFL22_01075;AL522_15805;prpA;prpA;EP46_03275;EP46_03275;AFL22_01075;T296_17220;prpA;PanABDRAFT_3972;prpA	1408177;470931;517433;1690502;1690502;1408177;549;470931;517433;470931;549;1522060;1522060;517433;549;712898;470931;712898;1408177;1690502;549;712898;712898;1522060;1522060;1690502;1408177;712898;517433;712898	GO:0003677-IEA;GO:0043565-IEA;GO:0016787-IEA	DNA binding-IEA;sequence-specific DNA binding-IEA;hydrolase activity-IEA	2	GO:0043565;GO:0016787	hydrolase activity;sequence-specific DNA binding	Molecular Function;Molecular Function			IPR001387;IPR028360;IPR001387;IPR010982;noIPR;IPR001387;noIPR;noIPR;IPR015927;IPR010982	DOMAIN;DOMAIN;DOMAIN;DOMAIN;DOMAIN;DOMAIN;DOMAIN;DOMAIN;DOMAIN;DOMAIN	Cro/C1-type helix-turn-helix domain;Peptidase S24/S26, beta-ribbon domain;Cro/C1-type helix-turn-helix domain;Lambda repressor-like, DNA-binding domain;Lambda repressor-like, DNA-binding domain;Cro/C1-type helix-turn-helix domain;Cro/C1-type helix-turn-helix domain;Cro/C1-type helix-turn-helix domain;Peptidase S24/S26A/S26B/S26C;Lambda repressor-like, DNA-binding domain	SM00530 (SMART);G3DSA:2.10.109.10 (GENE3D);PF01381 (PFAM);G3DSA:1.10.260.40 (GENE3D);PTHR10245 (PANTHER);PS50943 (PROSITE_PROFILES);cd06529 (CDD);cd00093 (CDD);SSF51306 (SUPERFAMILY);SSF47413 (SUPERFAMILY)	GO:0043565;GO:0043565;GO:0003677;GO:0043565;GO:0003677	sequence-specific DNA binding;sequence-specific DNA binding;DNA binding;sequence-specific DNA binding;DNA binding	Molecular Function;Molecular Function;Molecular Function;Molecular Function;Molecular Function
FB99_RS10295	MULTISPECIES: hypothetical protein	MLRDYLKIEAEDQLIEQRSLSLKNRGQEEVTEWIIVNSQGVKKGGVTLFDKLSTRRSWPVNYRIMQTDLQGKVVVDQLTDAL	82	20	1.3e-50	0.8815	gi|497933477|ref|WP_010247633.1|MULTISPECIES: hypothetical protein [Pantoea]/gi|548608704|gb|ERM08075.1| hypothetical protein L584_23135 [Pantoea agglomerans Tx10]/gi|610923379|gb|EZI31605.1| hypothetical protein BW31_03581 [Pantoea agglomerans]/gi|632529989|gb|KDA93416.1| hypothetical protein T296_17225 [Pantoea agglomerans Eh318]/gi|666373537|gb|KEY43674.1| hypothetical protein FB99_21260 [Pant…	Pantoea/Pantoea agglomerans Tx10/Pantoea agglomerans/Pantoea agglomerans Eh318/Pantoea agglomerans/Pantoea agglomerans/Pantoea ananatis/Pantoea vagans/Pantoea sp. CFSAN033090/Pantoea agglomerans/Pantoea agglomerans/Pantoea agglomerans;Pantoea agglomerans;Pantoea agglomerans/Pantoea agglomerans/Pantoea agglomerans;Pantoea sp. MBLJ3;Pantoea agglomerans/Pantoea agglomerans;Pantoea/Pantoea vagans C9-…	1.3E-50;6.6E-50;5.2E-49;5.0E-48;1.7E-47;2.3E-47;4.0E-47;8.1E-47;1.2E-45;2.0E-45;4.4E-39;9.7E-31;1.8E-30;1.4E-29;2.3E-29;4.0E-29;4.3E-29;4.6E-29;6.6E-29;8.3E-29	82;82;82;82;82;82;82;82;82;82;82;82;82;82;82;82;82;82;82;81	82;82;82;82;82;82;82;82;82;82;82;82;82;82;82;82;82;82;82;82	82;81;80;80;80;80;79;79;80;80;72;66;64;63;62;63;64;64;64;70	100.00%;98.78%;97.56%;97.56%;97.56%;97.56%;96.34%;96.34%;97.56%;97.56%;87.80%;80.49%;78.05%;76.83%;75.61%;76.83%;78.05%;78.05%;78.05%;85.37%	165.622;164.081;161.77;159.073;157.918;157.532;156.762;155.992;153.295;152.525;136.346;115.161;114.39;112.079;111.694;110.923;110.923;110.923;110.538;110.153	gi|497933477|ref|WP_010247633.1|MULTISPECIES: hypothetical protein [Pantoea]/gi|910853135|gb|KNH30207.1| hypothetical protein ACS76_17455 [Pantoea vagans]/gi|1009346911|gb|KYM72422.1| hypothetical protein A3L21_03765 [Pantoea agglomerans]/gi|548608704|gb|ERM08075.1| hypothetical protein L584_23135 [Pantoea agglomerans Tx10]/gi|914442911|gb|KOA72378.1| hypothetical protein AFL22_01080 [Pantoea sp.…
FB99_RS10465	hypothetical protein	MTDEKQHGDAQPSDLQIDVEGLLAAIQARTSGEVREYMEQDQTPRLELEGRVLHSYSELAEAFEIDICDYRAYEANR	77	20	7e-48	0.805	gi|727316632|ref|WP_033772058.1|hypothetical protein [Pantoea agglomerans]/gi|666373569|gb|KEY43706.1| hypothetical protein FB99_21580 [Pantoea agglomerans];gi|497933538|ref|WP_010247694.1|MULTISPECIES: hypothetical protein [Pantoea]/gi|548608682|gb|ERM08053.1| hypothetical protein L584_23020 [Pantoea agglomerans Tx10]/gi|610922958|gb|EZI31214.1| putative cytoplasmic protein [Pantoea agglomerans]…	Pantoea agglomerans/Pantoea agglomerans;Pantoea/Pantoea agglomerans Tx10/Pantoea agglomerans/Pantoea agglomerans Eh318/Pantoea agglomerans/Pantoea sp. CFSAN033090/Pantoea agglomerans/Pantoea agglomerans/Pantoea agglomerans;Pantoea/Pantoea ananatis/Pantoea vagans/Pantoea agglomerans;Pantoea agglomerans/Pantoea agglomerans;Pantoea/Pantoea vagans C9-1;Pantoea agglomerans/Pantoea agglomerans;Pantoea …	7.0E-48;6.0E-47;2.6E-46;2.4E-44;2.7E-38;1.2E-37;3.7E-36;6.7E-34;1.9E-33;6.6E-25;1.8E-24;4.8E-23;7.7E-17;1.9E-16;2.4E-16;3.1E-16;4.9E-16;1.2E-15;2.7E-15;4.7E-15	77;77;77;79;77;77;77;72;72;77;77;77;77;77;77;77;77;77;77;77	77;77;77;79;77;77;77;72;72;77;77;77;77;77;77;77;77;77;77;77	77;76;76;76;70;70;68;64;64;60;61;61;52;54;54;51;51;51;51;53	100.00%;98.70%;98.70%;96.20%;90.91%;90.91%;88.31%;88.89%;88.89%;77.92%;79.22%;79.22%;67.53%;70.13%;70.13%;66.23%;66.23%;66.23%;66.23%;68.83%	158.303;155.992;154.451;149.443;134.035;132.494;128.642;122.479;121.324;99.7525;98.5969;95.1301;78.9518;77.7962;77.7962;77.411;77.0258;75.8702;75.0998;74.3294	gi|666373569|gb|KEY43706.1| hypothetical protein FB99_21580 [Pantoea agglomerans]/gi|727316632|ref|WP_033772058.1|hypothetical protein [Pantoea agglomerans]											IPR019669	FAMILY	Uncharacterised bacterial stress protein YodD	PF10733 (PFAM)
FB99_RS10770	glutamyl-tRNA amidotransferase	MFDSLLDEDATTMAALIRSGDVSAYELTGAALARMEQREPAIQAFCTPTPELAMAQARAVDARRARGETLGALAGVPLAVKDLICTANVRTTSGSAAYKDFVPEDDDITVERLLAADAILLGKTTAPEFGYSGVGHNPLFPSPRNPWDLSMTPGGSSAGSGAAVAARLCPIALGSDGGGSVRIPAAHCGIFGFKASMGRVPLWPGCRDERYPGVSSWESLEHIGPMTRSVRDAALMMSLMAGPDMRDRHSIPCSDVDWLGAPHHLPGKLRIAFSADFGYVAVDPEVRAVVSAAVQRFAAEIGAELELADPGFSDPSAAFGALVAMESDLTGMRRMLAEQGSEMSPHLVAMLQRDWRAENFTDAITTRKAVSNCLWRFMQRFDLLITPTLAVPPFPLGMQ…	478	20	0	0.983	gi|727316682|ref|WP_033772108.1|glutamyl-tRNA amidotransferase [Pantoea agglomerans]/gi|666373636|gb|KEY43773.1| amidase [Pantoea agglomerans];gi|727323772|ref|WP_033778899.1|glutamyl-tRNA amidotransferase [Pantoea agglomerans]/gi|1009471802|gb|KYN65839.1| glutamyl-tRNA amidotransferase [Pantoea agglomerans];gi|1036451975|ref|WP_064690171.1|glutamyl-tRNA amidotransferase [Pantoea agglomerans];gi|…	Pantoea agglomerans/Pantoea agglomerans;Pantoea agglomerans/Pantoea agglomerans;Pantoea agglomerans;Pantoea agglomerans/Pantoea agglomerans Tx10;Pantoea/Pantoea sp. CFSAN033090;Pantoea ananatis/Pantoea ananatis;Pantoea agglomerans/Pantoea agglomerans/Pantoea agglomerans;Pantoea vagans;Pantoea agglomerans/Pantoea agglomerans;Pantoea agglomerans/Pantoea agglomerans Eh318;Pantoea vagans/Pantoea vaga…	0.0E0;0.0E0;0.0E0;0.0E0;0.0E0;0.0E0;0.0E0;0.0E0;0.0E0;0.0E0;0.0E0;0.0E0;0.0E0;0.0E0;0.0E0;0.0E0;0.0E0;0.0E0;0.0E0;0.0E0	478;478;478;478;478;478;478;478;478;478;478;478;478;478;478;478;478;478;478;478	478;478;478;478;478;478;478;478;478;478;478;478;478;478;478;478;478;478;478;478	478;474;474;474;473;474;474;473;473;474;473;472;472;472;470;470;470;470;466;466	100.00%;99.16%;99.16%;99.16%;98.95%;99.16%;99.16%;98.95%;98.95%;99.16%;98.95%;98.74%;98.74%;98.74%;98.33%;98.33%;98.33%;98.33%;97.49%;97.49%	967.992;959.903;954.896;954.896;954.51;954.51;954.125;953.74;952.199;951.814;951.044;949.888;949.118;948.347;944.11;944.11;942.184;941.799;900.582;900.197	gi|727316682|ref|WP_033772108.1|glutamyl-tRNA amidotransferase [Pantoea agglomerans]/gi|666373636|gb|KEY43773.1| amidase [Pantoea agglomerans]	T296_08740;AFL22_01480;T296_08740;AFL22_01480;T296_08740;AFL22_01480;gata3;gata3;gata3;gata3;AFL22_01480;T296_08740	1408177;1690502;1408177;1690502;1408177;1690502;712898;712898;712898;712898;1690502;1408177	GO:0016740-IEA;GO:0016884-IEA;GO:0016874-IEA	transferase activity-IEA;carbon-nitrogen ligase activity, with glutamine as amido-N-donor-IEA;ligase activity-IEA	2	GO:0016740;GO:0016884	transferase activity;carbon-nitrogen ligase activity, with glutamine as amido-N-donor	Molecular Function;Molecular Function			IPR023631;IPR023631;IPR000120;IPR023631	DOMAIN;DOMAIN;FAMILY;DOMAIN	Amidase signature domain;Amidase signature domain;Amidase;Amidase signature domain	G3DSA:3.90.1300.10 (GENE3D);PF01425 (PFAM);PTHR11895 (PANTHER);SSF75304 (SUPERFAMILY)	GO:0016884	carbon-nitrogen ligase activity, with glutamine as amido-N-donor	Molecular Function
FB99_RS11450	Zn-dependent oxidoreductase	MKSVVIEQPGELVVAERPLPQPAAGEVRVKVAYASICGSDVHIWHGHNPFAKYPRVIGHEFFGVIDAVGDGVDPARLGDRVAVDPVVSCGSCYPCSVGRPNVCTTLQVIGVHRDGGFSEFALAPAKNAFSLPDSIPDRLASLVEPFTIAANITAFLKPQPDDVALIYGAGPMGLTAIQVLKGVYKVKKVMVVDRLPERLALAEQSGADQLFDNNEIPLAAQLEGVQPTLIIDAACHPTILAEAAALASPAARIGLLGFSGEPCSITQQSLTSKELSLFTSRLNSNRFPQVIEWMEKGLIQPEKLVTHYFPLQEIERAMTLFEKDPRTCCKVILQMG	336	20	0	0.982	gi|498356835|ref|WP_010670991.1|Zn-dependent oxidoreductase [Pantoea agglomerans]/gi|666373778|gb|KEY43915.1| starvation sensing zinc-binding dehydrogenase [Pantoea agglomerans];gi|727311845|ref|WP_033767830.1|Zn-dependent oxidoreductase [Pantoea agglomerans]/gi|632531438|gb|KDA94762.1| oxidoreductase [Pantoea agglomerans Eh318];gi|727333528|ref|WP_033788256.1|MULTISPECIES: Zn-dependent oxidoredu…	Pantoea agglomerans/Pantoea agglomerans;Pantoea agglomerans/Pantoea agglomerans Eh318;Pantoea/Pantoea agglomerans/Pantoea ananatis/Pantoea vagans/Pantoea agglomerans/Pantoea agglomerans;Pantoea/Pantoea agglomerans Tx10;Pantoea agglomerans/Pantoea agglomerans/Pantoea agglomerans;Pantoea agglomerans/Pantoea agglomerans;Pantoea sp. CFSAN033090/Pantoea sp. CFSAN033090;Pantoea agglomerans/Pantoea aggl…	0.0E0;0.0E0;0.0E0;0.0E0;0.0E0;0.0E0;0.0E0;0.0E0;0.0E0;0.0E0;0.0E0;0.0E0;0.0E0;0.0E0;0.0E0;0.0E0;0.0E0;0.0E0;0.0E0;0.0E0	336;336;336;336;336;336;336;336;336;336;336;336;336;336;336;336;336;336;336;336	336;336;336;336;336;336;336;336;336;336;336;336;336;336;336;336;336;336;336;336	336;336;336;336;335;335;335;336;335;335;332;331;331;329;325;329;326;325;324;323	100.00%;100.00%;100.00%;100.00%;99.70%;99.70%;99.70%;100.00%;99.70%;99.70%;98.81%;98.51%;98.51%;97.92%;96.73%;97.92%;97.02%;96.73%;96.43%;96.13%	687.567;686.026;685.641;683.715;682.945;682.559;682.174;682.174;679.478;679.478;666.381;665.996;638.262;636.721;630.172;625.55;618.231;615.15;614.379;607.446	gi|666373778|gb|KEY43915.1| starvation sensing zinc-binding dehydrogenase [Pantoea agglomerans]/gi|498356835|ref|WP_010670991.1|Zn-dependent oxidoreductase [Pantoea agglomerans]	EP46_02120;EP46_02120;QU24_18010;QU24_18010;T296_09445;L579_2395;L579_2395;EP46_02120;LK04_05940;AL522_16915;rspB;EP46_02120;T296_09445;TN98_13745;EP46_02120;QU24_18010;LK04_05940;L579_2395;QU24_18010;rspB;QU24_18010;EP46_02120;LK04_05940;AFL22_20555;QU24_18010;AL522_16915;rspB;L579_2395;T296_09445;T296_09445;L579_2395;LK04_05940;QU24_18010;AFL22_20555;LK04_05940;AFL22_20555;TN98_13745;AL522_1691…	1522060;1522060;1076549;1076549;1408177;1332069;1332069;1522060;158822;549;712898;1522060;1408177;470931;1522060;1076549;158822;1332069;1076549;712898;1076549;1522060;158822;1690502;1076549;549;712898;1332069;1408177;1408177;1332069;158822;1076549;1690502;158822;1690502;470931;549;470931;1690502;712898;1690502;1408177;470931;712898;1076549;549;549;1332069;1332069;1408177;712898;470931;1408177;712…	GO:0008270-IEA;GO:0046872-IEA;GO:0016491-IEA;GO:0055114-IEA	zinc ion binding-IEA;metal ion binding-IEA;oxidoreductase activity-IEA;oxidation-reduction process-IEA	3	GO:0008270;GO:0016491;GO:0055114	oxidation-reduction process;oxidoreductase activity;zinc ion binding	Molecular Function;Molecular Function;Biological Process			IPR011032;IPR013149;IPR013154;IPR016040;IPR002085;noIPR;IPR002328;noIPR;IPR011032;IPR016040	DOMAIN;DOMAIN;DOMAIN;DOMAIN;FAMILY;FAMILY;CONSERVED_SITE;CONSERVED_SITE;DOMAIN;DOMAIN	GroES-like;Alcohol dehydrogenase, C-terminal;Alcohol dehydrogenase, N-terminal;NAD(P)-binding domain;Alcohol dehydrogenase superfamily, zinc-type;Alcohol dehydrogenase superfamily, zinc-type;Alcohol dehydrogenase, zinc-type, conserved site;Alcohol dehydrogenase, zinc-type, conserved site;GroES-like;NAD(P)-binding domain	G3DSA:3.90.180.10 (GENE3D);PF00107 (PFAM);PF08240 (PFAM);G3DSA:3.40.50.720 (GENE3D);PTHR11695 (PANTHER);PTHR11695:SF554 (PANTHER);PS00059 (PROSITE_PATTERNS);cd08261 (CDD);SSF50129 (SUPERFAMILY);SSF51735 (SUPERFAMILY)	GO:0055114;GO:0055114;GO:0008270/GO:0016491/GO:0055114;GO:0008270/GO:0055114/GO:0016491	oxidation-reduction process;oxidation-reduction process;zinc ion binding/oxidoreductase activity/oxidation-reduction process;zinc ion binding/oxidation-reduction process/oxidoreductase activity	Biological Process;Biological Process;Molecular Function/Molecular Function/Biological Process;Molecular Function/Biological Process/Molecular Function
FB99_RS11455	hexuronate transporter	MFKNLRWTLVLLLFLVYMINYLDRVALSLTVPLVEKDLAINAEQFGMIFGSFFFGYALFNFLGGLATDRYGPKIVLAVAVGAWSIFCGMTALATGFWSLLILRVLFGMAEGPICSSANKAINGWFPKKQAATAMGLLSAGSPLGGAVAGPIIGYLALAYGWRPAFVIVCCIGLVWMAFWLFFAADNPAKSKRVSEEERLLIDRLKATNPNDEVDLSETSHPFGYYLRQPIILVTAFAFFCYNYILFFFLSWFPAYLVQAHGLDIKSMSITTMIPWIVGFVGLALGGWISDKIFNITGKLLLSRKIVLVVSLLAAAICVALAGTIKDVVPAVIMMSVSIFFLYITGAIYWAIIQDVVHKSRIGSISGFIHLVGSLSGIIGPIVTGFIVHHTGKFDSAFIL…	427	20	0	0.966	gi|497934044|ref|WP_010248200.1|MULTISPECIES: MFS transporter [Pantoea]/gi|610922749|gb|EZI31005.1| MFS family transporter [Pantoea agglomerans]/gi|632531439|gb|KDA94763.1| hexuronate transporter [Pantoea agglomerans Eh318]/gi|666373779|gb|KEY43916.1| MFS family transporter [Pantoea agglomerans]/gi|687253765|gb|KGD76937.1| hexuronate transporter [Pantoea agglomerans]/gi|768327515|gb|KJH59465.1| h…	Pantoea/Pantoea agglomerans/Pantoea agglomerans Eh318/Pantoea agglomerans/Pantoea agglomerans/Pantoea ananatis/Pantoea vagans/Pantoea sp. CFSAN033090/Pantoea agglomerans/Pantoea agglomerans/Pantoea agglomerans/Pantoea agglomerans;Pantoea agglomerans/Pantoea agglomerans;Pantoea agglomerans/Pantoea agglomerans Tx10;Type-F symbiont of Plautia stali;Pantoea sp. Sc1/Pantoea sp. Sc1;Pantoea anthophila/…	0.0E0;0.0E0;0.0E0;0.0E0;0.0E0;0.0E0;0.0E0;0.0E0;0.0E0;0.0E0;0.0E0;0.0E0;0.0E0;0.0E0;0.0E0;0.0E0;0.0E0;0.0E0;0.0E0;0.0E0	427;427;427;427;427;427;427;427;427;427;427;427;427;427;427;427;427;427;427;427	427;427;427;427;427;427;427;427;427;427;427;427;426;426;426;426;426;426;426;427	427;426;426;423;423;422;424;423;422;421;422;422;405;404;404;399;399;399;399;399	100.00%;99.77%;99.77%;99.06%;99.06%;98.83%;99.30%;99.06%;98.83%;98.59%;98.83%;98.83%;95.07%;94.84%;94.84%;93.66%;93.66%;93.66%;93.66%;93.44%	853.203;851.662;850.507;835.099;834.328;833.173;833.173;831.632;831.247;830.091;829.706;829.321;773.081;769.615;769.615;768.074;766.148;763.066;762.681;761.525	gi|1057481626|gb|AOE38520.1| hexuronate transporter [Pantoea agglomerans]/gi|1009471930|gb|KYN65967.1| hexuronate transporter [Pantoea agglomerans]/gi|914438932|gb|KOA68513.1| hexuronate transporter [Pantoea sp. CFSAN033090]/gi|497934044|ref|WP_010248200.1|MULTISPECIES: MFS transporter [Pantoea]/gi|1009346706|gb|KYM72217.1| hexuronate transporter [Pantoea agglomerans]/gi|610922749|gb|EZI31005.1| …	AL522_16920;AL522_16920;T296_09450;NH00_10660;PanABDRAFT_2594;Pat9b_2615;AFL22_20560;Pat9b_2615;AL522_16920;TN98_13750;EP46_02115;PanABDRAFT_2594;PanABDRAFT_2594;AFL22_20560;AL522_16920;PanABDRAFT_2594;EP46_02115;Pvag_2006;EP46_02115;L579_2396;TN98_13750;T296_09450;TN98_13750;EP46_02115;Pvag_2006;NH00_10660;TN98_13750;NH00_10660;EP46_02115;TN98_13750;L579_2396;T296_09450;T296_09450;AFL22_20560;T2…	549;549;1408177;69218;517433;592316;1690502;592316;549;470931;1522060;517433;517433;1690502;549;517433;1522060;712898;1522060;1332069;470931;1408177;470931;1522060;712898;69218;470931;69218;1522060;470931;1332069;1408177;1408177;1690502;1408177;1522060;517433;549;712898;1332069;712898;549;470931;1690502;592316;592316;69218;1522060;69218;592316;1522060;517433;1690502;1408177;592316;1690502;1690502…	GO:0055085-IEA;GO:0016020-IEA;GO:0016021-IEA;GO:0006810-IEA;GO:0005215-IEA	transmembrane transport-IEA;membrane-IEA;integral component of membrane-IEA;transport-IEA;transporter activity-IEA	3	GO:0055085;GO:0016021;GO:0005215	transporter activity;transmembrane transport;integral component of membrane	Cellular Component;Molecular Function;Biological Process			noIPR;noIPR;IPR000849;IPR011701;noIPR;noIPR;IPR020846;IPR020846;IPR020846	DOMAIN;DOMAIN;FAMILY;FAMILY;FAMILY;FAMILY;DOMAIN;DOMAIN;DOMAIN	Winged helix-turn-helix DNA-binding domain;Winged helix-turn-helix DNA-binding domain;Sugar phosphate transporter;Major facilitator superfamily;Major facilitator superfamily;Major facilitator superfamily;Major facilitator superfamily domain;Major facilitator superfamily domain;Major facilitator superfamily domain	G3DSA:1.20.1250.20 (GENE3D);G3DSA:1.20.1250.20 (GENE3D);PIRSF002808 (PIRSF);PF07690 (PFAM);PTHR11662 (PANTHER);PTHR11662:SF257 (PANTHER);PS50850 (PROSITE_PROFILES);cd06174 (CDD);SSF103473 (SUPERFAMILY)	GO:0006810/GO:0016021/GO:0005215;GO:0016021/GO:0055085	transport/integral component of membrane/transporter activity;integral component of membrane/transmembrane transport	Biological Process/Cellular Component/Molecular Function;Cellular Component/Biological Process
FB99_RS11750	4-phosphopantetheinyl transferase	MRYPDLPLPPVAGGFILSRHINRSDPLLAVSQFDPQKYQDGLAIEWDIPLPARLQQAVSKRRAEYLASRLLVRSVMAELGIADFILTNAADRSPCWPAGIQASLSHSAGIVVVAATRQPCAVGVDVEQFMSETTAHETAELLMNEQEQHLLRTLPVSFCAAATLLFSLKESVYKAMWPQLLQPMDFPDAELVSVDFSQQRATLRLTQDFSGCFAMGTLLEASFVWRDTQVITLITHRL	238	20	2e-172	0.963	gi|727316855|ref|WP_033772280.1|4'-phosphopantetheinyl transferase [Pantoea agglomerans]/gi|666373837|gb|KEY43974.1| phosphopantetheinyl transferase entD [Pantoea agglomerans];gi|497934197|ref|WP_010248353.1|MULTISPECIES: 4'-phosphopantetheinyl transferase [Pantoea]/gi|548609602|gb|ERM08916.1| 4-phosphopantetheinyl transferase [Pantoea agglomerans Tx10];gi|983528885|ref|WP_060680625.1|4-phosphopa…	Pantoea agglomerans/Pantoea agglomerans;Pantoea/Pantoea agglomerans Tx10;Pantoea agglomerans/Pantoea agglomerans;Pantoea agglomerans;Pantoea agglomerans/Pantoea agglomerans;Pantoea agglomerans/Pantoea agglomerans;Pantoea agglomerans/Pantoea agglomerans;Pantoea agglomerans;Pantoea agglomerans/Pantoea agglomerans;Pantoea/Pantoea agglomerans Eh318/Pantoea sp. CFSAN033090;Pantoea agglomerans/Pantoea …	2.0E-172;3.2E-171;8.0E-170;1.5E-169;4.2E-169;2.6E-168;2.9E-167;6.5E-167;2.0E-166;3.4E-166;9.3E-166;4.5E-165;4.6E-165;3.8E-164;5.4E-164;3.2E-162;8.1E-144;4.7E-143;1.3E-138;1.6E-137	238;238;238;238;238;238;238;242;242;238;238;238;238;242;238;242;238;247;238;238	238;238;238;238;238;238;238;238;238;238;238;238;238;238;238;238;238;238;238;238	238;238;237;236;236;236;234;235;235;234;234;233;233;232;232;232;215;215;210;209	100.00%;100.00%;99.58%;99.16%;99.16%;99.16%;98.32%;98.74%;98.74%;98.32%;98.32%;97.90%;97.90%;97.48%;97.48%;97.48%;90.34%;90.34%;88.24%;87.82%	487.649;484.567;480.715;480.33;479.174;476.863;474.552;473.781;472.626;471.855;470.7;468.774;468.774;466.848;466.077;461.84;414.846;413.305;401.749;399.053	gi|666373837|gb|KEY43974.1| phosphopantetheinyl transferase entD [Pantoea agglomerans]/gi|727316855|ref|WP_033772280.1|4'-phosphopantetheinyl transferase [Pantoea agglomerans]	T296_07330;AFL22_20860;AL522_17380;AL522_17380;AFL22_20860;AL522_17380;T296_07330;AL522_17380;AL522_17380;T296_07330;PanABDRAFT_2651;T296_07330;T296_07330;AFL22_20860;AFL22_20860;AFL22_20860;AFL22_20860;AFL22_20860;AFL22_20860;AFL22_20860;T296_07330;PanABDRAFT_2651;T296_07330;AL522_17380;PanABDRAFT_2651;AL522_17380;AL522_17380;T296_07330;T296_07330;PanABDRAFT_2651;AFL22_20860;PanABDRAFT_2651;AFL2…	1408177;1690502;549;549;1690502;549;1408177;549;549;1408177;517433;1408177;1408177;1690502;1690502;1690502;1690502;1690502;1690502;1690502;1408177;517433;1408177;549;517433;549;549;1408177;1408177;517433;1690502;517433;1690502;549;549;1408177;549;517433;1408177;1690502;1408177;549	GO:0000287-IEA;GO:0009366-IEA;GO:0016780-IEA;GO:0008897-IEA;GO:0016740-IEA;GO:0009239-IEA	magnesium ion binding-IEA;enterobactin synthetase complex-IEA;phosphotransferase activity, for other substituted phosphate groups-IEA;holo-[acyl-carrier-protein] synthase activity-IEA;transferase activity-IEA;enterobactin biosynthetic process-IEA	4	GO:0000287;GO:0009366;GO:0009239;GO:0008897	magnesium ion binding;holo-[acyl-carrier-protein] synthase activity;enterobactin biosynthetic process;enterobactin synthetase complex	Cellular Component;Molecular Function;Molecular Function;Biological Process	EC:2.7.8.7	Holo-[acyl-carrier-protein] synthase	IPR003542;IPR008278;IPR008278;IPR008278;noIPR;noIPR;IPR008278	FAMILY;DOMAIN;DOMAIN;DOMAIN;DOMAIN;DOMAIN;DOMAIN	Enterobactin synthetase-like, component D;4'-phosphopantetheinyl transferase superfamily;4'-phosphopantetheinyl transferase superfamily;4'-phosphopantetheinyl transferase superfamily;4'-phosphopantetheinyl transferase superfamily;4'-phosphopantetheinyl transferase superfamily;4'-phosphopantetheinyl transferase superfamily	PR01399 (PRINTS);G3DSA:3.90.470.20 (GENE3D);PF01648 (PFAM);G3DSA:3.90.470.20 (GENE3D);PTHR38096:SF1 (PANTHER);PTHR38096 (PANTHER);SSF56214 (SUPERFAMILY)	GO:0009366/GO:0016780/GO:0009239;GO:0000287/GO:0008897;GO:0000287/GO:0008897;GO:0000287/GO:0008897;GO:0000287/GO:0008897	enterobactin synthetase complex/phosphotransferase activity, for other substituted phosphate groups/enterobactin biosynthetic process;magnesium ion binding/holo-[acyl-carrier-protein] synthase activity;magnesium ion binding/holo-[acyl-carrier-protein] synthase activity;magnesium ion binding/holo-[acyl-carrier-protein] synthase activity;magnesium ion binding/holo-[acyl-carrier-protein] synthase ac…	Cellular Component/Molecular Function/Biological Process;Molecular Function/Molecular Function;Molecular Function/Molecular Function;Molecular Function/Molecular Function;Molecular Function/Molecular Function
FB99_RS12780	Sulfur reduction	MRSVVSYALIAIIGGVVGAAVTQSGEIYDKVTRHFATEPQEAPGFWSTPAIEGYGKIHYEPDAAFKPVAGLSNKIVFQITRSDGAMTAPNLGLERVARVVNLYIASGIPADQLKFVVSVTGDATPAMLDNAHFKKFYGIENPNLKLINELNQAGVKVSVCDQSVAFHHYPNNWIDKSVVHALSSPTTVSTLQNQGYAWLAM	201	20	1.3e-145	0.9655	gi|498357184|ref|WP_010671340.1|MULTISPECIES: sulfur reduction protein DsrE [Pantoea]/gi|610922486|gb|EZI30742.1| Sulfur reduction protein DsrE [Pantoea agglomerans]/gi|632529174|gb|KDA92636.1| sulfur reduction protein DsrE [Pantoea agglomerans Eh318]/gi|666374044|gb|KEY44181.1| hypothetical protein FB99_26330 [Pantoea agglomerans]/gi|687254021|gb|KGD77193.1| sulfur reduction protein DsrE [Pantoe…	Pantoea/Pantoea agglomerans/Pantoea agglomerans Eh318/Pantoea agglomerans/Pantoea agglomerans/Pantoea ananatis/Pantoea vagans/Pantoea sp. CFSAN033090/Pantoea agglomerans/Pantoea agglomerans/Pantoea agglomerans/Pantoea agglomerans;Pantoea/Pantoea agglomerans Tx10;Pantoea agglomerans;Pantoea agglomerans;Pantoea agglomerans/Pantoea agglomerans;Pantoea vagans/Pantoea vagans C9-1;Pantoea vagans/Pantoe…	1.3E-145;2.4E-145;3.5E-145;3.6E-145;5.8E-145;5.2E-144;1.9E-143;2.1E-143;2.2E-143;3.8E-143;7.0E-139;2.5E-138;3.6E-138;1.1E-132;7.6E-132;1.9E-124;5.9E-124;1.2E-123;1.0E-116;1.3E-114	201;201;201;201;201;201;201;201;201;201;201;201;201;201;201;201;201;201;201;201	201;201;201;201;201;201;201;201;201;201;201;201;201;201;201;201;201;201;201;201	201;201;201;201;201;201;200;200;201;200;196;195;195;192;191;186;186;185;181;176	100.00%;100.00%;100.00%;100.00%;100.00%;100.00%;99.50%;99.50%;100.00%;99.50%;97.51%;97.01%;97.01%;95.52%;95.02%;92.54%;92.54%;92.04%;90.05%;87.56%	416.387;415.616;415.231;415.231;414.846;412.535;410.994;410.994;410.994;410.223;399.438;397.897;397.512;383.645;381.719;362.844;361.688;360.918;343.199;337.806	gi|687254021|gb|KGD77193.1| sulfur reduction protein DsrE [Pantoea agglomerans]/gi|1009472152|gb|KYN66189.1| sulfur reduction protein DsrE [Pantoea agglomerans]/gi|927597221|gb|KPA06848.1| sulfur reduction protein DsrE [Pantoea agglomerans]/gi|610922486|gb|EZI30742.1| Sulfur reduction protein DsrE [Pantoea agglomerans]/gi|632529174|gb|KDA92636.1| sulfur reduction protein DsrE [Pantoea agglomerans…											IPR003787;IPR027396;IPR027396	DOMAIN;DOMAIN;DOMAIN	Sulphur relay, DsrE/F-like protein;DsrEFH-like;DsrEFH-like	PF02635 (PFAM);G3DSA:3.40.1260.10 (GENE3D);SSF75169 (SUPERFAMILY)
FB99_RS13260	kinase	MKIPNRIQPLVDDGLIDDVLQRLKSGKEADVYTVLCGGKVQCAKVYKEATQRSFKQAVQYQEGRKTRNSRNARAMQKGTKFGRKQQEESWQTAEVDALFRLANAGVRVPQPYLCIDGVLLMELVTDANGSVAPRLSDVSLSEEQAVTDFHTMIRNIVRMLCAGIVHGDLSEFNVLLDDQGPVIIDLPQAVDAAANNHAESMFERDVDNITSYYGQFAPQLLKTRYAKEIWLLYEDGKLTPETPLTGKFVEEERVVDMDSLMDEIITAEDEYYERQRASRERDEE	284	20	0	0.968	gi|497943582|ref|WP_010257738.1|MULTISPECIES: serine/threonine protein kinase [Pantoea]/gi|548611117|gb|ERM10351.1| RIO1 family serine kinase [Pantoea agglomerans Tx10]/gi|632529086|gb|KDA92548.1| RIO1 family serine kinase [Pantoea agglomerans Eh318]/gi|666374140|gb|KEY44277.1| RIO-type serine/threonine protein kinase [Pantoea agglomerans]/gi|687254113|gb|KGD77285.1| kinase [Pantoea agglomerans]/…	Pantoea/Pantoea agglomerans Tx10/Pantoea agglomerans Eh318/Pantoea agglomerans/Pantoea agglomerans/Pantoea ananatis/Pantoea vagans/Pantoea sp. CFSAN033090/Pantoea agglomerans/Pantoea agglomerans/Pantoea agglomerans;Pantoea agglomerans;Pantoea/Pantoea agglomerans/Pantoea agglomerans;Pantoea agglomerans/Pantoea agglomerans;Pantoea/Pantoea sp. aB/Pantoea agglomerans 299R;Pantoea/Pantoea vagans C9-1/…	0.0E0;0.0E0;0.0E0;0.0E0;0.0E0;0.0E0;0.0E0;0.0E0;0.0E0;0.0E0;0.0E0;0.0E0;0.0E0;0.0E0;0.0E0;0.0E0;0.0E0;0.0E0;0.0E0;0.0E0	284;284;284;284;284;284;284;284;284;284;284;284;286;284;284;286;286;284;284;286	284;284;284;284;284;284;284;284;284;284;284;284;284;284;284;284;284;284;284;284	284;284;284;283;283;282;279;278;278;276;275;273;270;269;269;271;270;270;270;270	100.00%;100.00%;100.00%;99.65%;99.65%;99.30%;98.24%;97.89%;97.89%;97.18%;96.83%;96.13%;95.07%;94.72%;94.72%;95.42%;95.07%;95.07%;95.07%;95.07%	589.726;588.186;587.8;587.03;579.326;578.556;567.0;557.37;555.444;554.673;551.592;545.428;535.413;533.487;533.102;532.717;532.717;532.332;531.561;531.176	gi|632529086|gb|KDA92548.1| RIO1 family serine kinase [Pantoea agglomerans Eh318]/gi|1057481929|gb|AOE38823.1| kinase [Pantoea agglomerans]/gi|548611117|gb|ERM10351.1| RIO1 family serine kinase [Pantoea agglomerans Tx10]/gi|687254113|gb|KGD77285.1| kinase [Pantoea agglomerans]/gi|914440252|gb|KOA69788.1| kinase [Pantoea sp. CFSAN033090]/gi|910856863|gb|KNH33754.1| kinase [Pantoea vagans]/gi|76833…	AL522_18920;TE10_21665;AL522_18920;EM595_2731;GBAG_3182;EM595_2731;PanABDRAFT_3807;TE10_21665;GBAG_3182;TE10_21665;EbC_34320;TN98_15560;T296_19775;GBAG_3182;T296_19775;TE10_21665;EP46_00180;rIO1;EM595_2731;TE10_21665;AFL22_14035;EP46_00180;AFL22_14035;PanABDRAFT_3807;TE10_21665;rIO1;EM595_2731;AFL22_14035;TN98_15560;AL522_18920;AFL22_14035;rIO1;T296_19775;PanABDRAFT_3807;TE10_21665;TE10_21665;EbC…	549;54291;549;1619313;1006004;1619313;517433;54291;1006004;54291;634500;470931;1408177;1006004;1408177;54291;1522060;712898;1619313;54291;1690502;1522060;1690502;517433;54291;712898;1619313;1690502;470931;549;1690502;712898;1408177;517433;54291;54291;634500;470931;1690502;634500;549;712898;470931;712898;517433;517433;712898;634500;1006004;1619313;1619313;1619313;1408177;470931;712898;1006004;7128…	GO:0016310-IEA;GO:0016740-IEA;GO:0016301-IEA;GO:0004674-IEA;GO:0005524-IEA;GO:0006468-IEA	phosphorylation-IEA;transferase activity-IEA;kinase activity-IEA;protein serine/threonine kinase activity-IEA;ATP binding-IEA;protein phosphorylation-IEA	3	GO:0005524;GO:0004674;GO:0006468	protein serine/threonine kinase activity;protein phosphorylation;ATP binding	Molecular Function;Molecular Function;Biological Process	EC:2.7.11	Transferring phosphorus-containing groups	IPR000687;noIPR;noIPR;noIPR;noIPR;noIPR;IPR018935;IPR011009	DOMAIN;DOMAIN;DOMAIN;DOMAIN;DOMAIN;DOMAIN;CONSERVED_SITE;DOMAIN	RIO kinase;RIO kinase;RIO kinase;RIO kinase;RIO kinase;RIO kinase;RIO kinase, conserved site;Protein kinase-like domain	SM00090 (SMART);PF01163 (PFAM);G3DSA:1.10.510.10 (GENE3D);G3DSA:3.30.200.20 (GENE3D);PTHR10593:SF19 (PANTHER);PTHR10593 (PANTHER);PS01245 (PROSITE_PATTERNS);SSF56112 (SUPERFAMILY)	GO:0004674/GO:0005524;GO:0005524/GO:0004674	protein serine/threonine kinase activity/ATP binding;ATP binding/protein serine/threonine kinase activity	Molecular Function/Molecular Function;Molecular Function/Molecular Function
FB99_RS13625	transcriptional regulator	IVTAEKLTLLLIDDHPMLRNGLKQLIALDERLQVVAEAGNGIDGLALAQQHDPDLILLDLNMPGLNGLDTLTQLREIALSGRVVVFSVSDNEEDVVSALKRGADGYLLKDMEPEALLKALHQAAAGQIVLSEALTPILVARLREAQPAQTRDINQLTRRERDILQLISDGMTNKAIARKLAISESTVKVHVKYLLKKMNLKSRLEAAVWALQNGLH	216	20	4.2e-148	0.9825	gi|687254177|gb|KGD77349.1|transcriptional regulator NarL [Pantoea agglomerans];gi|666374210|gb|KEY44347.1|transcriptional regulator NarL [Pantoea agglomerans];gi|548611850|gb|ERM11059.1|transcriptional regulator [Pantoea agglomerans Tx10];gi|768331484|gb|KJH63403.1|transcriptional regulator NarL [Pantoea ananatis];gi|742792565|gb|KIC84884.1|transcriptional regulator NarL [Pantoea agglomerans];gi…	Pantoea agglomerans;Pantoea agglomerans;Pantoea agglomerans Tx10;Pantoea ananatis;Pantoea agglomerans;Pantoea agglomerans Eh318/Pantoea agglomerans;Pantoea agglomerans;Pantoea vagans;Pantoea vagans C9-1;Pantoea;Pantoea sp. MBLJ3;Pantoea sp. aB/Pantoea agglomerans 299R;Pantoea/Pantoea vagans/Pantoea sp. CFSAN033090/Pantoea agglomerans/Pantoea agglomerans/Pantoea agglomerans;Pantoea agglomerans;Pan…	4.2E-148;1.1E-147;1.9E-147;2.0E-147;2.4E-147;7.9E-147;1.3E-146;1.3E-144;2.0E-144;3.1E-140;4.7E-139;8.2E-139;6.3E-137;1.1E-136;3.2E-136;7.8E-135;4.0E-134;1.2E-133;1.8E-133;2.7E-133	216;215;215;216;216;215;215;216;215;222;222;215;200;200;200;200;200;216;200;226	216;215;215;216;216;215;215;216;215;216;216;215;200;200;200;200;200;216;200;213	215;215;214;214;215;213;213;214;213;208;207;207;200;200;199;199;199;206;199;204	99.54%;100.00%;99.53%;99.07%;99.54%;99.07%;99.07%;99.07%;99.07%;96.30%;95.83%;96.28%;100.00%;100.00%;99.50%;99.50%;99.50%;95.37%;99.50%;95.77%	424.091;422.935;422.165;422.165;422.165;420.624;420.239;415.231;414.846;404.445;401.364;400.593;395.201;394.43;393.275;389.808;387.882;387.497;386.341;386.726	gi|687254177|gb|KGD77349.1|transcriptional regulator NarL [Pantoea agglomerans]	narL;EP46_21765;EP46_21765;T296_23025;AFL22_11920;narL;AFL22_11920;EP46_21765;PanABDRAFT_4332;AFL22_11920;narL;EP46_21765;EP46_21765;narL;EP46_21765;AFL22_11920;T296_23025;EP46_21765;AFL22_11920;T296_23025;EP46_21765;EP46_21765;T296_23025;PanABDRAFT_4332;EP46_21765;PanABDRAFT_4332;PanABDRAFT_4332;PanABDRAFT_4332;narL;AFL22_11920;AFL22_11920;AFL22_11920;AFL22_11920;AFL22_11920;T296_23025	712898;1522060;1522060;1408177;1690502;712898;1690502;1522060;517433;1690502;712898;1522060;1522060;712898;1522060;1690502;1408177;1522060;1690502;1408177;1522060;1522060;1408177;517433;1522060;517433;517433;517433;712898;1690502;1690502;1690502;1690502;1690502;1408177	GO:0003677-IEA;GO:0006351-IEA;GO:0000160-IEA;GO:0006355-IEA;GO:0005622-IEA	DNA binding-IEA;transcription, DNA-templated-IEA;phosphorelay signal transduction system-IEA;regulation of transcription, DNA-templated-IEA;intracellular-IEA	4	GO:0003677;GO:0000160;GO:0006355;GO:0005622	phosphorelay signal transduction system;intracellular;DNA binding;regulation of transcription, DNA-templated	Cellular Component;Molecular Function;Biological Process;Biological Process			IPR000792;IPR000792;IPR001789;noIPR;IPR001789;IPR000792;IPR011991;noIPR;noIPR;IPR001789;IPR000792;IPR000792;noIPR;IPR016032;IPR011006	DOMAIN;DOMAIN;DOMAIN;DOMAIN;DOMAIN;DOMAIN;DOMAIN;DOMAIN;DOMAIN;DOMAIN;DOMAIN;DOMAIN;DOMAIN;DOMAIN;DOMAIN	Transcription regulator LuxR, C-terminal;Transcription regulator LuxR, C-terminal;Signal transduction response regulator, receiver domain;Signal transduction response regulator, receiver domain;Signal transduction response regulator, receiver domain;Transcription regulator LuxR, C-terminal;Winged helix-turn-helix DNA-binding domain;Winged helix-turn-helix DNA-binding domain;Winged helix-turn-heli…	PR00038 (PRINTS);SM00421 (SMART);SM00448 (SMART);G3DSA:3.40.50.2300 (GENE3D);PF00072 (PFAM);PF00196 (PFAM);G3DSA:1.10.10.10 (GENE3D);PTHR26402 (PANTHER);PTHR26402:SF555 (PANTHER);PS50110 (PROSITE_PROFILES);PS50043 (PROSITE_PROFILES);cd06170 (CDD);cd00156 (CDD);SSF46894 (SUPERFAMILY);SSF52172 (SUPERFAMILY)	GO:0006355;GO:0006355;GO:0000160;GO:0000160;GO:0006355;GO:0000160;GO:0006355;GO:0006355;GO:0006355/GO:0003677	regulation of transcription, DNA-templated;regulation of transcription, DNA-templated;phosphorelay signal transduction system;phosphorelay signal transduction system;regulation of transcription, DNA-templated;phosphorelay signal transduction system;regulation of transcription, DNA-templated;regulation of transcription, DNA-templated;regulation of transcription, DNA-templated/DNA binding	Biological Process;Biological Process;Biological Process;Biological Process;Biological Process;Biological Process;Biological Process;Biological Process;Biological Process/Molecular Function
FB99_RS13980	GNAT family acetyltransferase	VIEIVSLSDAPQFADQIIDWQWHAFGEATSRAFFASVVNSSLIGADFPVTFVAVEAGRAVGTVGFWRCDLISRQDLFPWLAALYVDESVRGKGVSEALQQHVIAYAQAQGYPRLWLWSTFGGYYERYGWLPQGQALEYPAKPVKLYYRDL	150	20	8.3e-103	0.9595	gi|727317103|ref|WP_033772526.1|N-acetyltransferase [Pantoea agglomerans]/gi|666374282|gb|KEY44419.1| acetyltransferase [Pantoea agglomerans];gi|498356886|ref|WP_010671042.1|N-acetyltransferase [Pantoea agglomerans]/gi|610923306|gb|EZI31549.1| GNAT family acetyltransferase [Pantoea agglomerans]/gi|610928163|gb|EZI36276.1| GNAT family acetyltransferase [Pantoea agglomerans]/gi|632528933|gb|KDA9240…	Pantoea agglomerans/Pantoea agglomerans;Pantoea agglomerans/Pantoea agglomerans/Pantoea agglomerans/Pantoea agglomerans Eh318;Pantoea/Pantoea agglomerans;Pantoea/Pantoea agglomerans Tx10/Pantoea ananatis/Pantoea sp. CFSAN033090;Pantoea agglomerans/Pantoea agglomerans;Pantoea vagans/Pantoea vagans;Pantoea agglomerans/Pantoea agglomerans;Pantoea agglomerans/Pantoea agglomerans;Pantoea agglomerans/P…	8.3E-103;3.7E-101;4.9E-101;5.6E-101;1.5E-100;2.3E-100;4.5E-100;6.1E-99;6.5E-99;1.5E-98;2.8E-97;4.3E-95;2.4E-94;3.0E-93;8.2E-93;1.6E-92;3.6E-92;4.9E-90;5.2E-84;1.1E-83	150;150;150;150;150;150;150;150;150;150;150;150;150;150;149;149;150;149;149;149	150;150;150;150;150;150;150;150;150;150;150;150;150;150;149;149;150;149;149;149	150;149;149;149;148;148;148;147;147;147;146;144;143;142;141;141;141;138;133;133	100.00%;99.33%;99.33%;99.33%;98.67%;98.67%;98.67%;98.00%;98.00%;98.00%;97.33%;96.00%;95.33%;94.67%;94.63%;94.63%;94.00%;92.62%;89.26%;89.26%	303.908;299.671;299.286;298.901;298.13;297.36;296.975;293.893;293.893;293.123;289.656;284.263;282.337;279.641;278.485;277.715;276.559;271.166;256.144;254.988	gi|666374282|gb|KEY44419.1| acetyltransferase [Pantoea agglomerans]/gi|727317103|ref|WP_033772526.1|N-acetyltransferase [Pantoea agglomerans]	AFL22_12265;PanABDRAFT_1841;AFL22_12265;T296_22330;AL522_19700;PanABDRAFT_1841;T296_22330;AL522_19700;T296_22330;AFL22_12265;Pvag_2508;PanABDRAFT_1841;Pvag_2508;Pvag_2508;PanABDRAFT_1841;Pvag_2508;AFL22_12265;T296_22330;AL522_19700;AL522_19700	1690502;517433;1690502;1408177;549;517433;1408177;549;1408177;1690502;712898;517433;712898;712898;517433;712898;1690502;1408177;549;549	GO:0016740-IEA;GO:0008080-IEA	transferase activity-IEA;N-acetyltransferase activity-IEA	1	GO:0008080	N-acetyltransferase activity	Molecular Function			IPR000182;IPR016181;IPR000182;noIPR;IPR016181	DOMAIN;DOMAIN;DOMAIN;DOMAIN;DOMAIN	GNAT domain;Acyl-CoA N-acyltransferase;GNAT domain;GNAT domain;Acyl-CoA N-acyltransferase	PF00583 (PFAM);G3DSA:3.40.630.30 (GENE3D);PS51186 (PROSITE_PROFILES);cd04301 (CDD);SSF55729 (SUPERFAMILY)	GO:0008080;GO:0008080	N-acetyltransferase activity;N-acetyltransferase activity	Molecular Function;Molecular Function
FB99_RS14195	MULTISPECIES: hypothetical protein	MGFLDELAGALDGNQSEGHPPGQLQAVWHWVQEQGGIEVLLQKFQQGGLGEVFGSWIGTGDNHPVGHSEIQSAFGQDELQSLADKLGTDVKGASGTLAALLPQLIDKMSPQGHMDEQALHDNKLDLGSMVDQIFKR	136	20	7.3e-90	0.922	gi|497934689|ref|WP_010248845.1|MULTISPECIES: hypothetical protein [Pantoea]/gi|610923263|gb|EZI31506.1| hypothetical protein BW31_04333 [Pantoea agglomerans]/gi|610928120|gb|EZI36233.1| hypothetical protein BW31_00821 [Pantoea agglomerans]/gi|632528889|gb|KDA92362.1| hypothetical protein T296_22110 [Pantoea agglomerans Eh318]/gi|666374330|gb|KEY44467.1| hypothetical protein FB99_29190 [Pantoea a…	Pantoea/Pantoea agglomerans/Pantoea agglomerans/Pantoea agglomerans Eh318/Pantoea agglomerans/Pantoea agglomerans/Pantoea ananatis/Pantoea vagans/Pantoea sp. CFSAN033090/Pantoea agglomerans/Pantoea agglomerans/Pantoea agglomerans/Pantoea agglomerans;Pantoea agglomerans;Pantoea agglomerans/Pantoea agglomerans;Pantoea agglomerans/Pantoea agglomerans Tx10;Pantoea sp. 3.5.1/Pantoea sp. 3.5.1;Pantoea …	7.3E-90;4.3E-89;7.2E-89;8.1E-89;1.6E-85;6.5E-85;3.8E-78;1.3E-77;2.4E-77;3.3E-77;4.4E-77;6.5E-77;4.0E-76;1.3E-75;3.3E-68;2.0E-67;4.0E-67;7.8E-67;8.4E-67;2.4E-60	136;136;136;136;136;136;136;136;183;136;136;136;136;136;136;136;136;136;136;138	136;136;136;136;136;136;136;136;136;136;136;136;136;136;136;136;136;136;136;138	136;135;135;135;132;131;127;127;126;126;126;126;125;125;120;119;119;118;118;116	100.00%;99.26%;99.26%;99.26%;97.06%;96.32%;93.38%;93.38%;92.65%;92.65%;92.65%;92.65%;91.91%;91.91%;88.24%;87.50%;87.50%;86.76%;86.76%;84.06%	269.626;267.7;267.314;266.929;258.84;257.299;239.965;238.81;239.58;237.654;237.269;236.884;234.958;233.417;214.542;212.616;211.846;211.075;211.075;194.897	gi|632528889|gb|KDA92362.1| hypothetical protein T296_22110 [Pantoea agglomerans Eh318]/gi|666374330|gb|KEY44467.1| hypothetical protein FB99_29190 [Pantoea agglomerans]/gi|914440700|gb|KOA70222.1| hypothetical protein AFL22_12480 [Pantoea sp. CFSAN033090]/gi|1057482085|gb|AOE38979.1| hypothetical protein BEE12_03320 [Pantoea agglomerans]/gi|1009472399|gb|KYN66436.1| hypothetical protein IU46_015…											IPR027405;IPR009282;IPR027405	DOMAIN;FAMILY;DOMAIN	YidB-like;Protein of unknown function DUF937;YidB-like	G3DSA:1.10.10.690 (GENE3D);PF06078 (PFAM);SSF140804 (SUPERFAMILY)
FB99_RS14220	ligase	MTNKISRNGLTLMVNFSVIALCLALSLNMFVTGLPQKIFYLVSYLSVASVLYGLVRRRVEFKENGFYIALFAVLIIFALIRLFWAIHVKGIETAPSSDAITNMGNYLLGAKRLLMGAFVLLSLAVYGDRVSLTTLRVGKGLILIGLLITLGFGIHEHLYTENIRIKLTTEAASMSSYMILFIYCAWLWLSRYETHAYWKVADIAVLAVTFALLYLCGTRVTLIALIAVGLLFLVQTYRLSLLTNWRISALLVGVMAVLILMTSNRWVEGVQDIENFGSNSSTSLGARVAIWGGAVNFIEHHGGFATPDARTTEARQFITAHYPLNVEGFTNVKYNMHNEFLEVTSLQGWLGTASLALLYLTVLAGWLKKCDLRGVALPMVALFTTGLTDSVLPYNQTAT…	422	20	0	0.9845	gi|727317124|ref|WP_033772547.1|ligase [Pantoea agglomerans]/gi|610923258|gb|EZI31501.1| Ligase [Pantoea agglomerans]/gi|610928115|gb|EZI36228.1| Ligase [Pantoea agglomerans];gi|727314166|ref|WP_033769900.1|ligase [Pantoea agglomerans]/gi|632528884|gb|KDA92357.1| ligase [Pantoea agglomerans Eh318];gi|657722829|ref|WP_029519409.1|ligase [Pantoea agglomerans];gi|657723056|ref|WP_029519636.1|ligase …	Pantoea agglomerans/Pantoea agglomerans/Pantoea agglomerans;Pantoea agglomerans/Pantoea agglomerans Eh318;Pantoea agglomerans;Pantoea sp. SL1_M5;Pantoea ananatis/Pantoea ananatis;Pantoea agglomerans/Pantoea agglomerans Tx10;Pantoea agglomerans/Pantoea agglomerans;Pantoea vagans/Pantoea vagans;Pantoea agglomerans/Pantoea agglomerans;Pantoea/Pantoea sp. CFSAN033090;Pantoea agglomerans/Pantoea agglo…	0.0E0;0.0E0;0.0E0;0.0E0;0.0E0;0.0E0;0.0E0;0.0E0;0.0E0;0.0E0;0.0E0;0.0E0;0.0E0;0.0E0;0.0E0;0.0E0;0.0E0;0.0E0;0.0E0;0.0E0	422;422;422;422;422;422;422;422;422;422;422;422;422;422;410;422;419;390;407;422	422;422;422;422;422;422;422;422;422;422;422;422;422;422;410;422;417;390;405;421	422;422;421;421;422;422;421;421;421;421;420;420;421;420;410;401;399;390;388;399	100.00%;100.00%;99.76%;99.76%;100.00%;100.00%;99.76%;99.76%;99.76%;99.76%;99.53%;99.53%;99.76%;99.53%;100.00%;95.02%;95.68%;100.00%;95.80%;94.77%	848.581;847.81;846.269;845.499;845.114;845.114;844.343;843.188;842.803;842.032;840.491;838.18;838.18;835.869;824.698;779.245;778.089;775.007;758.444;753.436	gi|727317124|ref|WP_033772547.1|ligase [Pantoea agglomerans]/gi|610928115|gb|EZI36228.1| Ligase [Pantoea agglomerans]/gi|610923258|gb|EZI31501.1| Ligase [Pantoea agglomerans]	AFL22_12505;T296_22085;AFL22_12505;T296_22085;T296_22085;PanABDRAFT_1889;AFL22_12505;PanABDRAFT_1889;T296_22085;T296_22085;PanABDRAFT_1889;PanABDRAFT_1889;AFL22_12505;AFL22_12505;T296_22085;AFL22_12505	1690502;1408177;1690502;1408177;1408177;517433;1690502;517433;1408177;1408177;517433;517433;1690502;1690502;1408177;1690502	GO:0016020-IEA;GO:0016021-IEA;GO:0016874-IEA	membrane-IEA;integral component of membrane-IEA;ligase activity-IEA	2	GO:0016021;GO:0016874	ligase activity;integral component of membrane	Cellular Component;Molecular Function			IPR007016	FAMILY	O-antigen ligase-related	PF04932 (PFAM)
FB99_RS14225	glycosyl transferase	MDKPMKNNDNVRKQRIVLVTDLMAGRGGMENVTGQLIKALNAEPGTEAGLFIINSGEESHSRAWTANAVLAESVCTLRNKKIKNLIHTLRMAAFFRRYQPDHVLTLNTIPCLMTRRAITLSGRKIVLSSWMHLPPRERYRPHYLLRADHHFAISNQIKEQLVELGARATDVDVIYNPIKRNDTVIGRPQALKFLYIGRVHYQRQKQLKDLFDALQQLDAPWTLEIVGDGEDLTQCQHYVTQLGIQDRITWHGWQENAWEYVIRHIRQVTCLVMTSNFEGFPLILLEAMSRGVYCVSSDCISGPAEIIQNGINGQLYPTHDSMALAAILNAMSGDFYFPDHQAIKASITGFYEENYMKHLMSVFNRLTEVKHDE	373	20	0	0.989	gi|913974190|ref|WP_050499114.1|glycosyl transferase [Pantoea agglomerans]/gi|666374338|gb|KEY44475.1| UDP-D-galactose:(glucosyl)lipopolysaccharide-1,6-D-galactosyltransferase [Pantoea agglomerans];gi|917455347|ref|WP_052061765.1|glycosyl transferase [Pantoea agglomerans]/gi|687254294|gb|KGD77466.1| glycosyl transferase family 1 [Pantoea agglomerans];gi|1010916639|ref|WP_061902044.1|glycosyl tran…	Pantoea agglomerans/Pantoea agglomerans;Pantoea agglomerans/Pantoea agglomerans;Pantoea agglomerans/Pantoea agglomerans;Pantoea/Pantoea vagans;Pantoea agglomerans;Pantoea agglomerans/Pantoea agglomerans;Pantoea agglomerans;Pantoea agglomerans;Pantoea ananatis;Pantoea/Pantoea agglomerans Tx10/Pantoea agglomerans;Pantoea vagans;Pantoea sp. CFSAN033090/Pantoea sp. CFSAN033090;Pantoea agglomerans/Pan…	0.0E0;0.0E0;0.0E0;0.0E0;0.0E0;0.0E0;0.0E0;0.0E0;0.0E0;0.0E0;0.0E0;0.0E0;0.0E0;0.0E0;0.0E0;0.0E0;0.0E0;0.0E0;0.0E0;0.0E0	382;382;382;382;382;389;382;389;373;382;382;382;382;382;382;382;382;373;382;382	373;373;373;373;373;373;373;373;373;373;373;373;373;373;373;373;373;373;373;373	373;372;373;373;372;373;373;373;372;372;373;372;371;371;371;369;368;368;361;361	100.00%;99.73%;100.00%;100.00%;99.73%;100.00%;100.00%;100.00%;99.73%;99.73%;100.00%;99.73%;99.46%;99.46%;99.46%;98.93%;98.66%;98.66%;96.78%;96.78%	785.793;783.867;783.482;782.711;782.711;782.326;781.556;781.556;781.556;781.556;781.171;781.171;779.63;778.859;778.089;775.007;772.696;771.926;738.413;736.487	gi|666374338|gb|KEY44475.1| UDP-D-galactose:(glucosyl)lipopolysaccharide-1,6-D-galactosyltransferase [Pantoea agglomerans]/gi|913974190|ref|WP_050499114.1|glycosyl transferase [Pantoea agglomerans]	AFL22_12510;AFL22_12510;T296_22080;T296_22080	1690502;1690502;1408177;1408177	GO:0016740-IEA	transferase activity-IEA	1	GO:0016740	transferase activity	Molecular Function			IPR001296;IPR028098;noIPR;noIPR;noIPR;noIPR	DOMAIN;DOMAIN;DOMAIN;DOMAIN;DOMAIN;DOMAIN	Glycosyl transferase, family 1;Glycosyltransferase subfamily 4-like, N-terminal domain;Glycosyltransferase subfamily 4-like, N-terminal domain;Glycosyltransferase subfamily 4-like, N-terminal domain;Glycosyltransferase subfamily 4-like, N-terminal domain;Glycosyltransferase subfamily 4-like, N-terminal domain	PF00534 (PFAM);PF13439 (PFAM);G3DSA:3.40.50.2000 (GENE3D);PTHR12526 (PANTHER);cd03811 (CDD);SSF53756 (SUPERFAMILY)
FB99_RS14520	3 ,5 -cyclic-nucleotide phosphodiesterase	MDNNSEVIYRMLVQSVNDYAITMLKPDGIIGSWNQGAQRTIGYTPDEMIGCSFALLYSEEDRRRGLPQRGLDMAATAGHHESEGWRYRKDGSAFWAHETIDPIRNDAGLLVGYACITRDCTQQQEQQRKEREQEMRFRLLVEGVTDYAIYMLDHDGNVVNWNAGAQRAKGYVAEEIVGQHFSRFYSAQDRLNRVPEQNLQTAYRTGRFEDEGWRYRKDGSAFWAHVVIDTIRDDQGKLLGYAKITRDCTEQQRVRSQQREQEQRFRLLVEGVTDYAIYMLDVDGVVVNWNAGAQRAKGYKADEVVGQHFSLFYSSQERLNRIPEANLGIALKTGRFEDEGWRYRKDGSAFWAHVVIDAIHDDDGKLVGFAKITRDRTERREQEQQVLRARDLAEAQSTQ…	949	20	0	0.979	gi|727317165|ref|WP_033772588.1|GGDEF domain-containing protein [Pantoea agglomerans]/gi|666374402|gb|KEY44539.1| heme-regulated cyclic AMP phosphodiesterase [Pantoea agglomerans]/gi|927596415|gb|KPA06045.1| 3',5'-cyclic-nucleotide phosphodiesterase [Pantoea agglomerans];gi|498356947|ref|WP_010671103.1|MULTISPECIES: GGDEF domain-containing protein [Pantoea]/gi|548611613|gb|ERM10828.1| 3',5'-cycli…	Pantoea agglomerans/Pantoea agglomerans/Pantoea agglomerans;Pantoea/Pantoea agglomerans Tx10/Pantoea vagans/Pantoea agglomerans/Pantoea agglomerans;Pantoea agglomerans/Pantoea agglomerans;Pantoea agglomerans/Pantoea agglomerans;Pantoea vagans;Pantoea ananatis/Pantoea ananatis;Pantoea agglomerans/Pantoea agglomerans/Pantoea agglomerans;Pantoea agglomerans;Pantoea agglomerans/Pantoea agglomerans;Pa…	0.0E0;0.0E0;0.0E0;0.0E0;0.0E0;0.0E0;0.0E0;0.0E0;0.0E0;0.0E0;0.0E0;0.0E0;0.0E0;0.0E0;0.0E0;0.0E0;0.0E0;0.0E0;0.0E0;0.0E0	949;949;949;949;949;949;949;949;949;949;949;949;949;949;949;949;949;949;949;949	949;949;949;949;949;949;949;949;949;949;949;949;948;949;948;949;948;949;948;948	949;949;949;948;948;949;948;949;948;948;947;947;917;910;913;913;916;910;912;910	100.00%;100.00%;100.00%;99.89%;99.89%;100.00%;99.89%;100.00%;99.89%;99.89%;99.79%;99.79%;96.73%;95.89%;96.31%;96.21%;96.62%;95.89%;96.20%;95.99%	1959.88;1959.11;1957.57;1957.18;1957.18;1956.8;1956.8;1955.26;1955.26;1954.87;1953.72;1950.64;1834.69;1833.15;1832.38;1832.0;1831.22;1830.45;1830.45;1825.06	gi|666374402|gb|KEY44539.1| heme-regulated cyclic AMP phosphodiesterase [Pantoea agglomerans]/gi|927596415|gb|KPA06045.1| 3',5'-cyclic-nucleotide phosphodiesterase [Pantoea agglomerans]/gi|727317165|ref|WP_033772588.1|GGDEF domain-containing protein [Pantoea agglomerans]	T296_21770;T296_21770;T296_21770;PanABDRAFT_1957;PanABDRAFT_1957;Pvag_2617;AL522_20235;EP46_13740;Pvag_2617;AL522_20235;AFL22_11630;PanABDRAFT_1957;Pvag_2617;EP46_13740;EP46_13740;Pvag_2617;PanABDRAFT_1957;AL522_20235;EP46_13740;Pvag_2617;Pvag_2617;T296_21770;T296_21770;AFL22_11630;PanABDRAFT_1957;AFL22_11630;T296_21770;AFL22_11630;AL522_20235;AL522_20235;AFL22_11630;EP46_13740;Pvag_2617;PanABDRA…	1408177;1408177;1408177;517433;517433;712898;549;1522060;712898;549;1690502;517433;712898;1522060;1522060;712898;517433;549;1522060;712898;712898;1408177;1408177;1690502;517433;1690502;1408177;1690502;549;549;1690502;1522060;712898;517433;1690502;712898;549;549;1408177;549;1522060;1690502;1408177;1522060;712898;712898;1690502;517433;1522060;517433	GO:0000155-IEA;GO:0023014-IEA;GO:0000160-IEA;GO:0016787-IEA;GO:0005622-IEA	phosphorelay sensor kinase activity-IEA;signal transduction by protein phosphorylation-IEA;phosphorelay signal transduction system-IEA;hydrolase activity-IEA;intracellular-IEA	5	GO:0000155;GO:0000160;GO:0023014;GO:0005622;GO:0016787	signal transduction by protein phosphorylation;hydrolase activity;phosphorelay signal transduction system;phosphorelay sensor kinase activity;intracellular	Cellular Component;Molecular Function;Molecular Function;Biological Process;Biological Process			IPR000014;IPR001633;IPR001610;IPR000160;IPR000014;IPR000014;noIPR;noIPR;IPR000160;noIPR;IPR001633;IPR001633;IPR000160;noIPR;noIPR;noIPR;noIPR;noIPR;IPR000700;IPR000700;IPR000014;IPR000014;IPR000014;IPR000160;IPR001633;IPR000700;IPR000014;IPR001633;noIPR;noIPR;IPR000160;noIPR;IPR000014;IPR000014;IPR029787;IPR000014;IPR001633;IPR000014	DOMAIN;DOMAIN;REPEAT;DOMAIN;DOMAIN;DOMAIN;DOMAIN;DOMAIN;DOMAIN;DOMAIN;DOMAIN;DOMAIN;DOMAIN;DOMAIN;DOMAIN;DOMAIN;DOMAIN;DOMAIN;DOMAIN;DOMAIN;DOMAIN;DOMAIN;DOMAIN;DOMAIN;DOMAIN;DOMAIN;DOMAIN;DOMAIN;DOMAIN;DOMAIN;DOMAIN;DOMAIN;DOMAIN;DOMAIN;DOMAIN;DOMAIN;DOMAIN;DOMAIN	PAS domain;EAL domain;PAC motif;GGDEF domain;PAS domain;PAS domain;PAS domain;PAS domain;GGDEF domain;GGDEF domain;EAL domain;EAL domain;GGDEF domain;GGDEF domain;GGDEF domain;GGDEF domain;GGDEF domain;GGDEF domain;PAS-associated, C-terminal;PAS-associated, C-terminal;PAS domain;PAS domain;PAS domain;GGDEF domain;EAL domain;PAS-associated, C-terminal;PAS domain;EAL domain;EAL domain;EAL domain;GG…	SM00091 (SMART);SM00052 (SMART);SM00086 (SMART);SM00267 (SMART);TIGR00229 (TIGRFAM);PF13426 (PFAM);G3DSA:3.30.450.20 (GENE3D);G3DSA:3.30.70.270 (GENE3D);TIGR00254 (TIGRFAM);G3DSA:3.30.450.20 (GENE3D);G3DSA:3.20.20.450 (GENE3D);PF00563 (PFAM);PF00990 (PFAM);G3DSA:3.30.450.20 (GENE3D);PTHR10799 (PANTHER);PTHR10799:SF774 (PANTHER);PTHR10799 (PANTHER);PTHR10799:SF774 (PANTHER);PS50113 (PROSITE_PROFIL…	GO:0000160/GO:0000155;GO:0000160/GO:0000155;GO:0000160/GO:0000155	phosphorelay signal transduction system/phosphorelay sensor kinase activity;phosphorelay signal transduction system/phosphorelay sensor kinase activity;phosphorelay signal transduction system/phosphorelay sensor kinase activity	Biological Process/Molecular Function;Biological Process/Molecular Function;Biological Process/Molecular Function
FB99_RS14565	bifunctional diguanylate cyclase phosphodiesterase	MLPVTWDSVLICVSLIVAFIASFTALDTAGRVAVSRGWSARFWLLVGGIAMGIGVWAMHFIGMLAMMMPMMMRYDTRLTILSLLVAILASVLAFGQTVGGLHLTRQRLLRGTLILGAGVVVMHYLGMYALLIEPQPEWNVLLVALSVLIAFAASGLALWLAFHLRQGDHHLMLMRGLASLVMGIAIAGMHYVGMAAAEFSHSSMMQPHGVSNAGLAVWVTLITLTILGITLLSSMLDAQLRAARLATRLNRANQELRQLAMHDNLTTLPNRVMLEQQLDLAIKQAMLNEHRFAVIYMDLDGFKAVNDTWGHHVGDRLLVAVAERLCSQLSNTMLLVRLGGDEFVLMAECDISAARQLAQKLVKVISSPFELDRYALHVSLSAGIAIFPLHGRNRQELLF…	693	20	0	0.9835	gi|727317179|ref|WP_033772602.1|bifunctional diguanylate cyclase/phosphodiesterase [Pantoea agglomerans]/gi|666374411|gb|KEY44548.1| hypothetical protein FB99_30000 [Pantoea agglomerans];gi|498356955|ref|WP_010671111.1|bifunctional diguanylate cyclase/phosphodiesterase [Pantoea agglomerans];gi|727325638|ref|WP_033780681.1|bifunctional diguanylate cyclase/phosphodiesterase [Pantoea agglomerans]/gi…	Pantoea agglomerans/Pantoea agglomerans;Pantoea agglomerans;Pantoea agglomerans/Pantoea agglomerans;Pantoea agglomerans/Pantoea agglomerans;Pantoea agglomerans;Pantoea sp. CFSAN033090/Pantoea sp. CFSAN033090;Pantoea agglomerans/Pantoea agglomerans;Pantoea agglomerans/Pantoea agglomerans Tx10;Pantoea agglomerans;Pantoea vagans;Pantoea sp. SL1_M5;Pantoea ananatis/Pantoea ananatis;Pantoea agglomeran…	0.0E0;0.0E0;0.0E0;0.0E0;0.0E0;0.0E0;0.0E0;0.0E0;0.0E0;0.0E0;0.0E0;0.0E0;0.0E0;0.0E0;0.0E0;0.0E0;0.0E0;0.0E0;0.0E0;0.0E0	693;693;693;693;693;693;693;693;693;693;693;693;693;693;693;693;693;693;701;693	693;693;693;693;693;693;693;693;693;693;693;693;693;693;693;693;693;693;701;693	693;689;689;688;687;689;686;687;687;687;686;686;687;686;685;686;685;685;685;665	100.00%;99.42%;99.42%;99.28%;99.13%;99.42%;98.99%;99.13%;99.13%;99.13%;98.99%;98.99%;99.13%;98.99%;98.85%;98.99%;98.85%;98.85%;97.72%;95.96%	1405.96;1397.49;1395.18;1394.79;1393.64;1393.64;1390.56;1390.56;1390.17;1389.79;1389.02;1388.25;1388.25;1387.47;1384.39;1383.62;1381.7;1381.31;1375.15;1291.56	gi|666374411|gb|KEY44548.1| hypothetical protein FB99_30000 [Pantoea agglomerans]/gi|727317179|ref|WP_033772602.1|bifunctional diguanylate cyclase/phosphodiesterase [Pantoea agglomerans]	T296_21725;T296_21725;T296_21725;T296_21725;T296_21725;AFL22_11585;T296_21725;T296_21725;AFL22_11585;AFL22_11585;T296_21725;AFL22_11585	1408177;1408177;1408177;1408177;1408177;1690502;1408177;1408177;1690502;1690502;1408177;1690502	GO:0016020-IEA;GO:0016021-IEA;GO:0016310-IEA;GO:0016301-IEA	membrane-IEA;integral component of membrane-IEA;phosphorylation-IEA;kinase activity-IEA	3	GO:0016021;GO:0016310;GO:0016301	kinase activity;integral component of membrane;phosphorylation	Cellular Component;Molecular Function;Biological Process			noIPR;IPR001633;IPR000160;noIPR;IPR001633;IPR001633;IPR000160;IPR000160;IPR005330;noIPR;noIPR;IPR001633;IPR005330;IPR000160;IPR001633;IPR000160;IPR029787;IPR001633	FAMILY;DOMAIN;DOMAIN;DOMAIN;DOMAIN;DOMAIN;DOMAIN;DOMAIN;DOMAIN;DOMAIN;DOMAIN;DOMAIN;DOMAIN;DOMAIN;DOMAIN;DOMAIN;DOMAIN;DOMAIN	CidB/LrgB family;EAL domain;GGDEF domain;GGDEF domain;EAL domain;EAL domain;GGDEF domain;GGDEF domain;MHYT domain;MHYT domain;MHYT domain;EAL domain;MHYT domain;GGDEF domain;EAL domain;GGDEF domain;Nucleotide cyclase;EAL domain	Coil (COILS);SM00052 (SMART);SM00267 (SMART);G3DSA:3.30.70.270 (GENE3D);G3DSA:3.20.20.450 (GENE3D);PF00563 (PFAM);PF00990 (PFAM);TIGR00254 (TIGRFAM);PF03707 (PFAM);PTHR33121:SF13 (PANTHER);PTHR33121 (PANTHER);PS50883 (PROSITE_PROFILES);PS50924 (PROSITE_PROFILES);PS50887 (PROSITE_PROFILES);cd01948 (CDD);cd01949 (CDD);SSF55073 (SUPERFAMILY);SSF141868 (SUPERFAMILY)
FB99_RS14675	family transcriptional regulator	VKITLEELRAWVAVVDSGSITAAASQLAQTSSGISRALSRLESKLQTTLLHRTTRRLALTEEGQVFLEHARQILASVEQAEEQIALRREMPSGRLRVNAATPFMLHVIVPLVDDFRARYPLIQLELNTDDILIDLLEQQTDIAIRIGELRDSTLRARMLGSSAIRLMASPAYLAKAGTPQSVADLAQHQIIGFSHLEAHNVWPIWQPDGDFMRIKPTISASSGETIRQLALAGQGIARLSDFVSREDCAAGRLVPVLPAETRELRLPVHAVYYRNTTLSSRIGCFLDFLRTEIDRRQLL	299	20	0	0.984	gi|914709062|ref|WP_050679637.1|LysR family transcriptional regulator [Pantoea vagans]/gi|910857194|gb|KNH34069.1| LysR family transcriptional regulator [Pantoea vagans];gi|498356968|ref|WP_010671124.1|MULTISPECIES: LysR family transcriptional regulator [Pantoea]/gi|610923166|gb|EZI31409.1| LysR family transcripitonal regulator [Pantoea agglomerans]/gi|610928023|gb|EZI36136.1| LysR family transcr…	Pantoea vagans/Pantoea vagans;Pantoea/Pantoea agglomerans/Pantoea agglomerans/Pantoea agglomerans Eh318/Pantoea agglomerans/Pantoea ananatis/Pantoea sp. CFSAN033090/Pantoea agglomerans;Pantoea agglomerans;Pantoea agglomerans/Pantoea agglomerans Tx10;Pantoea agglomerans/Pantoea agglomerans;Pantoea sp. SL1_M5;Pantoea agglomerans/Pantoea agglomerans;Pantoea agglomerans;Pantoea agglomerans/Pantoea ag…	0.0E0;0.0E0;0.0E0;0.0E0;0.0E0;0.0E0;0.0E0;0.0E0;0.0E0;0.0E0;0.0E0;0.0E0;0.0E0;0.0E0;0.0E0;0.0E0;0.0E0;0.0E0;0.0E0;0.0E0	299;299;299;299;299;299;299;299;299;299;299;299;299;299;299;299;299;299;299;299	299;299;299;299;299;299;299;299;299;299;299;299;299;299;299;299;299;299;299;299	299;299;299;298;299;299;298;298;296;296;295;293;293;294;294;294;294;293;293;291	100.00%;100.00%;100.00%;99.67%;100.00%;100.00%;99.67%;99.67%;99.00%;99.00%;98.66%;97.99%;97.99%;98.33%;98.33%;98.33%;98.33%;97.99%;97.99%;97.32%	598.586;598.586;597.43;597.43;597.045;596.66;595.504;594.734;586.26;584.334;582.408;577.015;575.859;575.474;574.704;573.548;573.163;570.466;570.466;567.385	gi|914709062|ref|WP_050679637.1|LysR family transcriptional regulator [Pantoea vagans]/gi|910857194|gb|KNH34069.1| LysR family transcriptional regulator [Pantoea vagans]	PanABDRAFT_1984;PanABDRAFT_1984;crgA;crgA;AFL22_11475;PanABDRAFT_1984;AL522_20370;AL522_20370;AL522_20370;T296_21615;EP46_13895;PanABDRAFT_1984;EP46_13895;EP46_13895;TN98_16925;AL522_20370;TN98_16925;T296_21615;T296_21615;TN98_16925;TN98_16925;crgA;crgA;AFL22_11475;AL522_20370;TN98_16925;crgA;EP46_13895;AFL22_11475;crgA;PanABDRAFT_1984;AFL22_11475;crgA;crgA;AL522_20370;PanABDRAFT_1984;PanABDRAFT_…	517433;517433;712898;712898;1690502;517433;549;549;549;1408177;1522060;517433;1522060;1522060;470931;549;470931;1408177;1408177;470931;470931;712898;712898;1690502;549;470931;712898;1522060;1690502;712898;517433;1690502;712898;712898;549;517433;517433;549;1408177;470931;1522060;1522060;549;1408177;1408177;1690502;1522060;1690502;1408177;1690502;470931;517433;470931;1408177;1690502;1522060	GO:0003677-IEA;GO:0003700-IEA;GO:0006351-IEA;GO:0006355-IEA	DNA binding-IEA;transcription factor activity, sequence-specific DNA binding-IEA;transcription, DNA-templated-IEA;regulation of transcription, DNA-templated-IEA	3	GO:0003677;GO:0003700;GO:0006355	transcription factor activity, sequence-specific DNA binding;DNA binding;regulation of transcription, DNA-templated	Molecular Function;Molecular Function;Biological Process			IPR000847;noIPR;IPR005119;noIPR;IPR011991;noIPR;noIPR;IPR000847;IPR011991;noIPR	DOMAIN;DOMAIN;DOMAIN;DOMAIN;DOMAIN;DOMAIN;DOMAIN;DOMAIN;DOMAIN;DOMAIN	Transcription regulator HTH, LysR;Transcription regulator HTH, LysR;LysR, substrate-binding;LysR, substrate-binding;Winged helix-turn-helix DNA-binding domain;Winged helix-turn-helix DNA-binding domain;Winged helix-turn-helix DNA-binding domain;Transcription regulator HTH, LysR;Winged helix-turn-helix DNA-binding domain;Winged helix-turn-helix DNA-binding domain	PF00126 (PFAM);G3DSA:3.40.190.10 (GENE3D);PF03466 (PFAM);G3DSA:3.40.190.10 (GENE3D);G3DSA:1.10.10.10 (GENE3D);PTHR30537:SF20 (PANTHER);PTHR30537 (PANTHER);PS50931 (PROSITE_PROFILES);SSF46785 (SUPERFAMILY);SSF53850 (SUPERFAMILY)	GO:0003700/GO:0006355;GO:0003700/GO:0006355	transcription factor activity, sequence-specific DNA binding/regulation of transcription, DNA-templated;transcription factor activity, sequence-specific DNA binding/regulation of transcription, DNA-templated	Molecular Function/Biological Process;Molecular Function/Biological Process
FB99_RS15030	serine threonine transporter	MQKTLSARLGTLLAGSLVKQIMIGLIAGVALAWISHDAAIAVGLLGELFVSALKAVAPLLVLMLVIASIANHQQGQKSNIRPIIMLYLLSTFFAAVVAVVFSHLIPQTLTLAVGTTEITPPSGITEVLRGLLMSMVSNPITALMNANYIGILVWAIGLGLAFRHSSDTTRAFLNDASHAVTWLVRCVIRCAPIGIFGLVASILASTGFGALWQYAHLLALLIGCMLLMALVVNPLLVFYKIRRNPYPLVFTCLRESGVTAFFTRSSAANIPVNMALAKRLDLDEDTYSVSIPLGATISMAGASITITVLTLAAVHTLGISIDVPTAILLSLVASLCACGASGVAGGSLLLIPVACNMFGIPNDLAMQVVAVGFIIGVLQDSAETALNSSTDILFTAAVC…	410	20	0	0.988	gi|497942401|ref|WP_010256557.1|MULTISPECIES: serine/threonine transporter SstT [Pantoea]/gi|548611804|gb|ERM11019.1| hypothetical protein L584_00660 [Pantoea agglomerans Tx10]/gi|666374511|gb|KEY44648.1| serine/threonine transporter SstT [Pantoea agglomerans]/gi|768331650|gb|KJH63566.1| serine/threonine protein kinase [Pantoea ananatis]/gi|914439188|gb|KOA68755.1| serine/threonine protein kinase…	Pantoea/Pantoea agglomerans Tx10/Pantoea agglomerans/Pantoea ananatis/Pantoea sp. CFSAN033090/Pantoea agglomerans;Pantoea agglomerans;Pantoea agglomerans/Pantoea agglomerans;Pantoea;Pantoea/Pantoea agglomerans/Pantoea vagans/Pantoea agglomerans;Pantoea agglomerans Eh318;Pantoea agglomerans/Pantoea agglomerans/Pantoea agglomerans;Pantoea agglomerans;Pantoea agglomerans/Pantoea agglomerans;Pantoea;…	0.0E0;0.0E0;0.0E0;0.0E0;0.0E0;0.0E0;0.0E0;0.0E0;0.0E0;0.0E0;0.0E0;0.0E0;0.0E0;0.0E0;0.0E0;0.0E0;0.0E0;0.0E0;0.0E0;0.0E0	410;482;482;410;410;482;410;410;410;410;410;482;410;410;410;410;410;410;410;410	410;410;410;410;410;410;410;410;410;410;410;410;410;410;410;410;410;410;410;410	410;410;410;410;410;410;408;408;407;407;407;407;403;403;402;405;405;404;401;400	100.00%;100.00%;100.00%;100.00%;100.00%;100.00%;99.51%;99.51%;99.27%;99.27%;99.27%;99.27%;98.29%;98.29%;98.05%;98.78%;98.78%;98.54%;97.80%;97.56%	811.987;811.601;810.831;810.061;809.29;808.905;801.586;800.045;795.038;793.497;792.727;791.571;789.26;788.875;786.949;785.023;784.637;783.482;758.829;756.903	gi|548611804|gb|ERM11019.1| hypothetical protein L584_00660 [Pantoea agglomerans Tx10]/gi|768331650|gb|KJH63566.1| serine/threonine protein kinase [Pantoea ananatis]/gi|666374511|gb|KEY44648.1| serine/threonine transporter SstT [Pantoea agglomerans]/gi|914439188|gb|KOA68755.1| serine/threonine protein kinase [Pantoea sp. CFSAN033090]/gi|1009349444|gb|KYM74955.1| serine/threonine transporter SstT …	sstT;sstT;sstT;sstT;sstT;sstT;sstT;sstT;sstT;sstT;sstT;sstT;sstT;sstT;sstT;sstT;sstT;sstT;sstT;sstT;sstT;sstT;sstT;sstT;sstT;sstT;sstT;sstT;sstT;sstT;sstT;sstT;sstT;sstT;sstT;sstT;sstT;sstT;sstT;sstT;sstT;sstT;sstT;sstT;sstT;sstT;sstT;sstT;sstT;sstT;sstT;sstT;sstT;sstT;sstT;sstT;sstT;sstT;sstT;sstT;sstT;sstT;sstT;sstT;sstT;sstT;sstT;sstT;sstT;sstT;sstT;sstT;sstT;sstT;sstT;sstT;sstT;sstT;sstT;sstT…	712898;1690502;1522060;549;1522060;470931;470931;1522060;1408177;470931;1522060;712898;517433;1690502;470931;549;712898;712898;549;1408177;1408177;549;1408177;470931;1522060;1522060;549;1690502;549;470931;1522060;470931;1690502;1522060;470931;1522060;470931;1522060;470931;1690502;712898;470931;1522060;1522060;1408177;1522060;470931;470931;517433;1690502;1690502;1522060;470931;517433;549;517433;16…	GO:0032329-IEA;GO:0016020-IEA;GO:0016021-IEA;GO:0015826-IEA;GO:0016310-IEA;GO:0016301-IEA;GO:0055085-IEA;GO:0015293-IEA;GO:0015171-IEA;GO:0006810-IEA;GO:0006865-IEA;GO:0003333-IEA;GO:0004674-IEA;GO:0005886-IEA;GO:0006468-IEA	serine transport-IEA;membrane-IEA;integral component of membrane-IEA;threonine transport-IEA;phosphorylation-IEA;kinase activity-IEA;transmembrane transport-IEA;symporter activity-IEA;amino acid transmembrane transporter activity-IEA;transport-IEA;amino acid transport-IEA;amino acid transmembrane transport-IEA;protein serine/threonine kinase activity-IEA;plasma membrane-IEA;protein phosphorylatio…	9	GO:0032329;GO:0016021;GO:0015293;GO:0015826;GO:0015171;GO:0004674;GO:0006468;GO:0005886;GO:0003333	serine transport;protein serine/threonine kinase activity;threonine transport;plasma membrane;amino acid transmembrane transport;protein phosphorylation;integral component of membrane;amino acid transmembrane transporter activity;symporter activity	Cellular Component;Cellular Component;Molecular Function;Molecular Function;Molecular Function;Biological Process;Biological Process;Biological Process;Biological Process	EC:2.7.11	Transferring phosphorus-containing groups	IPR001991;IPR001991;IPR001991;IPR001991;noIPR;IPR023025;IPR001991	FAMILY;FAMILY;FAMILY;FAMILY;FAMILY;FAMILY;FAMILY	Sodium:dicarboxylate symporter;Sodium:dicarboxylate symporter;Sodium:dicarboxylate symporter;Sodium:dicarboxylate symporter;Sodium:dicarboxylate symporter;Serine/threonine transporter SstT;Sodium:dicarboxylate symporter	PR00173 (PRINTS);G3DSA:1.10.3860.10 (GENE3D);PF00375 (PFAM);PTHR11958 (PANTHER);PTHR11958:SF68 (PANTHER);MF_01582 (HAMAP);SSF118215 (SUPERFAMILY)	GO:0015293/GO:0016021;GO:0015293/GO:0016021;GO:0015293/GO:0016021;GO:0015293/GO:0016021;GO:0015293/GO:0032329/GO:0015826;GO:0015293/GO:0016021	symporter activity/integral component of membrane;symporter activity/integral component of membrane;symporter activity/integral component of membrane;symporter activity/integral component of membrane;symporter activity/serine transport/threonine transport;symporter activity/integral component of membrane	Molecular Function/Cellular Component;Molecular Function/Cellular Component;Molecular Function/Cellular Component;Molecular Function/Cellular Component;Molecular Function/Biological Process/Biological Process;Molecular Function/Cellular Component
FB99_RS15305	MULTISPECIES: hypothetical protein	MKTFVIATLLGLFLSPPALASNADCAQQIRSHSSEAASGYIYVNRLDAPQKNPVNAPARAAEKSSAHW	68	20	3.7e-41	0.834	gi|497941994|ref|WP_010256150.1|MULTISPECIES: hypothetical protein [Pantoea]/gi|548611729|gb|ERM10944.1| hypothetical protein L584_00930 [Pantoea agglomerans Tx10]/gi|610923052|gb|EZI31295.1| Hypothetical protein precursor [Pantoea agglomerans]/gi|610927909|gb|EZI36022.1| Hypothetical protein precursor [Pantoea agglomerans]/gi|632528700|gb|KDA92173.1| hypothetical protein T296_21120 [Pantoea aggl…	Pantoea/Pantoea agglomerans Tx10/Pantoea agglomerans/Pantoea agglomerans/Pantoea agglomerans Eh318/Pantoea agglomerans/Pantoea agglomerans/Pantoea ananatis/Pantoea vagans/Pantoea sp. CFSAN033090/Pantoea agglomerans/Pantoea agglomerans/Pantoea agglomerans/Pantoea agglomerans;Pantoea/Pantoea agglomerans;Pantoea/Pantoea vagans C9-1/Pantoea vagans/Pantoea agglomerans;Pantoea/Pantoea sp. aB/Pantoea ag…	3.7E-41;5.0E-41;1.9E-37;2.0E-35;5.2E-33;1.1E-28;4.1E-24;1.0E-23;2.3E-23;2.7E-23;5.4E-23;7.0E-23;7.2E-23;8.4E-23;1.4E-21;3.2E-19;4.3E-19;5.0E-19;7.7E-19;8.6E-18	68;68;68;68;68;67;68;69;68;68;69;68;69;68;68;68;68;68;68;68	68;68;68;68;68;67;65;69;67;67;69;67;69;67;68;68;69;69;68;65	68;68;65;65;62;60;54;56;54;55;54;53;55;54;55;52;53;53;51;48	100.00%;100.00%;95.59%;95.59%;91.18%;89.55%;83.08%;81.16%;80.60%;82.09%;78.26%;79.10%;79.71%;80.60%;80.88%;76.47%;76.81%;76.81%;75.00%;73.85%	140.584;140.198;131.339;125.946;119.783;108.612;97.0561;96.2857;95.1301;95.1301;94.3597;93.9745;93.9745;93.5893;90.5077;84.3445;84.3445;83.9593;83.5741;80.8777	gi|548611729|gb|ERM10944.1| hypothetical protein L584_00930 [Pantoea agglomerans Tx10]/gi|1057482278|gb|AOE39172.1| hypothetical protein BEE12_04390 [Pantoea agglomerans]/gi|610923052|gb|EZI31295.1| Hypothetical protein precursor [Pantoea agglomerans]/gi|666374566|gb|KEY44703.1| hypothetical protein FB99_31550 [Pantoea agglomerans]/gi|768331598|gb|KJH63514.1| hypothetical protein UF13_02635 [Pant…
FB99_RS19800	FAD-dependent oxidoreductase	MPQRIAVIGAGVLGLAVAQSLSRRGAQVTVFDKNYPGSGTSQISYAWVNANGKEPTSYHDLNAHAIDEHKRWQASHPASPRWLLETGTLEWAADESSMRQLAQRAAKLTTLDYPVEKRSRAALLGAMPELRLDPRVQHAWSFPSECLLYPSLFIASLLADLRTSGGQLVCNNEVTTLTESAQDVHLTLASGDEWRGDQLVLATGRWAPELISQCGLELAMTDANRADPVACSFLAQTQPLPIPLKCNLITPELNVRPDGGGRLMLQALDLDQHADSARPVSPDGLIGKEMLRRLRRLFRNTEGARIERIETGQRSRPSDGLPALGYISESARVYLMVSHSGMTLAPLLGRLVAEEMLSGTASPMLSAFAPHRLLRPLSAVAKTAPAYLPSAQ	392	20	0	0.9855	gi|727318219|ref|WP_033773628.1|FAD-dependent oxidoreductase [Pantoea agglomerans]/gi|666370347|gb|KEY40580.1| FAD dependent oxidoreductase [Pantoea agglomerans];gi|727324867|ref|WP_033779975.1|FAD-dependent oxidoreductase [Pantoea agglomerans]/gi|1009469490|gb|KYN63578.1| FAD-dependent oxidoreductase [Pantoea agglomerans];gi|498356437|ref|WP_010670593.1|FAD-dependent oxidoreductase [Pantoea aggl…	Pantoea agglomerans/Pantoea agglomerans;Pantoea agglomerans/Pantoea agglomerans;Pantoea agglomerans;Pantoea sp. CFSAN033090/Pantoea sp. CFSAN033090;Pantoea agglomerans;Pantoea ananatis/Pantoea ananatis;Pantoea agglomerans/Pantoea agglomerans Tx10;Pantoea agglomerans/Pantoea agglomerans;Pantoea agglomerans;Pantoea agglomerans/Pantoea agglomerans Eh318;Pantoea vagans;Pantoea agglomerans/Pantoea agg…	0.0E0;0.0E0;0.0E0;0.0E0;0.0E0;0.0E0;0.0E0;0.0E0;0.0E0;0.0E0;0.0E0;0.0E0;0.0E0;0.0E0;0.0E0;0.0E0;0.0E0;0.0E0;0.0E0;0.0E0	392;392;392;392;392;392;392;392;392;392;392;392;392;392;392;392;392;392;392;392	392;392;392;392;392;392;392;392;392;392;392;392;392;392;392;392;392;392;392;392	392;390;390;390;390;390;390;389;390;390;390;390;389;389;389;388;387;387;387;368	100.00%;99.49%;99.49%;99.49%;99.49%;99.49%;99.49%;99.23%;99.49%;99.49%;99.49%;99.49%;99.23%;99.23%;99.23%;98.98%;98.72%;98.72%;98.72%;93.88%	796.193;788.104;787.719;787.334;786.949;786.563;786.178;785.408;785.408;785.408;785.023;784.252;783.867;782.326;782.326;781.941;781.171;780.015;780.015;721.465	gi|727318219|ref|WP_033773628.1|FAD-dependent oxidoreductase [Pantoea agglomerans]/gi|666370347|gb|KEY40580.1| FAD dependent oxidoreductase [Pantoea agglomerans]	T296_14325;AFL22_09945;T296_14325;AFL22_09945;T296_14325;T296_14325;AFL22_09945;AFL22_09945	1408177;1690502;1408177;1690502;1408177;1408177;1690502;1690502	GO:0016491-IEA;GO:0055114-IEA	oxidoreductase activity-IEA;oxidation-reduction process-IEA	2	GO:0016491;GO:0055114	oxidation-reduction process;oxidoreductase activity	Molecular Function;Biological Process			noIPR;IPR006076;IPR023753;noIPR;IPR023753	DOMAIN;DOMAIN;DOMAIN;DOMAIN;DOMAIN	Winged helix-turn-helix DNA-binding domain;FAD dependent oxidoreductase;FAD/NAD(P)-binding domain;FAD/NAD(P)-binding domain;FAD/NAD(P)-binding domain	PR00419 (PRINTS);PF01266 (PFAM);G3DSA:3.50.50.60 (GENE3D);PTHR13847 (PANTHER);SSF51905 (SUPERFAMILY)	GO:0055114/GO:0016491;GO:0016491/GO:0055114;GO:0016491/GO:0055114	oxidation-reduction process/oxidoreductase activity;oxidoreductase activity/oxidation-reduction process;oxidoreductase activity/oxidation-reduction process	Biological Process/Molecular Function;Molecular Function/Biological Process;Molecular Function/Biological Process
FB99_RS21585	Citrate transporter	LLTILGFSMVVCFMYLIMTKRMSALIALILIPTIFALIGGFYAGLGAMMLDGVKKLAPTGVMLTFSILYFGLMIDAGLFDPLVRFILRMVRGDPLKVLVGTAVLTLLVSLDGDSSTTYMIAIAAFLPLYHRLGMNVLMMTCLVNLASGIMNLSPWGGPTARAAAALRIDALDIFIPMLPAMLLACASLVAMAVLFGLRERKRLGVMTMKDHHLDNIELGLGDAEECAANRRPKMFWPNFILTTVLLVLLVIGLMPIQILFMLAFAIAVMLNYPTLEEQKARISSHAGNVLAVTALIFAAGIFTGILSGTGMVDAMAKSLLAVIPPSFGPYLAVFTALVSLPFTFFMSNDAFYFGILPVIAQTAASYGITAEEIARASIVGQPFHLLSPLVPSVYLLVGL…	437	20	0	0.9865	gi|497942702|ref|WP_010256858.1|MULTISPECIES: citrate transporter [Pantoea]/gi|610926078|gb|EZI34221.1| Citrate transporter [Pantoea agglomerans]/gi|632528519|gb|KDA92004.1| citrate transporter [Pantoea agglomerans Eh318]/gi|910853950|gb|KNH30961.1| citrate transporter [Pantoea vagans]/gi|914439431|gb|KOA68991.1| citrate transporter [Pantoea sp. CFSAN033090]/gi|927595392|gb|KPA05029.1| Citrate tr…	Pantoea/Pantoea agglomerans/Pantoea agglomerans Eh318/Pantoea vagans/Pantoea sp. CFSAN033090/Pantoea agglomerans/Pantoea agglomerans/Pantoea agglomerans;Pantoea/Pantoea agglomerans/Pantoea ananatis;Pantoea;Pantoea agglomerans/Pantoea agglomerans;Pantoea vagans/Pantoea vagans;Pantoea;Pantoea sp. aB/Pantoea sp. aB;Pantoea anthophila/Pantoea anthophila;Pantoea agglomerans/Pantoea agglomerans;Type-F …	0.0E0;0.0E0;0.0E0;0.0E0;0.0E0;0.0E0;0.0E0;0.0E0;0.0E0;0.0E0;0.0E0;0.0E0;0.0E0;0.0E0;0.0E0;0.0E0;0.0E0;0.0E0;0.0E0;0.0E0	437;437;437;437;437;437;437;437;437;437;437;437;429;424;424;424;437;437;437;437	437;437;437;436;437;436;436;436;437;436;436;437;429;424;424;423;436;436;436;436	437;437;435;434;435;433;432;432;432;432;432;432;427;424;424;420;428;423;422;421	100.00%;100.00%;99.54%;99.54%;99.54%;99.31%;99.08%;99.08%;98.86%;99.08%;99.08%;98.86%;99.53%;100.00%;100.00%;99.29%;98.17%;97.02%;96.79%;96.56%	861.292;859.366;854.358;852.818;852.432;849.736;846.269;843.573;842.803;841.647;841.647;841.262;841.262;837.41;835.484;826.624;807.364;790.801;789.645;789.26	gi|497942702|ref|WP_010256858.1|MULTISPECIES: citrate transporter [Pantoea]/gi|910853950|gb|KNH30961.1| citrate transporter [Pantoea vagans]/gi|1009468920|gb|KYN63015.1| citrate transporter [Pantoea agglomerans]/gi|1009345548|gb|KYM71061.1| citrate transporter [Pantoea agglomerans]/gi|610926078|gb|EZI34221.1| Citrate transporter [Pantoea agglomerans]/gi|632528519|gb|KDA92004.1| citrate transporte…	citN;AFL22_18690;PAGR_g2034;T296_23930;TN98_20175;citN;citM;citM;citN;AL522_03255;AL522_03255;PanABDRAFT_3886;EP46_18025;T296_23930;AFL22_18690;PanABDRAFT_3886;citN;TN98_20175;EP46_18025;citN;AFL22_18690;TN98_20175;T296_23930;AFL22_18690;TN98_20175;EP46_18025;AL522_03255;TN98_20175;AFL22_18690;PanABDRAFT_3886;PAGR_g2034;citN;citN;TN98_20175;AFL22_18690;AL522_03255;PAGR_g2034;EP46_18025;citN;PanAB…	553;1690502;1095774;1408177;470931;706191;712898;712898;706191;549;549;517433;1522060;1408177;1690502;517433;706191;470931;1522060;706191;1690502;470931;1408177;1690502;470931;1522060;549;470931;1690502;517433;1095774;553;706191;470931;1690502;549;1095774;1522060;553;517433;1522060;712898;712898;1408177;549;553;1408177;706191;1095774;517433;553;1095774;517433;1522060;553;1408177;1522060;553;549;5…	GO:0015137-IEA;GO:0055085-IEA;GO:0016020-IEA;GO:0016021-IEA;GO:0015746-IEA	citrate transmembrane transporter activity-IEA;transmembrane transport-IEA;membrane-IEA;integral component of membrane-IEA;citrate transport-IEA	4	GO:0015137;GO:0055085;GO:0016021;GO:0015746	transmembrane transport;citrate transmembrane transporter activity;citrate transport;integral component of membrane	Cellular Component;Molecular Function;Biological Process;Biological Process			IPR004680;IPR014738;noIPR;noIPR;IPR014738;IPR014738	DOMAIN;FAMILY;FAMILY;FAMILY;FAMILY;FAMILY	Citrate transporter-like domain;Citrate transporter;Citrate transporter;Citrate transporter;Citrate transporter;Citrate transporter	PF03600 (PFAM);TIGR00784 (TIGRFAM);PTHR10283 (PANTHER);PTHR10283 (PANTHER);PTHR10283:SF87 (PANTHER);PTHR10283:SF87 (PANTHER)	GO:0016021/GO:0055085;GO:0015746/GO:0015137;GO:0015746/GO:0015137;GO:0015746/GO:0015137	integral component of membrane/transmembrane transport;citrate transport/citrate transmembrane transporter activity;citrate transport/citrate transmembrane transporter activity;citrate transport/citrate transmembrane transporter activity	Cellular Component/Biological Process;Biological Process/Molecular Function;Biological Process/Molecular Function;Biological Process/Molecular Function
FB99_RS21725	chromosome partitioning	VSKPIQRIGRKFGDSAIANMIDSSSQSRTFTLKSGAKATFVRQLILHDDIETRTSVDPKINGRDQSTLTPESLQEITRTITLQQFFPAIGRVNGDRIEIMDGSRRRAACILSGASLEVLVTADELSLSDARQLAADIQTAKEHNLRELGLRFMLMNENGMSKTEIAKAEGISNAKVSRAFQAAAVPAEFIELFPVVSELTLQDYQLLLDVWEEAKAEAVDVTALVSDIKQTLKADDSLLSANADEKKSAILNGFKSARRQLKKPAPVSKTVTEKLATFTTANTYARRKTNDEKRTVQYEFSRLPKEIAEQIDASIRQILSTLK	323	20	0	0.992	gi|498357801|ref|WP_010671957.1|MULTISPECIES: chromosome partitioning protein ParB [Pantoea]/gi|666369991|gb|KEY40240.1| chromosome-partitioning protein parb [Pantoea agglomerans]/gi|914439405|gb|KOA68965.1| chromosome partitioning protein ParB [Pantoea sp. CFSAN033090];gi|497942781|ref|WP_010256937.1|MULTISPECIES: chromosome partitioning protein ParB [Pantoea]/gi|927595420|gb|KPA05057.1| chromos…	Pantoea/Pantoea agglomerans/Pantoea sp. CFSAN033090;Pantoea/Pantoea agglomerans;Pantoea vagans/Pantoea vagans;Pantoea agglomerans;Pantoea agglomerans/Pantoea agglomerans;Pantoea agglomerans;Pantoea agglomerans/Pantoea agglomerans;Pantoea agglomerans/Pantoea agglomerans Eh318;Pantoea agglomerans/Pantoea agglomerans;Pantoea agglomerans/Pantoea agglomerans Tx10;Pantoea agglomerans/Pantoea agglomeran…	0.0E0;0.0E0;0.0E0;0.0E0;0.0E0;0.0E0;0.0E0;0.0E0;0.0E0;0.0E0;0.0E0;0.0E0;0.0E0;0.0E0;0.0E0;0.0E0;0.0E0;0.0E0;0.0E0;0.0E0	323;323;323;323;323;323;323;323;323;323;323;323;323;323;316;323;323;323;323;323	323;323;323;323;323;323;323;323;323;323;323;323;323;323;316;323;323;323;323;322	323;323;323;323;323;322;323;323;323;323;322;321;322;321;316;319;318;319;318;314	100.00%;100.00%;100.00%;100.00%;100.00%;99.69%;100.00%;100.00%;100.00%;100.00%;99.69%;99.38%;99.69%;99.38%;100.00%;98.76%;98.45%;98.76%;98.45%;97.52%	652.514;651.358;650.588;650.203;650.203;649.432;649.432;649.047;648.277;648.277;647.506;647.121;646.351;644.04;638.262;629.402;628.246;627.091;623.624;614.379	gi|666369991|gb|KEY40240.1| chromosome-partitioning protein parb [Pantoea agglomerans]/gi|914439405|gb|KOA68965.1| chromosome partitioning protein ParB [Pantoea sp. CFSAN033090]/gi|498357801|ref|WP_010671957.1|MULTISPECIES: chromosome partitioning protein ParB [Pantoea]	PanABDRAFT_3862;AFL22_18550;T296_23785;AL522_03385;PanABDRAFT_3862;parB;T296_23785;parB;AL522_03385;AFL22_18550	517433;1690502;1408177;549;517433;712898;1408177;712898;549;1690502	GO:0003677-IEA	DNA binding-IEA	1	GO:0003677	DNA binding	Molecular Function			IPR003115;noIPR;IPR014884;IPR003115;IPR004437;noIPR;noIPR	DOMAIN;DOMAIN;DOMAIN;DOMAIN;DOMAIN;DOMAIN;DOMAIN	ParB/Sulfiredoxin;ParB/Sulfiredoxin;ParB protein family, C-terminal;ParB/Sulfiredoxin;ParB/RepB/Spo0J partition protein family;ParB/RepB/Spo0J partition protein family;ParB/RepB/Spo0J partition protein family	SM00470 (SMART);G3DSA:3.90.1530.10 (GENE3D);PF08775 (PFAM);PF02195 (PFAM);TIGR00180 (TIGRFAM);PTHR38973 (PANTHER);PTHR38973:SF1 (PANTHER)	GO:0003677	DNA binding	Molecular Function
FB99_RS21730	chromosome partitioning	MKRDYGGVLEMATRANSMLHGLSNHIEQQRQEFNQTGFYQTFSRNAVANMPLLSKHAVVAAIGDMEAAGYQFGKKQTGSTSQYALTIQNVVDIYQHRKVPKYRDRHDGPFVVFVVSLKGGVSKTVSTVTLAHGMRAHPSMLHNDLRILVIDLDPQASSTMFLSHTNSVGSVLETAAQAMLNDLDADQLRKQFIKPTVMPGVDVIPASIDDGFVASDWEELVAEHLPGVAPSEVLRRNVIDRLAGDYDFIFLDTGPHLDSFMLNAIAASDVLLTPTPPAQVDFHSTMKYLTRLPEMLERIESEGIEPRLKANIGFMSKMTSKHDHLTSQSYAREVFTKSMLDCSLPRLDGFERCGESFDTVISANPSSYPGSADALRKAKYEAEQFSRAVFDRIEYIRSTL	400	20	0	0.955	gi|497942784|ref|WP_010256940.1|MULTISPECIES: chromosome partitioning protein ParA [Pantoea]/gi|548610968|gb|ERM10209.1| chromosome partitioning protein ParA [Pantoea agglomerans Tx10]/gi|610926051|gb|EZI34194.1| Plasmid partition protein a [Pantoea agglomerans]/gi|632528490|gb|KDA91975.1| chromosome partitioning protein ParA [Pantoea agglomerans Eh318]/gi|666369992|gb|KEY40241.1| plasmid partiti…	Pantoea/Pantoea agglomerans Tx10/Pantoea agglomerans/Pantoea agglomerans Eh318/Pantoea agglomerans/Pantoea agglomerans/Pantoea agglomerans/Pantoea ananatis/Pantoea vagans/Pantoea sp. CFSAN033090/Pantoea agglomerans/Pantoea agglomerans/Pantoea agglomerans;Pantoea agglomerans/Pantoea agglomerans;Pantoea/Pantoea sp. Sc1/Pantoea anthophila;Pantoea agglomerans;Pantoea/Pantoea sp. aB/Pantoea agglomeran…	0.0E0;0.0E0;0.0E0;0.0E0;0.0E0;0.0E0;0.0E0;0.0E0;0.0E0;0.0E0;0.0E0;0.0E0;0.0E0;0.0E0;0.0E0;0.0E0;0.0E0;0.0E0;0.0E0;0.0E0	400;400;400;400;400;400;400;400;400;400;425;400;400;400;400;400;400;400;400;401	400;400;400;400;400;400;400;400;400;400;400;400;399;399;399;399;399;398;398;397	400;400;400;400;399;398;398;398;397;379;379;380;378;378;376;377;377;354;352;345	100.00%;100.00%;100.00%;100.00%;99.75%;99.50%;99.50%;99.50%;99.25%;94.75%;94.75%;95.00%;94.74%;94.74%;94.24%;94.49%;94.49%;88.94%;88.44%;86.90%	832.787;830.861;830.861;830.476;825.469;822.387;821.231;820.846;818.535;748.814;748.043;746.503;739.954;738.799;737.258;737.258;736.873;650.588;630.172;628.246	gi|1009345577|gb|KYM71090.1| chromosome partitioning protein ParA [Pantoea agglomerans]/gi|687247578|gb|KGD70779.1| chromosome partitioning protein ParA [Pantoea agglomerans]/gi|548610968|gb|ERM10209.1| chromosome partitioning protein ParA [Pantoea agglomerans Tx10]/gi|742796025|gb|KIC88295.1| chromosome partitioning protein ParA [Pantoea agglomerans]/gi|497942784|ref|WP_010256940.1|MULTISPECIES:…											IPR027417;IPR025669;noIPR;noIPR;noIPR;IPR027417	DOMAIN;DOMAIN;DOMAIN;DOMAIN;DOMAIN;DOMAIN	P-loop containing nucleoside triphosphate hydrolase;AAA domain;AAA domain;AAA domain;AAA domain;P-loop containing nucleoside triphosphate hydrolase	G3DSA:3.40.50.300 (GENE3D);PF13614 (PFAM);PTHR13696 (PANTHER);PTHR13696:SF52 (PANTHER);cd02042 (CDD);SSF52540 (SUPERFAMILY)
FB99_RS21735	replication	MPRKEPDILNIADAFSETDKRTGEVVTLTPNSNNTVQPVALMRLGLFVPTLKSTARSQKNQMNAMDVTQDLKQLSLVRSEGYDNIKILGARLDMDNDFKTWVGIIRAFATHECLGDTVTLSFVEFAKLCGIPSVRLSSKLRSRLDASLTRIASNTLTFTSKGGENYTTHLVQSAKYSIKKDTVTLQADPKIFELYQFDRKVLLQLKAINELARKESAQALYTFIESLPPKPAPISMARLRARLNLTSRVITQNATVRKAMEQLKEIGYLDYTETRRGSSVYFWVHYRHPKLRPAELPLSKSGLIDDEMDEFDDLDIDSDVIDVSLPEPVIEEDSSELVMVSREEKELLNKIRKQKKQ	357	20	0	0.938	gi|497942787|ref|WP_010256943.1|MULTISPECIES: replication protein RepA [Pantoea]/gi|548610969|gb|ERM10210.1| replication protein RepA [Pantoea agglomerans Tx10]/gi|610926050|gb|EZI34193.1| Replication protein repa [Pantoea agglomerans]/gi|632528489|gb|KDA91974.1| replication protein RepA [Pantoea agglomerans Eh318]/gi|666369994|gb|KEY40243.1| replication protein repa [Pantoea agglomerans]/gi|6872…	Pantoea/Pantoea agglomerans Tx10/Pantoea agglomerans/Pantoea agglomerans Eh318/Pantoea agglomerans/Pantoea agglomerans/Pantoea ananatis/Pantoea vagans/Pantoea sp. CFSAN033090/Pantoea agglomerans/Pantoea agglomerans/Pantoea agglomerans;Pantoea agglomerans/Pantoea agglomerans;Pantoea agglomerans;Pantoea agglomerans/Pantoea agglomerans;Pantoea agglomerans/Pantoea agglomerans;Pantoea sp. Sc1/Pantoea …	0.0E0;0.0E0;0.0E0;0.0E0;0.0E0;0.0E0;0.0E0;0.0E0;0.0E0;0.0E0;0.0E0;0.0E0;0.0E0;0.0E0;0.0E0;0.0E0;2.7E-180;4.5E-180;1.7E-178;5.7E-177	357;357;357;357;357;357;357;357;357;357;357;358;358;322;343;342;357;359;360;337	357;357;357;357;356;357;357;357;356;357;357;357;357;321;355;357;364;357;359;345	357;357;356;356;352;350;350;352;352;350;351;353;352;317;299;301;300;299;299;285	100.00%;100.00%;99.72%;99.72%;98.88%;98.04%;98.04%;98.60%;98.88%;98.04%;98.32%;98.88%;98.60%;98.75%;84.23%;84.31%;82.42%;83.75%;83.29%;82.61%	733.791;733.021;731.48;730.324;712.99;712.605;712.22;711.449;710.294;680.248;679.863;655.981;654.055;606.29;536.954;531.176;517.309;516.924;512.686;508.064	gi|1009345578|gb|KYM71091.1| replication protein RepA [Pantoea agglomerans]/gi|914439403|gb|KOA68963.1| replication protein RepA [Pantoea sp. CFSAN033090]/gi|632528489|gb|KDA91974.1| replication protein RepA [Pantoea agglomerans Eh318]/gi|910853921|gb|KNH30932.1| replication protein RepA [Pantoea vagans]/gi|687247579|gb|KGD70780.1| replication protein RepA [Pantoea agglomerans]/gi|1009468891|gb|K…	TN98_20300;AFL22_18540;repA;T296_23775;TN98_20300;PanABDRAFT_3860;ASF13_08475;Pat9b_4615;PanABDRAFT_3860;EP46_17900;ASF13_08475;L579_4123;T296_23775;Pat9b_4615;repA;repA;Pat9b_4615;AL522_03395;T296_23775;PanABDRAFT_3860;AL522_03395;PanABDRAFT_3860;Pat9b_4615;repA;AL522_03395;EP46_17900;ASF13_08475;TN98_20300;Pat9b_4615;L579_4123;L579_4123;AL522_03395;T296_23775;EP46_17900;AFL22_18540;ASF13_08475;…	470931;1690502;1239307;1408177;470931;517433;1736225;592316;517433;1522060;1736225;1332069;1408177;592316;1239307;712898;592316;549;1408177;517433;549;517433;592316;712898;549;1522060;1736225;470931;592316;1332069;1332069;549;1408177;1522060;1690502;1736225;1408177;1408177;1522060;1522060;1690502;1239307;1239307;470931;1736225;712898;1736225;549;1408177;592316;1522060;1690502;1332069;470931;71289…	GO:0006270-IEA;GO:0003887-IEA;GO:0005727-IEA;GO:0071897-IEA	DNA replication initiation-IEA;DNA-directed DNA polymerase activity-IEA;extrachromosomal circular DNA-IEA;DNA biosynthetic process-IEA	4	GO:0006270;GO:0003887;GO:0005727;GO:0071897	DNA replication initiation;extrachromosomal circular DNA;DNA biosynthetic process;DNA-directed DNA polymerase activity	Cellular Component;Molecular Function;Biological Process;Biological Process	EC:2.7.7.7	DNA-directed DNA polymerase	noIPR;IPR000525	FAMILY;DOMAIN	Tol-Pal system, TolA;Initiator Rep protein	Coil (COILS);PF01051 (PFAM)	GO:0005727/GO:0003887/GO:0006270	extrachromosomal circular DNA/DNA-directed DNA polymerase activity/DNA replication initiation	Cellular Component/Molecular Function/Biological Process
CM04_RS0121635_D-amino_acid_oxidase	D-amino acid oxidase	MRIKVDSVNDSTLFPTSVDVVVIGGGVVGTSTAYELAKQGVSVALFEKGVIAGEQSGRNWGWVRQQNRDLHELPMAIRSLQRWDELSTEIGMDLGFRRSGILYGTLNDADLARWEKWGQQAKQIGFTSQLLSAREAQERIGDKTAWRGGVWSPTDGRAEPSQAVPAIAKGAQNLGASIFQRCAVRALDISAGRVSGVWTERGLVKASRVICCGGAWSSRFCRQYGVELPAANILGTVFKTTAAPEIVKGCLSTPQLCVRRRLDGSYTVAVPGLGQIDLAPQNIRYAAKFYPMFRSKVAKKLKIRLNGSFFSGPEASGSWSHDTPSPFEKIRVLDPTPDKRIVNDGLAELIRLFPALEGTKVDYAWAGWIDTTPDLVPVIDEVNQIPGMFIASGFSGHGF…	442	20	0	0.985	gi|655307388|ref|WP_028716031.1|D-amino-acid oxidase [Pantoea ananatis];gi|1033063222|ref|WP_064374337.1|D-amino-acid oxidase [Pantoea ananatis]/gi|984703597|gb|AMB77387.1| D-amino-acid oxidase (plasmid) [Pantoea ananatis];gi|504417539|ref|WP_014604641.1|D-amino-acid oxidase [Pantoea ananatis]/gi|354685444|gb|AER34811.1| FAD dependent oxidoreductase SardH (plasmid) [Pantoea ananatis PA13];gi|5040…	Pantoea ananatis;Pantoea ananatis/Pantoea ananatis;Pantoea ananatis/Pantoea ananatis PA13;Pantoea ananatis/Pantoea ananatis LMG 5342;Pantoea ananatis;Pantoea ananatis/Pantoea ananatis BRT175;Pantoea ananatis/Pantoea ananatis LMG 20103;Pantoea ananatis;Pantoea ananatis/Pantoea ananatis/Pantoea ananatis;Pantoea ananatis;Pantoea ananatis;Pantoea ananatis;Pantoea ananatis/Pantoea ananatis/Pantoea ana…	0.0E0;0.0E0;0.0E0;0.0E0;0.0E0;0.0E0;0.0E0;0.0E0;0.0E0;0.0E0;0.0E0;0.0E0;0.0E0;0.0E0;0.0E0;0.0E0;0.0E0;0.0E0;0.0E0;0.0E0	442;442;442;442;442;442;442;442;442;442;442;442;442;430;442;442;442;442;442;442	442;442;442;442;442;442;442;442;442;442;442;442;442;424;442;442;442;442;442;442	442;442;442;442;441;441;440;441;439;439;439;437;434;423;432;431;431;432;431;431	100.00%;100.00%;100.00%;100.00%;99.77%;99.77%;99.55%;99.77%;99.32%;99.32%;99.32%;98.87%;98.19%;99.76%;97.74%;97.51%;97.51%;97.74%;97.51%;97.51%	904.434;900.968;900.968;899.427;897.501;897.501;897.116;896.73;890.182;889.797;887.486;883.634;878.626;860.907;843.958;842.032;841.647;838.951;837.41;837.025	gi|655307388|ref|WP_028716031.1|D-amino-acid oxidase [Pantoea ananatis]	PAGR_p141;sardH;OI73_08750;PAGR_p141;OI73_08750;OI73_08750;XB02_07510;OI73_08750;sardH;OI73_08750;OI73_08750;OI73_08750;OI73_08750;OI73_08750;sardH;sardH;PAGR_p141;PAGR_p141;OI73_08750;sardH;XB02_07510;OI73_08750;OI73_08750;sardH	1095774;706191;66269;1095774;66269;66269;553;66269;706191;66269;66269;66269;66269;66269;706191;932677;1095774;1095774;66269;932677;553;66269;66269;706191	GO:0016491-IEA;GO:0055114-IEA	oxidoreductase activity-IEA;oxidation-reduction process-IEA	2	GO:0016491;GO:0055114	oxidation-reduction process;oxidoreductase activity	Molecular Function;Biological Process			IPR023753;noIPR;IPR006076;noIPR;IPR023753	DOMAIN;DOMAIN;DOMAIN;DOMAIN;DOMAIN	FAD/NAD(P)-binding domain;FAD/NAD(P)-binding domain;FAD dependent oxidoreductase;FAD dependent oxidoreductase;FAD/NAD(P)-binding domain	G3DSA:3.50.50.60 (GENE3D);G3DSA:3.30.9.10 (GENE3D);PF01266 (PFAM);PTHR13847 (PANTHER);SSF51905 (SUPERFAMILY)	GO:0016491/GO:0055114;GO:0055114/GO:0016491;GO:0016491/GO:0055114	oxidoreductase activity/oxidation-reduction process;oxidation-reduction process/oxidoreductase activity;oxidoreductase activity/oxidation-reduction process	Molecular Function/Biological Process;Biological Process/Molecular Function;Molecular Function/Biological Process
CM04_RS0122795_hypothetical_protein	enzyme of the cupin superfamily	MKVQKLNQPASIKTLESWGTVEGLPGSPEIALAGLQTVIPGHENTDMGIFECTAGSYRRGVKQAEMMHFLSGTGSFTADGEAPQHFKPGDTLFFEANTEGTWVMETTMRKLYVIFDTL	118	20	2.7e-81	0.9065	gi|517935719|ref|WP_019105927.1|hypothetical protein [Pantoea ananatis]/gi|548614826|gb|ERM13814.1| hypothetical protein L585_11580 [Pantoea ananatis BRT175]/gi|984703576|gb|AMB77366.1| hypothetical protein AW734_21740 (plasmid) [Pantoea ananatis];gi|502792939|ref|WP_013027915.1|hypothetical protein [Pantoea ananatis]/gi|291154665|gb|ADD79249.1| Hypothetical Protein PANA_4082 [Pantoea ananatis LM…	Pantoea ananatis/Pantoea ananatis BRT175/Pantoea ananatis;Pantoea ananatis/Pantoea ananatis LMG 20103/Pantoea ananatis PA13/Pantoea ananatis LMG 5342/Pantoea ananatis/Pantoea ananatis;Pantoea ananatis/Pantoea ananatis;Pantoea ananatis/Pantoea ananatis AJ13355;Pantoea ananatis;Pantoea sp. OXWO6B1/Pantoea sp. OXWO6B1;Pantoea ananatis/Pantoea ananatis/Pantoea ananatis/Pantoea ananatis/Pantoea ananat…	2.7E-81;1.4E-80;1.5E-80;6.6E-80;9.1E-80;2.4E-75;2.0E-72;3.4E-72;2.0E-71;2.8E-71;3.0E-71;2.9E-59;7.6E-59;1.5E-58;1.5E-58;3.9E-58;5.2E-58;3.2E-57;3.4E-57;1.4E-56	118;118;124;118;124;118;118;118;118;118;118;119;118;119;118;121;118;118;120;118	118;118;118;118;118;118;117;117;117;117;117;118;116;116;117;116;116;116;118;116	118;118;118;117;117;113;110;110;109;109;109;102;100;97;99;97;98;97;96;97	100.00%;100.00%;100.00%;99.15%;99.15%;95.76%;94.02%;94.02%;93.16%;93.16%;93.16%;86.44%;86.21%;83.62%;84.62%;83.62%;84.48%;83.62%;81.36%;83.62%	246.514;244.588;244.973;243.047;243.047;231.491;224.172;223.402;221.476;221.09;221.09;190.66;189.504;188.734;188.734;187.963;187.193;185.267;185.267;183.726	gi|548614826|gb|ERM13814.1| hypothetical protein L585_11580 [Pantoea ananatis BRT175]/gi|984703576|gb|AMB77366.1| hypothetical protein AW734_21740 (plasmid) [Pantoea ananatis]/gi|517935719|ref|WP_019105927.1|hypothetical protein [Pantoea ananatis]											IPR008579;IPR014710;IPR011051	DOMAIN;DOMAIN;DOMAIN	Domain of unknown function DUF861, cupin-3;RmlC-like jelly roll fold;RmlC-like cupin domain	PF05899 (PFAM);G3DSA:2.60.120.10 (GENE3D);SSF51182 (SUPERFAMILY)
CM04_RS0119705_beta-lactamase	serine hydrolase	MIYFTSGRVPSSAKLEAAMDAVIDQAIDAQRIVGCTVMVAQAGELMYQRAAGLADREQKKGMALDAIFRLASLTKPIVSLTAMRLIEQGYMTLDDDITRWLPDFRPCLEEGKPATIRVRHLLSHMSGLRYRYSAPADSLYHTLNVSDGIDYQPGLSIEENLQRLAGTPLQFEPGSGWRYSLGIDVLGEIMVRATGKRLPDLVSHVVTEPLGMKDTLFTVRDEARLTTVYTDDSPVPTAIGENQRIPFGEGAAIFCPDRILKPDAWPCAGGGMAGTAPDFMQLLETIRRQGAPLITRDSFDYMTQEHVAAKYATQGPGWGFGVGWALLADPDAAGSPQSAGTLSWSGAYGHTWFVDRQKELCVLAMTNTTPEGVNGQFPVMLRDAVYSGLA	390	20	0	0.962	gi|655307280|ref|WP_028715925.1|serine hydrolase [Pantoea ananatis];gi|657865208|ref|WP_029570859.1|serine hydrolase [Pantoea ananatis];gi|291150822|gb|ADD75406.1|YfeW [Pantoea ananatis LMG 20103];gi|550539862|ref|WP_022622116.1|serine hydrolase [Pantoea ananatis]/gi|548616657|gb|ERM15530.1| beta-lactamase [Pantoea ananatis BRT175];gi|505739611|ref|WP_015701275.1|serine hydrolase [Pantoea ananati…	Pantoea ananatis;Pantoea ananatis;Pantoea ananatis LMG 20103;Pantoea ananatis/Pantoea ananatis BRT175;Pantoea ananatis/Pantoea ananatis LMG 5342/Pantoea ananatis/Pantoea ananatis;Pantoea ananatis;Pantoea ananatis/Pantoea ananatis;Pantoea ananatis;Pantoea ananatis/Pantoea ananatis PA13;Pantoea ananatis/Pantoea ananatis AJ13355/Pantoea ananatis;Pantoea ananatis/Pantoea ananatis;Pantoea ananatis/Pan…	0.0E0;0.0E0;0.0E0;0.0E0;0.0E0;0.0E0;0.0E0;0.0E0;0.0E0;0.0E0;0.0E0;0.0E0;0.0E0;0.0E0;0.0E0;0.0E0;0.0E0;0.0E0;0.0E0;0.0E0	390;390;398;390;390;390;390;390;390;390;390;390;390;392;392;392;392;392;392;392	390;390;390;390;390;390;390;390;390;390;390;390;390;389;389;389;389;389;389;389	390;390;389;389;389;389;389;389;388;387;384;384;383;361;356;355;354;355;355;354	100.00%;100.00%;99.74%;99.74%;99.74%;99.74%;99.74%;99.74%;99.49%;99.23%;98.46%;98.46%;98.21%;92.80%;91.52%;91.26%;91.00%;91.26%;91.26%;91.00%	801.971;800.431;800.431;798.89;798.89;798.119;797.734;796.964;796.964;794.267;778.089;776.933;774.237;688.723;684.485;682.559;681.404;681.019;680.248;676.396	gi|655307280|ref|WP_028715925.1|serine hydrolase [Pantoea ananatis]	estB;estB;estB	553;553;553	GO:0016787-IEA	hydrolase activity-IEA	1	GO:0016787	hydrolase activity	Molecular Function			IPR001466;IPR012338;noIPR;noIPR;IPR012338	DOMAIN;DOMAIN;DOMAIN;DOMAIN;DOMAIN	Beta-lactamase-related;Beta-lactamase/transpeptidase-like;Beta-lactamase/transpeptidase-like;Beta-lactamase/transpeptidase-like;Beta-lactamase/transpeptidase-like	PF00144 (PFAM);G3DSA:3.40.710.10 (GENE3D);PTHR22935:SF77 (PANTHER);PTHR22935 (PANTHER);SSF56601 (SUPERFAMILY)
CM04_RS0120310_ribulose_5-phosphate_epimerase	ribulose 5-phosphate epimerase	MSIAAMKEQVLAANLALPRHHLVTFTWGNVSAVDRAQGLMAIKPSGVAYDGMTVDDIVVVELESGRVVESSKKPSSDTATHLALYRAFADIGGIVHTHSRHATIWAQAGQDLPAWGTTHADYFYGAIPCTRLMTEAEIAHHYEHNTGEVIIETFRTRGISPTAIPAVLVNAHGPFAWGKDADNAVHNAVVLEEIAYMGIFSRQLTPGITHMQQPLLDKHFLRKHGASAYYGQ	232	20	4.8e-170	0.967	gi|655307309|ref|WP_028715954.1|ribulose 5-phosphate epimerase [Pantoea ananatis];gi|504408020|ref|WP_014595122.1|L-ribulose-5-phosphate 4-epimerase [Pantoea ananatis]/gi|327396170|dbj|BAK13592.1| probable sugar isomerase SgbE [Pantoea ananatis AJ13355];gi|502789282|ref|WP_013024258.1|L-ribulose-5-phosphate 4-epimerase [Pantoea ananatis]/gi|291150941|gb|ADD75525.1| SgbE [Pantoea ananatis LMG 2010…	Pantoea ananatis;Pantoea ananatis/Pantoea ananatis AJ13355;Pantoea ananatis/Pantoea ananatis LMG 20103/Pantoea ananatis BRT175/Pantoea ananatis/Pantoea ananatis/Pantoea ananatis;Pantoea ananatis;Pantoea ananatis;Pantoea ananatis/Pantoea ananatis PA13;Pantoea ananatis;Pantoea ananatis/Pantoea ananatis/Pantoea ananatis/Pantoea ananatis/Pantoea ananatis/Pantoea ananatis;Pantoea ananatis/Pantoea anan…	4.8E-170;2.8E-167;1.4E-166;4.9E-166;4.9E-166;4.9E-166;6.4E-166;6.7E-166;7.1E-166;1.4E-165;8.4E-162;3.0E-160;1.0E-159;2.3E-159;6.4E-159;2.6E-158;7.6E-158;4.2E-153;2.6E-152;8.6E-152	232;232;232;232;232;232;232;232;232;232;232;232;232;232;232;232;232;232;233;232	232;232;232;232;232;232;232;232;232;232;232;232;232;232;232;232;232;232;232;232	232;230;229;228;228;228;229;228;229;228;225;223;223;223;223;221;221;219;219;218	100.00%;99.14%;98.71%;98.28%;98.28%;98.28%;98.71%;98.28%;98.71%;98.28%;96.98%;96.12%;96.12%;96.12%;96.12%;95.26%;95.26%;94.40%;94.40%;93.97%	481.1;473.781;472.241;470.7;470.7;470.7;470.7;470.315;470.315;469.544;459.914;456.062;454.907;453.751;452.595;451.055;449.899;437.958;436.032;434.876	gi|655307309|ref|WP_028715954.1|ribulose 5-phosphate epimerase [Pantoea ananatis]	araD;araD;yiaS;sgbE;yiaS;Pat9b_1883;araD;sgbE;araD;sgbE;araD;araD;sgbE;sgbE;araD;PAGR_g3919;sgbE;araD;PAGR_g3919;sgbE;sgbE;sgbE;Pat9b_1883;sgbE;sgbE;araD;L579_3519;sgbE;sgbE;sgbE;araD;Pat9b_1883;sgbE;sgbE;araD;sgbE;sgbE;sgbE;sgbE;PAGR_g3919;sgbE;sgbE;sgbE;araD;araD;araD;yiaS;araD;sgbE;araD;L579_3519;yiaS;araD;sgbE;yiaS;araD;sgbE;sgbE;araD;Pat9b_1883;sgbE;araD;sgbE;sgbE;sgbE;sgbE;araD;PAGR_g3919;L…	66269;553;660596;932677;660596;592316;66269;932677;66269;553;66269;66269;553;553;66269;1095774;553;66269;1095774;553;553;553;592316;706191;553;66269;1332069;932677;932677;553;66269;592316;553;553;66269;553;553;706191;553;1095774;553;932677;553;66269;66269;553;660596;66269;553;66269;1332069;660596;66269;553;660596;66269;553;553;66269;592316;553;66269;553;932677;706191;553;553;1095774;1332069;70619…	GO:0008270-IEA;GO:0019572-IEA;GO:0008742-IEA;GO:0016853-IEA	zinc ion binding-IEA;L-arabinose catabolic process-IEA;L-ribulose-phosphate 4-epimerase activity-IEA;isomerase activity-IEA	3	GO:0008270;GO:0019572;GO:0008742	L-arabinose catabolic process;L-ribulose-phosphate 4-epimerase activity;zinc ion binding	Molecular Function;Molecular Function;Biological Process	EC:5.1.3.4	L-ribulose-5-phosphate 4-epimerase	IPR001303;IPR001303;IPR004661;IPR001303;noIPR;noIPR;noIPR;IPR001303	DOMAIN;DOMAIN;FAMILY;DOMAIN;DOMAIN;DOMAIN;DOMAIN;DOMAIN	Class II aldolase/adducin N-terminal;Class II aldolase/adducin N-terminal;L-ribulose-5-phosphate 4-epimerase;Class II aldolase/adducin N-terminal;Class II aldolase/adducin N-terminal;Class II aldolase/adducin N-terminal;Class II aldolase/adducin N-terminal;Class II aldolase/adducin N-terminal	SM01007 (SMART);G3DSA:3.40.225.10 (GENE3D);TIGR00760 (TIGRFAM);PF00596 (PFAM);PTHR22789 (PANTHER);PTHR22789:SF7 (PANTHER);cd00398 (CDD);SSF53639 (SUPERFAMILY)	GO:0008270/GO:0019572/GO:0008742	zinc ion binding/L-arabinose catabolic process/L-ribulose-phosphate 4-epimerase activity	Molecular Function/Biological Process/Molecular Function
CM04_RS0120330_2-ketogluconate_transporter	MFS transporter	MSLTSTAVNREKIPALRWLRIIPPVLITCIISYMDRVNIAFAMPGGMDAELGISASMAGLAGGIFFIGYLFLQVPGGKLAVYGNGKRFIGWSLLAWAVISILTGMATSQYQLLALRFALGIAEGGMLPVVLTMIGNWFPDAERGRANAIVIMFVPIAGIITAPLSGWIITGWDWRMLFYVEGALSLVVMALWHFTISNRPQEAKWISPAEKQYLITTLHNEQLMIKEQNVRNASLLKVMHEPVMWRLILVNFFYQTGIYGYTLWLPTILKELTHGNVEQVGMLAILPYVGAIFGMFLFSVLSDATGRRKLFVALPLAGFALCMALSVLLKAHIWWSYAALVGCGVFIQSAAGVFWSIPPRLFNAEVAGGARGLINALGNLGGFCGPYMVGVLIAFYSKD…	431	20	0	0.9805	gi|655307310|ref|WP_028715955.1|MFS transporter [Pantoea ananatis]/gi|812046094|emb|CRH27834.1| Putative tartrate transporter [Pantoea ananatis];gi|504408024|ref|WP_014595126.1|MFS transporter [Pantoea ananatis]/gi|327396175|dbj|BAK13597.1| putative tartrate transporter TtuB [Pantoea ananatis AJ13355]/gi|812190882|emb|CRH35816.1| Putative tartrate transporter [Pantoea ananatis]/gi|902248071|gb|KN…	Pantoea ananatis/Pantoea ananatis;Pantoea ananatis/Pantoea ananatis AJ13355/Pantoea ananatis/Pantoea ananatis/Pantoea ananatis;Pantoea ananatis;Pantoea ananatis;Pantoea ananatis;Pantoea ananatis/Pantoea ananatis LMG 5342;Pantoea ananatis/Pantoea ananatis LMG 20103/Pantoea ananatis BRT175;Pantoea ananatis/Pantoea ananatis PA13;Pantoea ananatis/Pantoea ananatis;Pantoea ananatis/Pantoea ananatis/Pan…	0.0E0;0.0E0;0.0E0;0.0E0;0.0E0;0.0E0;0.0E0;0.0E0;0.0E0;0.0E0;0.0E0;0.0E0;0.0E0;0.0E0;0.0E0;0.0E0;0.0E0;0.0E0;0.0E0;0.0E0	431;431;431;431;431;431;431;431;431;431;431;431;431;431;431;431;431;420;431;431	431;431;431;431;431;431;431;431;431;431;431;431;431;431;431;431;430;431;430;430	431;430;429;429;429;429;429;429;428;428;427;427;423;423;423;423;412;412;412;409	100.00%;99.77%;99.54%;99.54%;99.54%;99.54%;99.54%;99.54%;99.30%;99.30%;99.07%;99.07%;98.14%;98.14%;98.14%;98.14%;95.81%;95.59%;95.81%;95.12%	863.988;860.907;859.366;857.44;857.44;857.055;856.67;856.67;856.284;855.129;854.358;847.425;827.009;825.854;825.083;824.698;798.505;797.349;795.808;787.334	gi|812046094|emb|CRH27834.1| Putative tartrate transporter [Pantoea ananatis]/gi|655307310|ref|WP_028715955.1|MFS transporter [Pantoea ananatis]	ttuB;ttuB;Pat9b_1879;ttuB;ttuB;L579_3523;PAGR_g3915;L579_3523;ttuB;PAGR_g3915;Pat9b_1879;ttuB;CKS_4765;L579_3523;Pat9b_1879;ttuB;PAGR_g3915;ttuB;OI73_06295;ttuB;OI73_06295;L579_3523;PAGR_g3915;ttuB;ttuB;ttuB;ttuB;OI73_06295;ttuB;OI73_06295;L579_3523;ttuB;ttuB;ttuB;PAGR_g3915;ttuB;ttuB;ttuB;OI73_06295;ttuB;ttuB;Pat9b_1879;L579_3523;Pat9b_1879;CKS_4765;ttuB;ttuB;ttuB;PAGR_g3915;CKS_4765;L579_3523;P…	932677;932677;592316;706191;706191;1332069;1095774;1332069;553;1095774;592316;553;660596;1332069;592316;706191;1095774;553;66269;932677;66269;1332069;1095774;932677;553;932677;706191;66269;706191;66269;1332069;553;932677;706191;1095774;932677;706191;706191;66269;706191;553;592316;1332069;592316;660596;553;706191;932677;1095774;660596;1332069;1095774;1332069;592316;66269;1095774;932677;553;553;660…	GO:0055085-IEA;GO:0016020-IEA;GO:0016021-IEA;GO:0006810-IEA;GO:0005215-IEA	transmembrane transport-IEA;membrane-IEA;integral component of membrane-IEA;transport-IEA;transporter activity-IEA	3	GO:0055085;GO:0016021;GO:0005215	transporter activity;transmembrane transport;integral component of membrane	Cellular Component;Molecular Function;Biological Process			IPR011701;noIPR;noIPR;IPR000849;noIPR;noIPR;IPR020846;IPR020846;IPR020846	FAMILY;FAMILY;FAMILY;FAMILY;FAMILY;FAMILY;DOMAIN;DOMAIN;DOMAIN	Major facilitator superfamily;Major facilitator superfamily;Major facilitator superfamily;Sugar phosphate transporter;Sugar phosphate transporter;Sugar phosphate transporter;Major facilitator superfamily domain;Major facilitator superfamily domain;Major facilitator superfamily domain	PF07690 (PFAM);G3DSA:1.20.1250.20 (GENE3D);G3DSA:1.20.1250.20 (GENE3D);PIRSF002808 (PIRSF);PTHR11662 (PANTHER);PTHR11662:SF283 (PANTHER);PS50850 (PROSITE_PROFILES);cd06174 (CDD);SSF103473 (SUPERFAMILY)	GO:0016021/GO:0055085;GO:0006810/GO:0016021/GO:0005215	integral component of membrane/transmembrane transport;transport/integral component of membrane/transporter activity	Cellular Component/Biological Process;Biological Process/Cellular Component/Molecular Function
CM04_RS0120335_hypothetical_protein	cytoplasmic protein YiaL	MITGHIANTDPRHYPPAIAKAIACLTRYDLLTLAAGRYQDSETGWVMQVLDLHTVPAEENYPEAHRLHIDVQYLVTGEEVIGVATQPVDFAVHQPYDPERDIIFYQHVPHETQVRMLPGTFAVFFPQDIHRPNCAVSTPGPIRKVVVKIPTCDLA	155	20	1.9e-109	0.9305	gi|327396176|dbj|BAK13598.1|cytoplasmic protein YiaL [Pantoea ananatis AJ13355];gi|655307311|ref|WP_028715956.1|hypothetical protein [Pantoea ananatis];gi|504419776|ref|WP_014606878.1|hypothetical protein [Pantoea ananatis]/gi|354990275|gb|AER34399.1| beta-D-galactosidase YiaL [Pantoea ananatis PA13];gi|517935417|ref|WP_019105625.1|hypothetical protein [Pantoea ananatis]/gi|812190883|emb|CRH35817…	Pantoea ananatis AJ13355;Pantoea ananatis;Pantoea ananatis/Pantoea ananatis PA13;Pantoea ananatis/Pantoea ananatis/Pantoea ananatis;Pantoea ananatis LMG 20103;Pantoea ananatis;Pantoea ananatis/Pantoea ananatis BRT175;Pantoea ananatis/Pantoea ananatis LMG 5342;Pantoea ananatis/Pantoea ananatis;Pantoea ananatis;Pantoea ananatis/Pantoea ananatis/Pantoea ananatis/Pantoea ananatis/Pantoea ananatis/Pan…	1.9E-109;3.9E-109;5.5E-109;2.0E-108;3.6E-107;8.9E-107;9.2E-107;1.8E-106;2.0E-106;3.6E-106;2.3E-103;4.4E-92;1.0E-89;7.7E-89;1.2E-88;2.3E-88;7.8E-88;1.9E-87;7.3E-80;8.4E-77	170;155;155;155;170;170;155;155;155;155;155;155;155;155;155;155;155;155;158;158	155;155;155;155;155;155;155;155;155;155;155;154;154;154;154;154;154;154;154;154	155;155;155;154;154;153;154;153;152;153;150;136;137;136;136;136;135;135;128;123	100.00%;100.00%;100.00%;99.35%;99.35%;98.71%;99.35%;98.71%;98.06%;98.71%;96.77%;88.31%;88.96%;88.31%;88.31%;88.31%;87.66%;87.66%;83.12%;79.87%	321.627;320.087;319.701;318.546;315.849;314.694;314.309;313.538;313.153;312.768;305.449;276.944;270.781;268.855;268.085;267.314;266.159;265.003;246.128;238.039	gi|327396176|dbj|BAK13598.1|cytoplasmic protein YiaL [Pantoea ananatis AJ13355]											IPR004375;IPR004375;IPR004375;noIPR;noIPR	FAMILY;FAMILY;FAMILY;FAMILY;FAMILY	YhcH/YjgK/YiaL family;YhcH/YjgK/YiaL family;YhcH/YjgK/YiaL family;YhcH/YjgK/YiaL family;YhcH/YjgK/YiaL family	G3DSA:2.60.120.370 (GENE3D);PF04074 (PFAM);TIGR00022 (TIGRFAM);PTHR34986 (PANTHER);SSF51197 (SUPERFAMILY)
CM04_RS0120370_transcriptional_regulator	transcriptional regulator	MAVKVDKAKETKSDKPLGTQSLFRGLQLIELLSNYPNGCPLAHLAELSGMNKSTVHRLLQGLHSSGYVTQAPSPGSYRLTTKFISVGQKALSSLNIIHVAGPHLEKLNLDVGETVNFSSREDDHVVLINKLEPTTGMMRTRAYIGQHMPLYCSAMGKIFLAWGSEEYLLQYWQNHQDSIEQLTKNTITTLPEMQQELNDILQQRTAMDREENELGVTCIAAPVFDIQQRVPYAVSVSLPTAKLQQIGAKHLMAKVVATAQAISEELGFTA	270	20	0	0.933	gi|504408028|ref|WP_014595130.1|transcriptional regulator [Pantoea ananatis]/gi|327396182|dbj|BAK13604.1| putative HTH-type transcriptional regulator YiaJ [Pantoea ananatis AJ13355]/gi|354990269|gb|AER34393.1| putative HTH-type transcriptional regulator YiaJ [Pantoea ananatis PA13]/gi|365188487|emb|CCF11437.1| HTH-type transcriptional regulator [Pantoea ananatis LMG 5342]/gi|548616778|gb|ERM15651…	Pantoea ananatis/Pantoea ananatis AJ13355/Pantoea ananatis PA13/Pantoea ananatis LMG 5342/Pantoea ananatis BRT175/Pantoea ananatis/Pantoea ananatis/Pantoea ananatis/Pantoea ananatis/Pantoea ananatis;Pantoea ananatis LMG 20103;Pantoea ananatis/Pantoea ananatis/Pantoea ananatis/Pantoea ananatis/Pantoea ananatis/Pantoea ananatis;Pantoea sp. OXWO6B1/Pantoea sp. OXWO6B1;Pantoea stewartii/Pantoea stewa…	0.0E0;0.0E0;0.0E0;0.0E0;0.0E0;0.0E0;0.0E0;1.1E-177;2.5E-177;3.4E-171;2.6E-169;9.1E-167;1.5E-163;1.3E-159;3.4E-158;1.9E-156;2.8E-156;3.7E-156;5.0E-156;5.0E-156	270;278;270;270;270;270;270;278;278;270;265;270;270;272;271;272;272;272;272;272	270;270;270;270;270;270;270;268;268;268;260;268;267;268;263;268;268;268;268;268	270;270;270;268;263;263;263;252;252;250;244;244;241;242;236;238;238;242;237;237	100.00%;100.00%;100.00%;99.26%;97.41%;97.41%;97.41%;94.03%;94.03%;93.28%;93.85%;91.04%;90.26%;90.30%;89.73%;88.81%;88.81%;90.30%;88.43%;88.43%	562.762;561.222;560.451;552.362;536.954;536.569;535.028;503.827;503.056;486.878;482.256;475.707;467.618;457.603;454.136;449.899;449.129;449.129;448.743;448.743	gi|812222300|emb|CRH32214.1| HTH-type transcriptional regulator YiaJ [Pantoea ananatis]/gi|327396182|dbj|BAK13604.1| putative HTH-type transcriptional regulator YiaJ [Pantoea ananatis AJ13355]/gi|812046101|emb|CRH27841.1| HTH-type transcriptional regulator YiaJ [Pantoea ananatis]/gi|902248079|gb|KNA27191.1| transcriptional regulator [Pantoea ananatis]/gi|354990269|gb|AER34393.1| putative HTH-type…	PC1_3687;yiaJ;KP22_10730;ASF13_03285;yiaJ;yiaJ;KP22_10730;Pecwa_3884;Pat9b_1872;SY86_11465;Pecwa_3884;AI28_19725;BG55_02680;yiaJ;yiaJ;yiaJ;W5S_4029;L579_3531;PAGR_g3908;W5S_4029;OI73_06260;KP22_10730;Pat9b_1872;ASF13_03285;PAGR_g3908;AL485_16665;W5S_4029;AL485_16665;KP22_10730;PC1_3687;ASF13_03285;yiaJ;Pecwa_3884;L579_3531;ASF13_03285;W5S_4029;PC1_3687;PAGR_g3908;yiaJ;yiaJ;Pecwa_3884;yiaJ;BG55_02…	561230;932677;55207;1736225;660596;660596;55207;561231;592316;65700;561231;1628855;69222;553;553;553;1166016;1332069;1095774;1166016;66269;55207;592316;1736225;1095774;614;1166016;614;55207;561230;1736225;660596;561231;1332069;1736225;1166016;561230;1095774;706191;932677;561231;706191;69222;1166016;55207;660596;553;561230;553;1628855;932677;592316;932677;1736225;1095774;1095774;66269;561231;614;6…	GO:0003677-IEA;GO:0006351-IEA;GO:0006355-IEA	DNA binding-IEA;transcription, DNA-templated-IEA;regulation of transcription, DNA-templated-IEA	2	GO:0003677;GO:0006355	DNA binding;regulation of transcription, DNA-templated	Molecular Function;Biological Process			noIPR;IPR005471;IPR014757;IPR005471;IPR029016;IPR011991;noIPR;noIPR;IPR005471;IPR014757;IPR011991;IPR029016	DOMAIN;DOMAIN;DOMAIN;DOMAIN;DOMAIN;DOMAIN;DOMAIN;DOMAIN;DOMAIN;DOMAIN;DOMAIN;DOMAIN	RNA polymerase sigma factor, region 3/4;Transcription regulator IclR, N-terminal;Transcription regulator IclR, C-terminal;Transcription regulator IclR, N-terminal;GAF domain-like;Winged helix-turn-helix DNA-binding domain;Winged helix-turn-helix DNA-binding domain;Winged helix-turn-helix DNA-binding domain;Transcription regulator IclR, N-terminal;Transcription regulator IclR, C-terminal;Winged he…	Coil (COILS);SM00346 (SMART);PF01614 (PFAM);PF09339 (PFAM);G3DSA:3.30.450.40 (GENE3D);G3DSA:1.10.10.10 (GENE3D);PTHR30136:SF19 (PANTHER);PTHR30136 (PANTHER);PS51077 (PROSITE_PROFILES);PS51078 (PROSITE_PROFILES);SSF46785 (SUPERFAMILY);SSF55781 (SUPERFAMILY)	GO:0003677/GO:0006355;GO:0003677/GO:0006355;GO:0003677/GO:0006355	DNA binding/regulation of transcription, DNA-templated;DNA binding/regulation of transcription, DNA-templated;DNA binding/regulation of transcription, DNA-templated	Molecular Function/Biological Process;Molecular Function/Biological Process;Molecular Function/Biological Process
CM04_RS0114900_DNA-binding_protein	DNA-binding	MRNLNKVREYRLARAWSQEQLAEMAGLSTRTVQRIENGDPPSLETLSALAAVFACKITDLTSEASAENGEALDSYISDARLQLAAESRFYRSLFSAVVVCTLLFVLNHFTSPNERWSLWVAAIWGALLVVRALRLFIFKEAIRRWQQRRLQKLLRRQG	158	20	6.5e-108	0.9165	gi|504407325|ref|WP_014594427.1|DNA-binding protein [Pantoea ananatis]/gi|327394973|dbj|BAK12395.1| hypothetical protein PAJ_2315 [Pantoea ananatis AJ13355]/gi|365185438|emb|CCF08388.1| transcriptional regulator, XRE family [Pantoea ananatis LMG 5342]/gi|548613941|gb|ERM13020.1| DNA-binding protein [Pantoea ananatis BRT175]/gi|984703128|gb|AMB76919.1| DNA-binding protein [Pantoea ananatis];gi|812…	Pantoea ananatis/Pantoea ananatis AJ13355/Pantoea ananatis LMG 5342/Pantoea ananatis BRT175/Pantoea ananatis;Pantoea ananatis/Pantoea ananatis;Pantoea ananatis/Pantoea ananatis PA13;Pantoea ananatis LMG 20103;Pantoea ananatis;Pantoea ananatis;Pantoea ananatis/Pantoea ananatis/Pantoea ananatis/Pantoea ananatis/Pantoea ananatis;Pantoea ananatis;Pantoea ananatis/Pantoea ananatis;Pantoea stewartii/Pa…	6.5E-108;2.6E-107;4.6E-107;5.1E-107;5.6E-107;1.0E-105;5.7E-105;7.0E-105;2.3E-103;1.6E-87;6.1E-87;3.1E-86;1.5E-83;1.0E-77;2.9E-70;1.5E-69;1.9E-68;3.1E-68;7.0E-65;9.4E-64	158;167;158;229;167;158;158;158;158;157;157;157;194;158;155;155;155;155;156;155	158;158;158;158;158;158;158;158;158;158;158;158;158;157;156;158;156;156;156;152	158;158;157;158;158;157;157;156;155;149;148;148;146;135;130;130;127;127;123;120	100.00%;100.00%;99.37%;100.00%;100.00%;99.37%;99.37%;98.73%;98.10%;94.30%;93.67%;93.67%;92.41%;85.99%;83.33%;82.28%;81.41%;81.41%;78.85%;78.95%	317.39;316.235;315.079;317.775;315.464;311.612;309.686;309.686;305.834;265.388;264.233;262.307;256.914;240.736;221.476;219.935;216.853;216.468;207.994;204.912	gi|548613941|gb|ERM13020.1| DNA-binding protein [Pantoea ananatis BRT175]/gi|984703128|gb|AMB76919.1| DNA-binding protein [Pantoea ananatis]/gi|365185438|emb|CCF08388.1| transcriptional regulator, XRE family [Pantoea ananatis LMG 5342]/gi|327394973|dbj|BAK12395.1| hypothetical protein PAJ_2315 [Pantoea ananatis AJ13355]/gi|504407325|ref|WP_014594427.1|DNA-binding protein [Pantoea ananatis]	XB02_04330;OI73_02085;OI73_02085;PAJ_2315;OI73_02085;PanABDRAFT_3210;OI73_02085;OI73_02085;PAJ_2315;PAGR_g0995;OI73_02085;OI73_02085;PanABDRAFT_3210;OI73_02085;OI73_02085;PANA_3040;OI73_02085;AB182_18505;AB182_18505;OI73_02085;PAGR_g0995;PanABDRAFT_3210;PAJ_2315;PAJ_2315;PAGR_g0995;PAGR_g0995;OI73_02085;OI73_02085;CKS_1270;OI73_02085;PanABDRAFT_3210;CKS_1270;PANA_3040;OI73_02085;OI73_02085;XB02_0…	553;66269;66269;932677;66269;517433;66269;66269;932677;1095774;66269;66269;517433;66269;66269;706191;66269;61648;61648;66269;1095774;517433;932677;932677;1095774;1095774;66269;66269;660596;66269;517433;660596;706191;66269;66269;553;61648;1095774;932677;61648;660596;932677;1095774;66269;66269;932677;517433;553;66269;553;66269;660596;61648;61648;66269;517433;66269;932677;66269;517433;706191;517433;…	GO:0003677-IEA;GO:0016020-IEA;GO:0016021-IEA;GO:0043565-IEA	DNA binding-IEA;membrane-IEA;integral component of membrane-IEA;sequence-specific DNA binding-IEA	2	GO:0016021;GO:0043565	sequence-specific DNA binding;integral component of membrane	Cellular Component;Molecular Function			IPR001387;IPR010982;IPR025698;IPR001387;noIPR;IPR001387;noIPR;IPR010982	DOMAIN;DOMAIN;DOMAIN;DOMAIN;DOMAIN;DOMAIN;DOMAIN;DOMAIN	Cro/C1-type helix-turn-helix domain;Lambda repressor-like, DNA-binding domain;2TM domain;Cro/C1-type helix-turn-helix domain;Cro/C1-type helix-turn-helix domain;Cro/C1-type helix-turn-helix domain;Cro/C1-type helix-turn-helix domain;Lambda repressor-like, DNA-binding domain	SM00530 (SMART);G3DSA:1.10.260.40 (GENE3D);PF13239 (PFAM);PF01381 (PFAM);PTHR10245 (PANTHER);PS50943 (PROSITE_PROFILES);cd00093 (CDD);SSF47413 (SUPERFAMILY)	GO:0043565;GO:0003677;GO:0043565;GO:0043565;GO:0003677	sequence-specific DNA binding;DNA binding;sequence-specific DNA binding;sequence-specific DNA binding;DNA binding	Molecular Function;Molecular Function;Molecular Function;Molecular Function;Molecular Function
CM04_RS0115800_arylesterase	arylesterase	MSLFKSKDGYNLYYKDWGKGQPVLFSHGWPLDADMWDSQLNFLAERGYRAIAFDRRGFGRSDQPWDGYDYDTFADDIHCLIEHLQLRDVTLIGFSMGGGDVSRYIGKYGTDKVKKLVLLGAVTPIFGQTDDHPEGVEKSVFDGIKQGLLKDRAQFINEFAAPFYGTNAGQQVSEGVLTQTLNIALLASLKATLDCVTAFAETDFRADLGKVDVPALIIHGSHDQIVPFEATGKLAHALIPGSELKIYDNGPHGFAVTHQDQLNQDLLTFLQQ	272	20	0	0.9395	gi|291153840|gb|ADD78424.1|MhpC [Pantoea ananatis LMG 20103]/gi|327395137|dbj|BAK12559.1| arylesterase MhpC [Pantoea ananatis AJ13355]/gi|365185255|emb|CCF08205.1| alpha/beta hydrolase fold protein [Pantoea ananatis LMG 5342]/gi|812043157|emb|CRH30734.1| Arylesterase [Pantoea ananatis]/gi|812187671|emb|CRH39757.1| Arylesterase [Pantoea ananatis]/gi|812218818|emb|CRH35488.1| Arylesterase [Pantoea …	Pantoea ananatis LMG 20103/Pantoea ananatis AJ13355/Pantoea ananatis LMG 5342/Pantoea ananatis/Pantoea ananatis/Pantoea ananatis;Pantoea ananatis/Pantoea ananatis PA13/Pantoea ananatis BRT175/Pantoea ananatis;Pantoea ananatis;Pantoea ananatis/Pantoea ananatis;Pantoea ananatis/Pantoea ananatis/Pantoea ananatis/Pantoea ananatis/Pantoea ananatis;Pantoea sp. OXWO6B1/Pantoea sp. OXWO6B1;Pantoea stewar…	0.0E0;0.0E0;0.0E0;0.0E0;0.0E0;0.0E0;6.6E-177;7.4E-177;8.6E-177;1.0E-174;9.1E-174;1.2E-173;2.5E-173;5.6E-173;6.2E-173;1.9E-172;2.0E-172;3.0E-172;1.5E-170;2.7E-170	281;272;272;272;272;272;276;276;276;273;274;273;273;274;274;274;272;274;273;272	272;272;272;272;272;272;272;272;272;272;271;271;271;271;271;271;272;271;272;272	272;272;271;271;270;262;251;251;251;253;251;251;251;251;250;251;251;249;248;249	100.00%;100.00%;99.63%;99.63%;99.26%;96.32%;92.28%;92.28%;92.28%;93.01%;92.62%;92.62%;92.62%;92.62%;92.25%;92.62%;92.28%;91.88%;91.18%;91.54%	559.296;558.525;555.829;555.058;553.132;524.242;501.901;501.901;501.516;496.123;493.812;493.426;492.656;491.886;491.886;490.345;490.345;489.96;485.723;484.952	gi|812187671|emb|CRH39757.1| Arylesterase [Pantoea ananatis]/gi|365185255|emb|CCF08205.1| alpha/beta hydrolase fold protein [Pantoea ananatis LMG 5342]/gi|291153840|gb|ADD78424.1|MhpC [Pantoea ananatis LMG 20103]/gi|327395137|dbj|BAK12559.1| arylesterase MhpC [Pantoea ananatis AJ13355]/gi|812043157|emb|CRH30734.1| Arylesterase [Pantoea ananatis]/gi|812218818|emb|CRH35488.1| Arylesterase [Pantoea …	NH00_06870;PMI17_04699;L579_3625;QU24_00560;PAGR_g0826;XB02_08460;PMI17_04699;OI73_17980;L579_3625;PMI17_04699;QU24_00560;PMI17_04699;CKS_0602;PMI17_04699;mhpC;LK04_02525;mhpC;L579_3625;CKS_0602;E05_44140;CKS_0602;OI73_17980;OI73_17980;LK04_02525;OI73_17980;CKS_0602;PMI17_04699;L579_3625;OI73_17980;E05_44140;NH00_06870;L579_3625;PAGR_g0826;VH86_02360;VH86_02360;OI73_17980;OI73_17980;E05_44140;PMI…	69218;1144320;1332069;1076549;1095774;553;1144320;66269;1332069;1144320;1076549;1144320;660596;1144320;706191;158822;932677;1332069;660596;891974;660596;66269;66269;158822;66269;660596;1144320;1332069;66269;891974;69218;1332069;1095774;1628190;1628190;66269;66269;891974;1144320;891974;1332069;1144320	GO:0016746-IEA;GO:0004601-IEA;GO:0003824-IEA;GO:0016740-IEA;GO:0098869-IEA;GO:0016787-IEA	transferase activity, transferring acyl groups-IEA;peroxidase activity-IEA;catalytic activity-IEA;transferase activity-IEA;cellular oxidant detoxification-IEA;hydrolase activity-IEA	4	GO:0004601;GO:0016746;GO:0098869;GO:0016787	peroxidase activity;hydrolase activity;transferase activity, transferring acyl groups;cellular oxidant detoxification	Molecular Function;Molecular Function;Molecular Function;Biological Process	EC:1.11.1.7	Peroxidase	IPR000073;IPR000639;IPR000073;IPR029058;noIPR;noIPR;IPR029058	DOMAIN;FAMILY;DOMAIN;DOMAIN;DOMAIN;DOMAIN;DOMAIN	Alpha/beta hydrolase fold-1;Epoxide hydrolase-like;Alpha/beta hydrolase fold-1;Alpha/Beta hydrolase fold;Alpha/Beta hydrolase fold;Alpha/Beta hydrolase fold;Alpha/Beta hydrolase fold	PR00111 (PRINTS);PR00412 (PRINTS);PF00561 (PFAM);G3DSA:3.40.50.1820 (GENE3D);PTHR10992 (PANTHER);PTHR10992:SF859 (PANTHER);SSF53474 (SUPERFAMILY)	GO:0003824	catalytic activity	Molecular Function
CM04_RS0112520_hypothetical_protein	glycosyl hydrolase	MSVNEVDLHKLTIHDPFLGKYQQLVREVVIPYQWEALNDRIEEADPSHAIENFRIAAGQQDGEFYGMVFQDSDVAKWLEAVAWSLCQKPDAELEKTADEVIELIAAAQCEDGYLNTYFTVKAPQDRWTNLAECHELYCAGHMIEAGVAFYQATGKRRLLEVVCRLADHIDSVFGPEEHQLHGYPGHPEIELALMRLYEVTQQPRYLALVNTFVTQRGTQPHFYDIEYEKRGQTSYWHTYGPAWMVKDKVYSQAHQPLAEQQHAVGHAVRFVYLMTGVAHLARLSQDEGKRQDCLRLWHNMAQRQLYITGGIGSQSSGEAFSSDYDLPNDTVYAESCASIGLMMFARRMLEMEADSQYADVMERALYNTVLGGMALDGKHFFYVNPLEVQPKTLHFNHLY…	651	20	0	0.974	gi|655306794|ref|WP_028715447.1|hypothetical protein [Pantoea ananatis];gi|291153394|gb|ADD77978.1|Hypothetical Protein PANA_2811 [Pantoea ananatis LMG 20103];gi|504418191|ref|WP_014605293.1|hypothetical protein [Pantoea ananatis]/gi|354987614|gb|AER31738.1| hypothetical protein PAGR_g1212 [Pantoea ananatis PA13];gi|550541475|ref|WP_022623487.1|glycosyl hydrolase [Pantoea ananatis]/gi|548613205|g…	Pantoea ananatis;Pantoea ananatis LMG 20103;Pantoea ananatis/Pantoea ananatis PA13;Pantoea ananatis/Pantoea ananatis BRT175;Pantoea ananatis/Pantoea ananatis;Pantoea ananatis/Pantoea ananatis;Pantoea ananatis;Pantoea ananatis;Pantoea ananatis;Pantoea ananatis AJ13355;Pantoea ananatis;Pantoea ananatis;Pantoea ananatis/Pantoea ananatis LMG 5342;Pantoea sp. OXWO6B1/Pantoea sp. OXWO6B1;Pantoea stewar…	0.0E0;0.0E0;0.0E0;0.0E0;0.0E0;0.0E0;0.0E0;0.0E0;0.0E0;0.0E0;0.0E0;0.0E0;0.0E0;0.0E0;0.0E0;0.0E0;0.0E0;0.0E0;0.0E0;0.0E0	651;659;651;651;651;651;659;659;651;659;651;659;651;651;651;651;651;651;651;651	651;651;651;651;651;651;651;651;651;651;651;651;651;651;651;651;651;651;651;651	651;650;650;650;649;649;649;649;648;650;650;647;648;629;616;616;614;615;614;613	100.00%;99.85%;99.85%;99.85%;99.69%;99.69%;99.69%;99.69%;99.54%;99.85%;99.85%;99.39%;99.54%;96.62%;94.62%;94.62%;94.32%;94.47%;94.32%;94.16%	1364.75;1363.98;1363.98;1363.21;1361.67;1360.9;1360.9;1360.9;1360.9;1360.51;1360.13;1357.43;1355.89;1269.6;1235.32;1235.32;1232.62;1232.62;1231.85;1229.54	gi|655306794|ref|WP_028715447.1|hypothetical protein [Pantoea ananatis]	OI73_10635;PAGR_g1212;CKS_1726;OI73_10635;PANA_2811;CKS_1726;PAGR_g1212;PAJ_2099;OI73_10635	66269;1095774;660596;66269;706191;660596;1095774;932677;66269	GO:0003824-IEA	catalytic activity-IEA	1	GO:0003824	catalytic activity	Molecular Function			IPR012878;IPR012341;noIPR;noIPR;noIPR;IPR008928	FAMILY;DOMAIN;DOMAIN;DOMAIN;DOMAIN;DOMAIN	Beta-L-arabinofuranosidase, GH127;Six-hairpin glycosidase;Six-hairpin glycosidase;Six-hairpin glycosidase;Six-hairpin glycosidase;Six-hairpin glycosidase-like	PF07944 (PFAM);G3DSA:1.50.10.10 (GENE3D);PTHR31151 (PANTHER);PTHR31151:SF1 (PANTHER);PTHR31151 (PANTHER);SSF48208 (SUPERFAMILY)	GO:0003824;GO:0003824	catalytic activity;catalytic activity	Molecular Function;Molecular Function
CM04_RS0112530_transcriptional_regulator	family transcriptional regulator	MFELSITFPIQVQNGGLFISRGVGTHPARRLTSWEIIFVERGQLTIREDGELFSVQAGESLLLRPGHLHVGEGIFPADLKFYWLHFDWQKQPEQHGLHQALLHLPQHTRVGDPAYIIALFRQFLSEQENIHRSVALECILLLILQQLAAPALHEDVVDSPGVDLAWKANQLIRTQYHLALSTSTLAKTLHCNADYLGRVYRRVFRLTLTEALHRQRVLMAEKLLIGDKLPLTEVARQCGFNDVGYFRQIFRKHTGLTPASWKRRYCREHINS	272	20	0	0.8835	gi|502791714|ref|WP_013026690.1|AraC family transcriptional regulator [Pantoea ananatis]/gi|291153397|gb|ADD77981.1| YisR [Pantoea ananatis LMG 20103]/gi|327394759|dbj|BAK12181.1| putative HTH-type transcriptional regulator YisR [Pantoea ananatis AJ13355]/gi|354987611|gb|AER31735.1| putative HTH-type transcriptional regulator YisR [Pantoea ananatis PA13]/gi|365185672|emb|CCF08622.1| transcription…	Pantoea ananatis/Pantoea ananatis LMG 20103/Pantoea ananatis AJ13355/Pantoea ananatis PA13/Pantoea ananatis LMG 5342/Pantoea ananatis BRT175/Pantoea ananatis/Pantoea ananatis/Pantoea ananatis/Pantoea ananatis;Pantoea ananatis;Pantoea ananatis;Pantoea sp. OXWO6B1/Pantoea sp. OXWO6B1;Pantoea sp. AS-PWVM4/Pantoea sp. AS-PWVM4;Pantoea stewartii/Pantoea stewartii/Pantoea stewartii/Pantoea ananatis/Pan…	0.0E0;0.0E0;0.0E0;1.9E-180;6.1E-164;8.0E-164;1.0E-163;2.1E-163;2.2E-163;2.9E-163;5.4E-161;7.6E-154;4.9E-151;2.4E-145;8.8E-145;1.2E-144;2.7E-140;3.7E-139;6.2E-137;7.8E-136	272;272;272;273;272;273;273;273;273;273;272;272;272;272;273;272;272;272;272;272	272;272;272;273;272;273;273;273;273;273;272;272;273;272;272;272;272;272;272;272	272;271;265;265;238;248;248;248;248;248;238;235;234;232;227;231;226;225;223;222	100.00%;99.63%;97.43%;97.07%;87.50%;90.84%;90.84%;90.84%;90.84%;90.84%;87.50%;86.40%;85.71%;85.29%;83.46%;84.93%;83.09%;82.72%;81.99%;81.62%	559.296;557.755;539.265;510.76;468.774;468.389;468.389;467.618;467.618;467.233;461.455;443.351;436.032;421.779;420.239;419.853;408.683;405.986;400.208;397.512	gi|502791714|ref|WP_013026690.1|AraC family transcriptional regulator [Pantoea ananatis]/gi|548613207|gb|ERM12343.1| transcriptional regulator [Pantoea ananatis BRT175]/gi|984702909|gb|AMB76700.1| transcriptional regulator [Pantoea ananatis]/gi|812219437|emb|CRH34790.1| Transcriptional regulator, AraC family {ECO:0000313|EMBL:CCF08622.1} [Pantoea ananatis]/gi|354987611|gb|AER31735.1| putative HTH…	yisR;CKS_1723;CKS_1723;T296_11445;OI73_10645;yisR;yisR;OI73_10645;T296_11445;T296_11445;AB182_26260;OI73_10645;yisR;AW40_23530;yisR;CKS_1723;OI73_10645;L579_0874;CKS_1723;BN1183_BR_00120;yisR;L579_0874;PAGR_g1209;OI73_10645;Y71_0974;OI73_10645;yisR;BN1183_BR_00120;OI73_10645;yisR;T296_11445;yisR;PAGR_g1209;Pat9b_2679;OI73_10645;XB02_11170;Y71_0974;AB182_26260;L579_0874;OI73_10645;CKS_1723;yisR;yi…	932677;660596;660596;1408177;66269;706191;706191;66269;1408177;1408177;61648;66269;706191;1455607;932677;660596;66269;1332069;660596;553;932677;1332069;1095774;66269;1177180;66269;932677;553;66269;706191;1408177;706191;1095774;592316;66269;553;1177180;61648;1332069;66269;660596;706191;932677;1408177;1408177;553;66269;66269;1332069;66269;592316;706191;1332069;66269;61648;1095774;1455607;660596;616…	GO:0003677-IEA;GO:0003700-IEA;GO:0006351-IEA;GO:0006355-IEA;GO:0043565-IEA	DNA binding-IEA;transcription factor activity, sequence-specific DNA binding-IEA;transcription, DNA-templated-IEA;regulation of transcription, DNA-templated-IEA;sequence-specific DNA binding-IEA	3	GO:0003700;GO:0006355;GO:0043565	transcription factor activity, sequence-specific DNA binding;sequence-specific DNA binding;regulation of transcription, DNA-templated	Molecular Function;Molecular Function;Biological Process			IPR020449;IPR018060;IPR018060;IPR009057;IPR009057;IPR003313;IPR003313;noIPR;noIPR;IPR018062;IPR018060;IPR003313;IPR009057	FAMILY;DOMAIN;DOMAIN;DOMAIN;DOMAIN;DOMAIN;DOMAIN;DOMAIN;DOMAIN;CONSERVED_SITE;DOMAIN;DOMAIN;DOMAIN	Transcription regulator HTH, AraC- type;DNA binding HTH domain, AraC-type;DNA binding HTH domain, AraC-type;Homeodomain-like;Homeodomain-like;AraC-type arabinose-binding/dimerisation domain;AraC-type arabinose-binding/dimerisation domain;AraC-type arabinose-binding/dimerisation domain;AraC-type arabinose-binding/dimerisation domain;HTH domain AraC-type, conserved site;DNA binding HTH domain, AraC…	PR00032 (PRINTS);SM00342 (SMART);PF12833 (PFAM);G3DSA:1.10.10.60 (GENE3D);G3DSA:1.10.10.60 (GENE3D);PF02311 (PFAM);G3DSA:2.60.120.280 (GENE3D);PTHR11019:SF130 (PANTHER);PTHR11019 (PANTHER);PS00041 (PROSITE_PATTERNS);PS01124 (PROSITE_PROFILES);SSF51215 (SUPERFAMILY);SSF46689 (SUPERFAMILY)	GO:0003700/GO:0006355;GO:0003700/GO:0006355/GO:0043565;GO:0003700/GO:0006355/GO:0043565;GO:0003677;GO:0003677;GO:0006355;GO:0006355;GO:0043565/GO:0006355/GO:0003700;GO:0003700/GO:0006355/GO:0043565;GO:0006355;GO:0003677	transcription factor activity, sequence-specific DNA binding/regulation of transcription, DNA-templated;transcription factor activity, sequence-specific DNA binding/regulation of transcription, DNA-templated/sequence-specific DNA binding;transcription factor activity, sequence-specific DNA binding/regulation of transcription, DNA-templated/sequence-specific DNA binding;DNA binding;DNA binding;reg…	Molecular Function/Biological Process;Molecular Function/Biological Process/Molecular Function;Molecular Function/Biological Process/Molecular Function;Molecular Function;Molecular Function;Biological Process;Biological Process;Molecular Function/Biological Process/Molecular Function;Molecular Function/Biological Process/Molecular Function;Biological Process;Molecular Function
CM04_RS0109215_acyltransferase	acyltransferase	MNQPRKEILWINTLKGGCILLVVLHHSIITTFAPALHHLTAGIVPAHAWVAFNTWLSPLRMPAFFFVSGLLASNSVINKRWKAVFTKKFSNIVYLYLLWGVIQWLSIHYISTHLGERLSSSKNAAYADSPMEFIKLLMLSMTSLWYLYALAGFFLVTKLFHRQKMLLVAAAIAANYAAQFSLIPGWGPASVAQNYLYFLLGVFFSATLIELSGLKGRHWLWLGAIAAIGIAHHLGGIYKNPFYSLLTIVFGIVLCRFLNAHFNMAWLNYIGRNTLQIYVLHRIFIELVGLSAISLALHYGWFGNAGFSWAWALLMPLTGVAVCTILSLMVWSLLNRGPGRMLFIHPRLISKRQPETQAS	359	20	0	0.973	gi|812220108|emb|CRH34214.1|Inner membrane protein YcfT [Pantoea ananatis];gi|291152841|gb|ADD77425.1|YcfT [Pantoea ananatis LMG 20103];gi|812188682|emb|CRH38734.1|Inner membrane protein YcfT [Pantoea ananatis];gi|639117377|ref|WP_024471525.1|acyltransferase [Pantoea ananatis];gi|505738419|ref|WP_015700083.1|acyltransferase [Pantoea ananatis]/gi|365186288|emb|CCF09238.1| acyltransferase 3 [Pantoe…	Pantoea ananatis;Pantoea ananatis LMG 20103;Pantoea ananatis;Pantoea ananatis;Pantoea ananatis/Pantoea ananatis LMG 5342/Pantoea ananatis/Pantoea ananatis;Pantoea ananatis/Pantoea ananatis PA13;Pantoea ananatis;Pantoea ananatis/Pantoea ananatis BRT175;Pantoea ananatis/Pantoea ananatis AJ13355;Pantoea ananatis/Pantoea ananatis/Pantoea ananatis/Pantoea ananatis/Pantoea ananatis;Pantoea ananatis;Pan…	0.0E0;0.0E0;0.0E0;0.0E0;0.0E0;0.0E0;0.0E0;0.0E0;0.0E0;0.0E0;0.0E0;0.0E0;0.0E0;0.0E0;0.0E0;0.0E0;0.0E0;0.0E0;0.0E0;0.0E0	366;368;366;359;359;361;361;361;361;361;361;361;361;360;360;360;360;362;362;360	359;359;359;359;359;359;359;359;359;359;359;359;359;358;358;358;358;359;359;358	359;359;359;359;359;359;358;359;358;358;357;356;342;341;342;341;341;328;328;339	100.00%;100.00%;100.00%;100.00%;100.00%;100.00%;99.72%;100.00%;99.72%;99.72%;99.44%;99.16%;95.26%;95.25%;95.53%;95.25%;95.25%;91.36%;91.36%;94.69%	717.613;716.842;716.457;716.457;716.072;716.072;715.687;715.301;713.761;710.679;709.909;706.442;644.04;632.869;616.69;613.609;611.298;607.446;606.675;606.675	gi|812220108|emb|CRH34214.1|Inner membrane protein YcfT [Pantoea ananatis]	OI73_18695;XB02_13445;ycfT;ycfT;OI73_18695;OI73_18695;PAGR_g1780;CKS_3315;XB02_13445;PAGR_g1780;OI73_18695;CKS_3315;ycfT;XB02_13445;OI73_18695;ycfT;CKS_3315;OI73_18695;PAGR_g1780;CKS_3315;CKS_3315;PAGR_g1780;ycfT;OI73_18695;PMI17_03832;ycfT;ycfT;PMI17_03832;OI73_18695;CKS_3315;PAGR_g1780;PAGR_g1780;PMI17_03832;PMI17_03832;OI73_18695;CKS_3315;PMI17_03832;PAGR_g1780;OI73_18695;XB02_13445;PAGR_g1780…	66269;553;932677;932677;66269;66269;1095774;660596;553;1095774;66269;660596;932677;553;66269;932677;660596;66269;1095774;660596;660596;1095774;932677;66269;1144320;706191;706191;1144320;66269;660596;1095774;1095774;1144320;1144320;66269;660596;1144320;1095774;66269;553;1095774;932677;660596;706191;1095774;66269;66269;1144320;660596;66269;66269;66269;1095774;660596;553	GO:0016746-IEA;GO:0016747-IEA;GO:0016020-IEA;GO:0016021-IEA;GO:0016740-IEA	transferase activity, transferring acyl groups-IEA;transferase activity, transferring acyl groups other than amino-acyl groups-IEA;membrane-IEA;integral component of membrane-IEA;transferase activity-IEA	2	GO:0016747;GO:0016021	transferase activity, transferring acyl groups other than amino-acyl groups;integral component of membrane	Cellular Component;Molecular Function			IPR002656	DOMAIN	Acyltransferase 3	PF01757 (PFAM)	GO:0016747	transferase activity, transferring acyl groups other than amino-acyl groups	Molecular Function
CM04_RS0103530_hypothetical_protein	polyphosphate kinase	MATHDNSFNRDTFNQRLLQEFYDSYDEELEMELDDLRFGETTPDGNDEKAWRRRYFRELLHLQGELVKLQDWVMRTGHRLVILFEGRDAAGKGGVIKRITQRLNPRTCRVAALPAPNDREKTQWYFQRYIAHLPAAGEMVLFDRSWYNRAGVERVMGFCSEADVEEFYRSVPEFEKMLTRSGIQIVKYWFSITDEEQELRFLSRIHDPLKQWKLSPMDLESRRRWEDYTEAKEEMLSRTHIPDAPWWVVQGVDKKRARLNCISHLLQQVPYEDATHDEIILPPRERSQDYRRNDVPDTMIVPEKY	305	20	0	0.9495	gi|502790147|ref|WP_013025123.1|hypothetical protein [Pantoea ananatis]/gi|291151818|gb|ADD76402.1| Hypothetical Protein PANA_1235 [Pantoea ananatis LMG 20103]/gi|327393213|dbj|BAK10635.1| RNA polymerase sigma factor [Pantoea ananatis AJ13355]/gi|354989295|gb|AER33419.1| polyphosphate kinase 2 [Pantoea ananatis PA13]/gi|365187497|emb|CCF10447.1| hypothetical protein PANA5342_3054 [Pantoea ananati…	Pantoea ananatis/Pantoea ananatis LMG 20103/Pantoea ananatis AJ13355/Pantoea ananatis PA13/Pantoea ananatis LMG 5342/Pantoea ananatis BRT175/Pantoea ananatis/Pantoea ananatis/Pantoea ananatis/Pantoea ananatis;Pantoea ananatis;Pantoea ananatis;Pantoea ananatis/Pantoea ananatis/Pantoea ananatis/Pantoea ananatis/Pantoea ananatis/Pantoea ananatis;Pantoea sp. OXWO6B1/Pantoea sp. OXWO6B1;Pantoea stewar…	0.0E0;0.0E0;0.0E0;0.0E0;0.0E0;0.0E0;0.0E0;0.0E0;0.0E0;0.0E0;0.0E0;0.0E0;0.0E0;0.0E0;0.0E0;0.0E0;0.0E0;0.0E0;0.0E0;0.0E0	305;305;305;305;305;305;305;305;307;306;306;305;306;306;306;306;306;306;306;304	305;305;305;305;305;305;305;305;307;306;306;305;306;306;306;306;306;306;306;306	305;305;305;305;297;293;287;291;290;291;286;283;286;286;286;286;285;288;284;283	100.00%;100.00%;100.00%;100.00%;97.38%;96.07%;94.10%;95.41%;94.46%;95.10%;93.46%;92.79%;93.46%;93.46%;93.46%;93.46%;93.14%;94.12%;92.81%;92.48%	634.024;632.869;632.869;632.484;580.867;574.704;574.318;568.54;564.688;563.918;562.377;562.377;561.607;560.066;560.066;558.14;558.14;556.214;555.058;536.569	gi|812221294|emb|CRH33125.1| Uncharacterized protein {ECO:0000313|EMBL:CCF10447.1} [Pantoea ananatis]/gi|902250183|gb|KNA29294.1| polyphosphate kinase [Pantoea ananatis]/gi|354989295|gb|AER33419.1| polyphosphate kinase 2 [Pantoea ananatis PA13]/gi|502790147|ref|WP_013025123.1|hypothetical protein [Pantoea ananatis]/gi|984701385|gb|AMB75176.1| polyphosphate kinase [Pantoea ananatis]/gi|327393213|d…	PAJ_0555;OI73_16010;NH00_02280;PANA_1235;PANA_1235;PAGR_g2922;OI73_16010;PMI39_00688;PAGR_g2922;LK04_12755;VH86_16515;PMI17_03358;VH86_16515;PAGR_g2922;OI73_16010;PANA_1235;VH86_16515;BN1183_AQ_00470;QU24_24475;PMI17_03358;NH00_02280;OI73_16010;PMI39_00688;OI73_16010;Pat9b_1182;PAJ_0555;PAGR_g2922;OI73_16010;OI73_16010;PMI39_00688;CKS_3872;OI73_16010;QU24_24475;VH86_16515;PAJ_0555;PMI39_00688;OI7…	932677;66269;69218;706191;706191;1095774;66269;1144341;1095774;158822;1628190;1144320;1628190;1095774;66269;706191;1628190;553;1076549;1144320;69218;66269;1144341;66269;592316;932677;1095774;66269;66269;1144341;660596;66269;1076549;1628190;932677;1144341;66269;66269;1144341;1144320;706191;66269;1144320;66269;69218;66269;1095774;1144320;1628190;158822;932677;69218;553;1076549;66269;553;66269;66059…	GO:0016310-IEA;GO:0006793-IEA;GO:0016740-IEA;GO:0016301-IEA;GO:0008976-IEA	phosphorylation-IEA;phosphorus metabolic process-IEA;transferase activity-IEA;kinase activity-IEA;polyphosphate kinase activity-IEA	2	GO:0016310;GO:0008976	polyphosphate kinase activity;phosphorylation	Molecular Function;Biological Process	EC:2.7.4.1	Polyphosphate kinase	IPR027417;IPR022486;IPR016898;IPR022488;noIPR;noIPR;IPR027417	DOMAIN;FAMILY;FAMILY;DOMAIN;DOMAIN;DOMAIN;DOMAIN	P-loop containing nucleoside triphosphate hydrolase;Polyphosphate kinase 2, PA0141;Polyphosphate kinase 2;Polyphosphate kinase-2-related;Polyphosphate kinase-2-related;Polyphosphate kinase-2-related;P-loop containing nucleoside triphosphate hydrolase	G3DSA:3.40.50.300 (GENE3D);TIGR03707 (TIGRFAM);PIRSF028756 (PIRSF);PF03976 (PFAM);PTHR34383:SF1 (PANTHER);PTHR34383 (PANTHER);SSF52540 (SUPERFAMILY)	GO:0008976/GO:0006793	polyphosphate kinase activity/phosphorus metabolic process	Molecular Function/Biological Process
CM04_RS0101030_hypothetical_protein	alginate lyase	MRILPAILCLLIVTFTCQARPDSLIFLSTDALMNTRQALQNHQASTLTEQAWRQLQHQAEKALSQPDPSVMDKGLMPPSGSRHDYLSLSAYWWPDGKQKTGLPWIRRDGEINPDTKNNQTDGVRLARFSADVQTLSLAWFFSGDARYASKAQSMIRHWFIDPASRMNPNLNYAQGIPGRTPGRHDGVLDGRYFATRIVDALVLLRQSPGWRDSDEAALHRWFSDYLSWLQTSQLAQQERDAPNNHGSWYSVQVAGIAAYLGKNTVIADMSALAKRKIDGQIQKEGTQPLELARTRSFHYSVFNLQALTAIAALASQRGLDDLWHYQNKQGGSLLAALDYMAPFSDPSRRWPWKTRERQSERLIPLLLLADVTLKSERYQSWIDRPEWRTGSAEVLRDVV…	403	20	0	0.957	gi|504405854|ref|WP_014592956.1|hypothetical protein [Pantoea ananatis]/gi|327392791|dbj|BAK10213.1| conserved hypothetical protein [Pantoea ananatis AJ13355]/gi|354989779|gb|AER33903.1| conserved hypothetical protein [Pantoea ananatis PA13];gi|1033062101|ref|WP_064373230.1|alginate lyase [Pantoea ananatis]/gi|984700953|gb|AMB74744.1| alginate lyase [Pantoea ananatis];gi|812190601|emb|CRH36658.1|…	Pantoea ananatis/Pantoea ananatis AJ13355/Pantoea ananatis PA13;Pantoea ananatis/Pantoea ananatis;Pantoea ananatis;Pantoea ananatis;Pantoea ananatis/Pantoea ananatis BRT175;Pantoea ananatis/Pantoea ananatis;Pantoea ananatis;Pantoea ananatis;Pantoea ananatis;Pantoea ananatis/Pantoea ananatis LMG 5342;Pantoea ananatis/Pantoea ananatis;Pantoea ananatis;Pantoea ananatis/Pantoea ananatis/Pantoea anana…	0.0E0;0.0E0;0.0E0;0.0E0;0.0E0;0.0E0;0.0E0;0.0E0;0.0E0;0.0E0;0.0E0;0.0E0;0.0E0;0.0E0;0.0E0;0.0E0;0.0E0;0.0E0;0.0E0;0.0E0	403;403;403;403;403;403;403;403;403;403;403;403;403;403;371;403;404;405;405;405	403;403;403;403;403;403;403;403;403;403;403;403;403;403;371;402;403;395;404;404	403;403;403;403;403;402;402;402;401;400;392;391;390;389;371;367;346;345;346;347	100.00%;100.00%;100.00%;100.00%;100.00%;99.75%;99.75%;99.75%;99.50%;99.26%;97.27%;97.02%;96.77%;96.53%;100.00%;91.29%;85.86%;87.34%;85.64%;85.89%	825.083;823.928;823.928;823.928;823.543;823.157;822.772;821.617;820.461;819.691;801.201;796.579;796.193;790.801;758.059;711.835;628.246;625.935;624.78;624.394	gi|504405854|ref|WP_014592956.1|hypothetical protein [Pantoea ananatis]/gi|327392791|dbj|BAK10213.1| conserved hypothetical protein [Pantoea ananatis AJ13355]/gi|354989779|gb|AER33903.1| conserved hypothetical protein [Pantoea ananatis PA13]	PAGR_g3411;PAJ_0133;CKS_5252;PAJ_0133;CKS_5252;PAJ_0133;CKS_5252;PAGR_g3411;PAGR_g3411;PANA_0787;PAGR_g3411;CKS_5252;PAJ_0133;PANA_0787	1095774;932677;660596;932677;660596;932677;660596;1095774;1095774;706191;1095774;660596;932677;706191	GO:0016829-IEA;GO:0042597-IEA	lyase activity-IEA;periplasmic space-IEA	2	GO:0016829;GO:0042597	periplasmic space;lyase activity	Cellular Component;Molecular Function			IPR008397;IPR008397;noIPR;IPR008929	DOMAIN;DOMAIN;DOMAIN;DOMAIN	Alginate lyase domain;Alginate lyase domain;Alginate lyase domain;Chondroitin AC/alginate lyase	PF05426 (PFAM);G3DSA:1.50.10.110 (GENE3D);PTHR41379 (PANTHER);SSF48230 (SUPERFAMILY)	GO:0042597/GO:0016829;GO:0042597/GO:0016829	periplasmic space/lyase activity;periplasmic space/lyase activity	Cellular Component/Molecular Function;Cellular Component/Molecular Function
CM04_RS0121985_esterase/lipase	esterase lipase	MNLCHNFLIGGLAVMMTMGSAMATEHNDLTGYREGAKVIQVKPTRNQIDAISGIVYSQITTARETRPLHMSLLVPRTDAPKPAIIYFPGGGFTSANHDKYIQMRMALAEAGFVVAAAEYRVVPDTFPAPVNDGKAAVRYLRQHAETYGIDPARIGVLGDSAGGWLVQMLGTTQGETAFDRGDFTDKSSDVQAVATLYGISDLLNIGEGYADEIQKVHQSPAVTEALLVHGPAFREFAGASIMDDTAKARHASPMGHLRNSKPPFLIMHGDKDSLVSPHQSAQLFDALRKAGEKVDYVVVKGAEHADLTWYQPEVIQEVVSWFTRELKPDTGVVADQSGRPNDNL	344	20	0	0.9555	gi|291154571|gb|ADD79155.1|Aes [Pantoea ananatis LMG 20103];gi|517935637|ref|WP_019105845.1|esterase [Pantoea ananatis]/gi|548614326|gb|ERM13388.1| Aes [Pantoea ananatis BRT175];gi|754520378|ref|WP_041931041.1|esterase [Pantoea ananatis];gi|812042280|emb|CRH31518.1|Aes {ECO:0000313|EMBL:ADD79155.1} [Pantoea ananatis];gi|1033063252|ref|WP_064374365.1|lipase [Pantoea ananatis]/gi|984703706|gb|AMB77…	Pantoea ananatis LMG 20103;Pantoea ananatis/Pantoea ananatis BRT175;Pantoea ananatis;Pantoea ananatis;Pantoea ananatis/Pantoea ananatis;Pantoea ananatis;Pantoea ananatis/Pantoea ananatis PA13/Pantoea ananatis;Pantoea ananatis;Pantoea ananatis/Pantoea ananatis/Pantoea ananatis/Pantoea ananatis/Pantoea ananatis;Pantoea ananatis/Pantoea ananatis;Pantoea ananatis;Pantoea ananatis;Pantoea ananatis LMG…	0.0E0;0.0E0;0.0E0;0.0E0;0.0E0;0.0E0;0.0E0;0.0E0;0.0E0;0.0E0;0.0E0;0.0E0;0.0E0;0.0E0;0.0E0;0.0E0;0.0E0;0.0E0;0.0E0;0.0E0	378;344;344;375;344;344;344;344;344;344;344;344;330;344;344;344;275;344;343;345	344;344;344;344;344;344;344;344;344;344;344;344;330;344;344;344;275;344;344;345	344;344;343;343;343;343;343;342;337;336;336;336;330;315;304;303;275;302;303;302	100.00%;100.00%;99.71%;99.71%;99.71%;99.71%;99.71%;99.42%;97.97%;97.67%;97.67%;97.67%;100.00%;91.57%;88.37%;88.08%;100.00%;87.79%;88.08%;87.54%	712.605;712.605;711.449;710.294;709.909;709.138;709.138;707.983;691.034;689.878;688.723;687.952;681.404;624.009;569.696;568.155;568.155;567.0;565.074;562.377	gi|291154571|gb|ADD79155.1|Aes [Pantoea ananatis LMG 20103]	PAGR_p077;PAGR_p077;CKS_3151;BN1184_CB_00310;BN1184_CB_00310;PAGR_p077;aes;OI73_08920;OI73_08920;aes;OI73_08920;CKS_3151;OI73_08920;aes;OI73_08920;aes;OI73_08920;CKS_3151;PAGR_p077;CKS_3151	1095774;1095774;660596;553;553;1095774;706191;66269;66269;932677;66269;660596;66269;706191;66269;932677;66269;660596;1095774;660596	GO:0008152-IEA;GO:0016787-IEA	metabolic process-IEA;hydrolase activity-IEA	2	GO:0008152;GO:0016787	hydrolase activity;metabolic process	Molecular Function;Biological Process			IPR013094;IPR029058;noIPR;noIPR;IPR029058	DOMAIN;DOMAIN;DOMAIN;DOMAIN;DOMAIN	Alpha/beta hydrolase fold-3;Alpha/Beta hydrolase fold;Alpha/Beta hydrolase fold;Alpha/Beta hydrolase fold;Alpha/Beta hydrolase fold	PF07859 (PFAM);G3DSA:3.40.50.1820 (GENE3D);PTHR23024 (PANTHER);PTHR23024:SF202 (PANTHER);SSF53474 (SUPERFAMILY)	GO:0008152/GO:0016787	metabolic process/hydrolase activity	Biological Process/Molecular Function
CM04_RS0122035_hypothetical_protein	Toxin-antitoxin biofilm homolog	MIVGNLNNLALAGLPEPLLALLRLPSCTFEALAAKDIGKWQPENVAWFCNIQQATTEDAALRHTEYHHLWADIQVMLEGEEIINAGTQSVAKTDDEEKKPDLFITRPREWPVSITLRKGDFAVFLPGEPHQALCAVNEPMTVRKAVFKVPKSMLGD	156	20	1.8e-110	0.828	gi|502792835|ref|WP_013027811.1|hypothetical protein [Pantoea ananatis]/gi|291154561|gb|ADD79145.1| YjgK [Pantoea ananatis LMG 20103]/gi|327396477|dbj|BAK13898.1| hypothetical protein YjgK (plasmid) [Pantoea ananatis AJ13355]/gi|354685371|gb|AER34738.1| short-chain dehydrogenase/reductase SDR (plasmid) [Pantoea ananatis PA13]/gi|365188867|emb|CCF11816.1| YhcH/YjgK/YiaL family protein (plasmid) [P…	Pantoea ananatis/Pantoea ananatis LMG 20103/Pantoea ananatis AJ13355/Pantoea ananatis PA13/Pantoea ananatis LMG 5342/Pantoea ananatis BRT175/Pantoea ananatis/Pantoea ananatis/Pantoea ananatis/Pantoea ananatis/Pantoea ananatis/Pantoea ananatis;Pantoea ananatis/Pantoea ananatis/Pantoea ananatis/Pantoea ananatis/Pantoea ananatis/Pantoea ananatis;Pantoea ananatis;Pantoea sp. OXWO6B1/Pantoea sp. OXWO6…	1.8E-110;1.4E-108;8.7E-108;6.9E-90;1.0E-86;2.2E-86;5.3E-86;7.9E-86;1.5E-85;7.8E-70;2.3E-69;2.6E-69;1.3E-68;1.6E-68;1.8E-68;1.9E-68;4.7E-68;5.2E-68;6.2E-67;2.7E-66	156;156;156;156;156;156;156;156;156;156;156;156;162;156;156;156;156;156;156;156	156;156;156;155;155;155;155;155;155;154;154;154;154;154;154;154;154;154;154;154	156;155;154;139;134;133;133;134;133;120;120;120;120;120;119;119;118;118;118;118	100.00%;99.36%;98.72%;89.68%;86.45%;85.81%;85.81%;86.45%;85.81%;77.92%;77.92%;77.92%;77.92%;77.92%;77.27%;77.27%;76.62%;76.62%;76.62%;76.62%	323.553;318.931;317.005;271.552;263.462;262.692;261.536;261.151;260.381;220.32;219.164;219.164;217.624;217.238;216.853;216.853;215.698;215.698;213.001;211.46	gi|812218025|emb|CRH37110.1| Toxin-antitoxin biofilm protein TabA homolog [Pantoea ananatis]/gi|354685371|gb|AER34738.1| short-chain dehydrogenase/reductase SDR (plasmid) [Pantoea ananatis PA13]/gi|812042268|emb|CRH31506.1| Toxin-antitoxin biofilm protein TabA homolog [Pantoea ananatis]/gi|502792835|ref|WP_013027811.1|hypothetical protein [Pantoea ananatis]/gi|984703668|gb|AMB77458.1| hypothetica…											IPR004375;IPR004375;IPR004375;noIPR;noIPR	FAMILY;FAMILY;FAMILY;FAMILY;FAMILY	YhcH/YjgK/YiaL family;YhcH/YjgK/YiaL family;YhcH/YjgK/YiaL family;YhcH/YjgK/YiaL family;YhcH/YjgK/YiaL family	TIGR00022 (TIGRFAM);G3DSA:2.60.120.370 (GENE3D);PF04074 (PFAM);PTHR34986 (PANTHER);SSF51197 (SUPERFAMILY)
CM04_RS0119655_hypothetical_protein	DUF1471 domain-containing	MKINKVTSAAAAVAFSLMSFGCFAQTVSATSLTLDGAVSKIARQAKQQGDHFRVISADTNNYAHVTAELYK	71	20	9.6e-43	0.793	gi|504419858|ref|WP_014606960.1|hypothetical protein [Pantoea ananatis]/gi|354990407|gb|AER34531.1| hypothetical protein PAGR_g4046 [Pantoea ananatis PA13]/gi|548616647|gb|ERM15520.1| hypothetical protein L585_01560 [Pantoea ananatis BRT175]/gi|696215271|gb|KGL54208.1| hypothetical protein KR94_13285 [Pantoea ananatis]/gi|812046126|emb|CRH27694.1| Uncharacterized protein {ECO:0000313|EMBL:AER3453…	Pantoea ananatis/Pantoea ananatis PA13/Pantoea ananatis BRT175/Pantoea ananatis/Pantoea ananatis/Pantoea ananatis/Pantoea ananatis/Pantoea ananatis/Pantoea ananatis/Pantoea ananatis/Pantoea ananatis/Pantoea ananatis/Pantoea ananatis;Pantoea sp. OXWO6B1/Pantoea sp. OXWO6B1;Pantoea ananatis;Pantoea stewartii/Pantoea stewartii subsp. stewartii DC283/Pantoea stewartii subsp. indologenes/Pantoea stewa…	9.6E-43;3.9E-42;6.9E-42;1.1E-31;6.1E-31;2.7E-25;3.7E-20;9.3E-19;2.1E-18;3.0E-18;5.9E-18;6.0E-18;9.4E-18;9.6E-18;4.1E-17;1.4E-16;9.4E-16;3.3E-14;1.0E-13;1.2E-13	71;71;71;72;54;49;71;71;71;71;71;71;71;71;71;71;71;71;69;71	71;71;71;72;54;49;71;71;71;71;71;71;71;71;71;71;71;71;61;71	71;71;70;70;54;48;52;53;50;49;49;49;51;49;52;50;49;53;45;51	100.00%;100.00%;98.59%;97.22%;100.00%;97.96%;73.24%;74.65%;70.42%;69.01%;69.01%;69.01%;71.83%;69.01%;73.24%;70.42%;69.01%;74.65%;73.77%;71.83%	144.821;143.28;142.895;116.701;114.39;99.7525;87.0409;83.5741;82.4185;82.0333;81.2629;81.2629;80.8777;80.8777;79.337;77.7962;75.8702;71.633;70.4774;70.0922	gi|812190742|emb|CRH35559.1| Uncharacterized protein {ECO:0000313|EMBL:AER34531.1} [Pantoea ananatis]/gi|812222152|emb|CRH32066.1| Uncharacterized protein {ECO:0000313|EMBL:AER34531.1} [Pantoea ananatis]/gi|548616647|gb|ERM15520.1| hypothetical protein L585_01560 [Pantoea ananatis BRT175]/gi|696215271|gb|KGL54208.1| hypothetical protein KR94_13285 [Pantoea ananatis]/gi|902247947|gb|KNA27059.1| hy…											IPR010854;IPR025543;noIPR;IPR010854	DOMAIN;DOMAIN;DOMAIN;DOMAIN	Domain of unknown function DUF1471;Dodecin-like;Dodecin-like;Domain of unknown function DUF1471	PF07338 (PFAM);G3DSA:3.30.1660.10 (GENE3D);PS51257 (PROSITE_PROFILES);SSF159871 (SUPERFAMILY)
CM04_RS0118530_NagC_family_transcriptional_regulator	family transcriptional regulator	VVHGYSAGHEVELNRSEKLILELVRRNDGISRSSLVSQTILNQSSVHRIVDTLTENGFLSLGESPSQGRGKPSPSLSLNANARYGYGISINSDSVAASLINFRGGITEYCVLDTHPRDPARTLLNIKHHYLDTLKQYGISPDKVCGVGYSMAGFLYESRKYFNPPEPLKNWMGIDLRREITMLFDRPVWIENNATTAAHAEAFLGAGLKYDTFGYLSFNYGFGGGIVINGKPFQGAFGNAGEISRIFTPEEGKLRPALGILIDRLRNGGIEIKDIRDLNHKFDPAWPIAQQWVEDVTPNLHRAMDAMNAVIDPGAIILGGEIPRKLGEMFLAMPRISSGKRWNISAEYPDILLSAIEGDSSALGAALTPLRETYFN	376	20	0	0.918	gi|550540292|ref|WP_022622541.1|NagC family transcriptional regulator [Pantoea ananatis]/gi|548615582|gb|ERM14515.1| NagC family transcriptional regulator [Pantoea ananatis BRT175]/gi|812218255|emb|CRH36643.1| NagC family transcriptional regulator {ECO:0000313|EMBL:ERM14515.1} [Pantoea ananatis];gi|504417701|ref|WP_014604803.1|NagC family transcriptional regulator [Pantoea ananatis]/gi|354986676|…	Pantoea ananatis/Pantoea ananatis BRT175/Pantoea ananatis;Pantoea ananatis/Pantoea ananatis PA13/Pantoea ananatis/Pantoea ananatis;Pantoea ananatis/Pantoea ananatis/Pantoea ananatis/Pantoea ananatis/Pantoea ananatis/Pantoea ananatis;Pantoea ananatis;Pantoea ananatis/Pantoea ananatis LMG 5342;Pantoea/Pantoea agglomerans 299R;Pantoea sp. aB/Pantoea sp. aB;Pantoea ananatis/Pantoea ananatis LMG 20103…	0.0E0;0.0E0;0.0E0;0.0E0;0.0E0;0.0E0;0.0E0;0.0E0;0.0E0;0.0E0;0.0E0;0.0E0;0.0E0;0.0E0;0.0E0;2.8E-161;6.2E-131;1.7E-129;6.9E-128;6.9E-126	376;376;376;376;376;376;376;376;376;390;376;376;376;376;376;226;358;383;377;374	376;376;376;376;376;376;376;376;376;376;376;376;376;376;376;226;358;364;364;360	376;375;376;374;374;373;372;368;371;371;371;368;355;355;354;225;250;253;248;244	100.00%;99.73%;100.00%;99.47%;99.47%;99.20%;98.94%;97.87%;98.67%;98.67%;98.67%;97.87%;94.41%;94.41%;94.15%;99.56%;69.83%;69.51%;68.13%;67.78%	769.615;767.689;767.303;764.992;764.222;754.977;752.281;751.125;748.043;747.273;744.962;730.709;692.189;691.034;689.878;464.537;392.504;389.808;385.571;380.178	gi|550540292|ref|WP_022622541.1|NagC family transcriptional regulator [Pantoea ananatis]/gi|812218255|emb|CRH36643.1| NagC family transcriptional regulator {ECO:0000313|EMBL:ERM14515.1} [Pantoea ananatis]/gi|548615582|gb|ERM14515.1| NagC family transcriptional regulator [Pantoea ananatis BRT175]											noIPR;noIPR;noIPR;IPR011991;IPR000600;noIPR;noIPR;noIPR;IPR011991;noIPR	DOMAIN;DOMAIN;DOMAIN;DOMAIN;FAMILY;FAMILY;FAMILY;FAMILY;DOMAIN;DOMAIN	P-loop containing nucleoside triphosphate hydrolase;P-loop containing nucleoside triphosphate hydrolase;P-loop containing nucleoside triphosphate hydrolase;Winged helix-turn-helix DNA-binding domain;ROK family;ROK family;ROK family;ROK family;Winged helix-turn-helix DNA-binding domain;Winged helix-turn-helix DNA-binding domain	G3DSA:3.30.420.40 (GENE3D);PF13412 (PFAM);G3DSA:3.30.420.40 (GENE3D);G3DSA:1.10.10.10 (GENE3D);PF00480 (PFAM);PTHR18964:SF112 (PANTHER);PTHR18964 (PANTHER);cd00012 (CDD);SSF46785 (SUPERFAMILY);SSF53067 (SUPERFAMILY)
CM04_RS0118540_ABC_transporter_ATP-binding_protein	ABC transporter ATP-binding	MTEQPNVNTLEIHNAMLTFDDFVALNGISLQAKKGQFVSLLGPSGCGKTTLLKVIAGFYSLDSGEVLIHQQDMHHVKPEHRDTAMCFQSYALFPHLSVAENIGFGLKQMKMAKTDIHDRVAQTAAQVSLNAHLPKLPAQLSGGQQQRVALARALAVRPEIVLFDEPLSNLDAKLRDKVRLEIRQLQRSHGFTAIYVTHDRAEALSMSDIVVVMNAGKIEQTGTPDEIYYSPVNRFVAGFVGQANVMKARVLDSDSSTGIYRIACVLGEMEIHSHVPPVSDKVYTFWRPEDALLSEHSAGKNTLAFEIGPVSFLGNLSELQVHPLGHEETEYQWCIQLVGKNHIREGDNVNFSIAPDKIRFLRESYS	366	20	0	0.9665	gi|504407731|ref|WP_014594833.1|ABC transporter ATP-binding protein [Pantoea ananatis]/gi|327395654|dbj|BAK13076.1| sulfate/thiosulfate import ATP-binding protein CysA2 [Pantoea ananatis AJ13355]/gi|984700038|gb|AMB73829.1| ABC transporter ATP-binding protein [Pantoea ananatis];gi|812042506|emb|CRH31272.1|Sulfate/thiosulfate import ATP-binding protein CysA 2 {ECO:0000255|HAMAP-Rule:MF_01701} [Pan…	Pantoea ananatis/Pantoea ananatis AJ13355/Pantoea ananatis;Pantoea ananatis;Pantoea ananatis;Pantoea ananatis/Pantoea ananatis PA13/Pantoea ananatis LMG 5342/Pantoea ananatis BRT175/Pantoea ananatis;Pantoea ananatis/Pantoea ananatis LMG 20103;Pantoea ananatis;Pantoea ananatis;Pantoea ananatis/Pantoea ananatis/Pantoea ananatis/Pantoea ananatis/Pantoea ananatis;Pantoea ananatis/Pantoea ananatis;Pan…	0.0E0;0.0E0;0.0E0;0.0E0;0.0E0;0.0E0;0.0E0;0.0E0;0.0E0;0.0E0;0.0E0;0.0E0;0.0E0;0.0E0;0.0E0;0.0E0;0.0E0;0.0E0;0.0E0;0.0E0	366;366;366;366;366;366;366;366;366;369;366;378;378;366;360;366;366;366;366;366	366;366;366;366;366;366;366;366;366;365;366;361;361;366;360;366;366;366;366;366	366;366;366;365;364;364;364;363;362;351;351;350;350;350;349;350;341;341;341;340	100.00%;100.00%;100.00%;99.73%;99.45%;99.45%;99.45%;99.18%;98.91%;96.16%;95.90%;96.95%;96.95%;95.63%;96.94%;95.63%;93.17%;93.17%;93.17%;92.90%	763.451;762.681;762.296;759.599;757.673;756.518;756.133;754.977;752.281;712.605;709.909;709.523;708.753;708.368;707.212;706.057;671.003;670.233;669.848;669.848	gi|504407731|ref|WP_014594833.1|ABC transporter ATP-binding protein [Pantoea ananatis]/gi|327395654|dbj|BAK13076.1| sulfate/thiosulfate import ATP-binding protein CysA2 [Pantoea ananatis AJ13355]/gi|984700038|gb|AMB73829.1| ABC transporter ATP-binding protein [Pantoea ananatis]	cysA2;cysA2;cysA2;XB02_17990;BN1183_CM_00160;PAGR_g0258;PanABDRAFT_3064;XB02_17990;BN1183_CM_00160;PanABDRAFT_3064;TN98_01010;TN98_01010;BN1183_CM_00160;TN98_01010;TN98_01010;PanABDRAFT_3064;BN1183_CM_00160;PAGR_g0258;cysA2;cysA2;cysA2;PanABDRAFT_3064;PAGR_g0258;XB02_17990;TN98_01010;PanABDRAFT_3064;cysA2;cysA2;PAGR_g0258;cysA2;cysA2;PAGR_g0258;cysA2;PanABDRAFT_3064;PAGR_g0258;BN1183_CM_00160;cys…	932677;706191;706191;553;553;1095774;517433;553;553;517433;470931;470931;553;470931;470931;517433;553;1095774;932677;706191;932677;517433;1095774;553;470931;517433;706191;932677;1095774;932677;706191;1095774;932677;517433;1095774;553;706191;706191;706191;470931;1095774;517433;553;1095774;932677;932677;517433;553;553;470931;470931	GO:0000166-IEA;GO:0015419-IEA;GO:1902358-IEA;GO:0006810-IEA;GO:0005524-IEA;GO:0016787-IEA;GO:0016887-IEA	nucleotide binding-IEA;ATPase-coupled sulfate transmembrane transporter activity-IEA;sulfate transmembrane transport-IEA;transport-IEA;ATP binding-IEA;hydrolase activity-IEA;ATPase activity-IEA	3	GO:0005524;GO:1902358;GO:0015419	sulfate transmembrane transport;ATPase-coupled sulfate transmembrane transporter activity;ATP binding	Molecular Function;Molecular Function;Biological Process	EC:3.6.3.25	Sulfate-transporting ATPase	IPR003593;IPR027417;IPR003439;noIPR;noIPR;IPR017871;IPR003439;IPR027417;IPR008995	DOMAIN;DOMAIN;DOMAIN;DOMAIN;DOMAIN;CONSERVED_SITE;DOMAIN;DOMAIN;DOMAIN	AAA+ ATPase domain;P-loop containing nucleoside triphosphate hydrolase;ABC transporter-like;ABC transporter-like;ABC transporter-like;ABC transporter, conserved site;ABC transporter-like;P-loop containing nucleoside triphosphate hydrolase;Molybdate/tungstate binding, C-terminal	SM00382 (SMART);G3DSA:3.40.50.300 (GENE3D);PF00005 (PFAM);PTHR24220 (PANTHER);PTHR24220:SF151 (PANTHER);PS00211 (PROSITE_PATTERNS);PS50893 (PROSITE_PROFILES);SSF52540 (SUPERFAMILY);SSF50331 (SUPERFAMILY)	GO:0005524/GO:0016887;GO:0016887/GO:0005524;GO:0005524/GO:0016887	ATP binding/ATPase activity;ATPase activity/ATP binding;ATP binding/ATPase activity	Molecular Function/Molecular Function;Molecular Function/Molecular Function;Molecular Function/Molecular Function
CM04_RS0116750_hypothetical_protein	hypothetical protein	VLFHDDEKEHVILGEAVVSLALGEKEISFDTLITELNQMAEEETCDNRLAEIFAARSWLKQFRQSHARPNASLRWLMSANQNENAKRNDDVIRFRSDEDDDR	102	20	4.4e-66	0.755	gi|505737800|ref|WP_015699467.1|hypothetical protein [Pantoea ananatis]/gi|365185065|emb|CCF08015.1| hypothetical protein PANA5342_0622 [Pantoea ananatis LMG 5342]/gi|548616044|gb|ERM14954.1| hypothetical protein L585_06430 [Pantoea ananatis BRT175]/gi|812042792|emb|CRH30891.1| Uncharacterized protein {ECO:0000313|EMBL:CCF08015.1} [Pantoea ananatis];gi|812187379|emb|CRH39944.1|Uncharacterized pro…	Pantoea ananatis/Pantoea ananatis LMG 5342/Pantoea ananatis BRT175/Pantoea ananatis;Pantoea ananatis;Pantoea ananatis/Pantoea ananatis LMG 20103/Pantoea ananatis PA13/Pantoea ananatis/Pantoea ananatis;Pantoea ananatis/Pantoea ananatis/Pantoea ananatis/Pantoea ananatis/Pantoea ananatis/Pantoea ananatis;Pantoea stewartii/Pantoea stewartii subsp. indologenes/Pantoea ananatis/Pantoea stewartii/Pantoe…	4.4E-66;2.3E-65;5.3E-65;2.6E-60;2.1E-41;4.3E-41;3.1E-40;1.1E-28;5.7E-28;2.3E-27;6.8E-26;6.8E-21;5.7E-19;4.9E-18;4.9E-18;1.2E-17;2.0E-17;2.7E-17;4.7E-17;7.5E-17	102;102;102;102;101;102;101;102;102;102;102;97;89;89;88;86;102;102;88;86	102;102;102;102;102;102;102;102;102;102;102;73;87;81;88;73;101;101;88;73	102;101;101;98;83;86;82;72;71;71;68;58;56;58;56;50;61;65;56;48	100.00%;99.02%;99.02%;96.08%;81.37%;84.31%;80.39%;70.59%;69.61%;69.61%;66.67%;79.45%;64.37%;71.60%;63.64%;68.49%;60.40%;64.36%;63.64%;65.75%	206.453;204.912;203.756;191.815;143.665;142.895;140.584;111.309;109.383;107.842;103.99;90.8929;85.8853;83.1889;83.1889;82.4185;82.0333;81.6481;80.8777;80.1073	gi|812042792|emb|CRH30891.1| Uncharacterized protein {ECO:0000313|EMBL:CCF08015.1} [Pantoea ananatis]/gi|505737800|ref|WP_015699467.1|hypothetical protein [Pantoea ananatis]/gi|548616044|gb|ERM14954.1| hypothetical protein L585_06430 [Pantoea ananatis BRT175]/gi|365185065|emb|CCF08015.1| hypothetical protein PANA5342_0622 [Pantoea ananatis LMG 5342]
CM04_RS0116890_membrane_protein	membrane	MEILQALLHALWQQDYETLSDPTLVWAIYGVLFMILFLENGLLPAAFLPGDSLLILVGVLIAKGTMSFPLTILVLTTGASLGCWVSYIQGRWLGNTPTVQNWLSHLPARYHQRAHNLFHRHGLSALLIGRFIAFVRTLLPTIAGLSGLSNARFQFFNWMSGFLWVVILTVLGFALGKTPIFRRYEDELMFFLMMLPLVLLVIGLVGSLIVLWRKRRANQRGEGS	224	20	2.2e-156	0.9715	gi|504407586|ref|WP_014594688.1|membrane protein [Pantoea ananatis]/gi|327395350|dbj|BAK12772.1| inner membrane protein YqjA [Pantoea ananatis AJ13355]/gi|354986986|gb|AER31110.1| DedA family membrane protein YqjA [Pantoea ananatis PA13]/gi|548615989|gb|ERM14899.1| membrane protein [Pantoea ananatis BRT175]/gi|696213273|gb|KGL52279.1| membrane protein [Pantoea ananatis]/gi|812042820|emb|CRH30919.…	Pantoea ananatis/Pantoea ananatis AJ13355/Pantoea ananatis PA13/Pantoea ananatis BRT175/Pantoea ananatis/Pantoea ananatis/Pantoea ananatis/Pantoea ananatis/Pantoea ananatis/Pantoea ananatis/Pantoea ananatis/Pantoea ananatis/Pantoea ananatis;Pantoea ananatis LMG 20103;Pantoea ananatis;Pantoea ananatis/Pantoea ananatis LMG 5342;Pantoea sp. OXWO6B1/Pantoea sp. OXWO6B1;Pantoea stewartii/Pantoea stewa…	2.2E-156;2.4E-156;3.0E-156;6.0E-156;5.2E-155;5.2E-154;1.1E-145;1.7E-145;5.3E-145;8.7E-145;1.8E-144;2.6E-144;3.5E-137;1.4E-136;4.9E-135;5.4E-134;1.6E-132;2.0E-132;3.6E-132;5.2E-132	224;225;224;224;224;224;224;224;224;224;224;224;224;224;224;224;225;225;225;225	224;224;224;224;224;223;224;224;224;224;224;224;224;224;222;222;222;224;224;222	224;224;224;224;222;222;216;216;215;217;217;216;217;217;217;216;216;215;215;216	100.00%;100.00%;100.00%;100.00%;99.11%;99.55%;96.43%;96.43%;95.98%;96.88%;96.88%;96.43%;96.88%;96.88%;97.75%;97.30%;97.30%;95.98%;95.98%;97.30%	445.662;445.662;445.277;444.506;442.195;439.499;418.698;417.927;416.772;416.387;415.616;415.231;397.127;395.586;391.734;389.037;385.185;384.8;384.415;384.03	gi|696213273|gb|KGL52279.1| membrane protein [Pantoea ananatis]/gi|812187405|emb|CRH39970.1| Inner membrane protein YqjA [Pantoea ananatis]/gi|968244411|gb|KTR54324.1| membrane protein [Pantoea ananatis]/gi|327395350|dbj|BAK12772.1| inner membrane protein YqjA [Pantoea ananatis AJ13355]/gi|812218486|emb|CRH35940.1| Inner membrane protein YqjA [Pantoea ananatis]/gi|968258926|gb|KTR67726.1| membran…	OI73_16855;XB02_05435;OI73_16855;AL522_20820;NH00_20690;PanABDRAFT_2036;AFL22_19630;OI73_16855;VH86_10760;PSNIH1_03665;T296_21365;OI73_16855;AL522_20820;XB02_05435;OI73_16855;L579_3774;Pat9b_3496;PAGR_g0574;AFL22_19630;yqjA;NH00_20690;TN98_17215;yqjA;PSNIH1_03665;yqjA;yqjA;Pat9b_3496;OI73_16855;yqjA;OI73_16855;yqjA;yqjA;TN98_17215;TN98_17215;yqjA;EP46_14260;PAGR_g0574;L579_3774;EP46_14260;yqjA;yq…	66269;553;66269;549;69218;517433;1690502;66269;1628190;1484158;1408177;66269;549;553;66269;1332069;592316;1095774;1690502;891974;69218;470931;712898;1484158;891974;553;592316;66269;706191;66269;932677;553;470931;470931;660596;1522060;1095774;1332069;1522060;712898;891974;549;891974;553;1095774;66269;470931;706191;517433;660596;1408177;66269;1095774;1522060;1522060;553;712898;932677;69218;932677;5…	GO:0016020-IEA;GO:0016021-IEA	membrane-IEA;integral component of membrane-IEA	1	GO:0016021	integral component of membrane	Cellular Component			IPR032816;IPR032818;noIPR	FAMILY;FAMILY;FAMILY	SNARE associated Golgi protein;DedA family;DedA family	PF09335 (PFAM);PTHR30353 (PANTHER);PTHR30353:SF11 (PANTHER)
CM04_RS0113590_hypothetical_protein	hypothetical protein	MINPKRRLALLLCLIIALAGVVIYASYYYVRSHSDMFEFTCAANLKQRDAATDFHLDASFVLTLRYSGDAMVSVDGIVHKNGKDYVLRRNAEFHYSPYIQSLYKLNHFTLHSGLRDNVPDSVLNTNFSYLYISKITGMNDAVLIGSRVLPLIVCHTR	157	20	1.2e-109	0.7485	gi|655306900|ref|WP_028715553.1|hypothetical protein [Pantoea ananatis];gi|504418109|ref|WP_014605211.1|hypothetical protein [Pantoea ananatis]/gi|354987467|gb|AER31591.1| hypothetical protein PAGR_g1060 [Pantoea ananatis PA13]/gi|812219264|emb|CRH34944.1| Uncharacterized protein {ECO:0000313|EMBL:AER31591.1} [Pantoea ananatis]/gi|984703055|gb|AMB76846.1| hypothetical protein AW734_19725 [Pantoea…	Pantoea ananatis;Pantoea ananatis/Pantoea ananatis PA13/Pantoea ananatis/Pantoea ananatis;Pantoea ananatis/Pantoea ananatis LMG 20103/Pantoea ananatis AJ13355/Pantoea ananatis/Pantoea ananatis;Pantoea ananatis/Pantoea ananatis BRT175/Pantoea ananatis;Pantoea ananatis/Pantoea ananatis LMG 5342;Pantoea ananatis/Pantoea ananatis/Pantoea ananatis/Pantoea ananatis/Pantoea ananatis;Pantoea ananatis/Pan…	1.2E-109;9.1E-109;2.6E-108;1.6E-107;2.0E-107;1.6E-96;5.8E-96;2.8E-88;4.0E-65;4.1E-65;7.6E-65;8.2E-65;1.7E-21;3.2E-11;7.6E-11;4.3E-10;6.3E-9;1.9E-5;3.7E-5;5.3E-5	157;157;157;157;157;157;157;157;154;154;154;154;155;174;160;159;167;155;149;161	157;157;157;157;157;157;157;157;156;156;148;148;133;152;127;122;160;163;98;132	157;156;156;155;156;155;154;141;126;125;121;120;79;76;61;62;79;74;48;62	100.00%;99.36%;99.36%;98.73%;99.36%;98.73%;98.09%;89.81%;80.77%;80.13%;81.76%;81.08%;59.40%;50.00%;48.03%;50.82%;49.38%;45.40%;48.98%;46.97%	321.627;319.316;318.161;316.235;315.849;288.5;286.96;267.314;208.379;208.379;207.608;207.608;95.9005;68.5514;67.0106;65.0846;61.6178;51.6026;50.8322;50.447	gi|655306900|ref|WP_028715553.1|hypothetical protein [Pantoea ananatis]
CM04_RS0104545_hypothetical_protein	hypothetical protein	VPGHQAEIDFGSDHIIIARRYRALGALNDLFIAIWFLTGSVLFFFDSLMTGGTWLFVVGSLQLLLRPAITLAELIHVKRVYRSRPATSR	89	20	2.3e-55	0.88	gi|502790330|ref|WP_013025306.1|hypothetical protein [Pantoea ananatis]/gi|291152006|gb|ADD76590.1| YrhK [Pantoea ananatis LMG 20103]/gi|327393433|dbj|BAK10855.1| hypothetical protein YrhK [Pantoea ananatis AJ13355]/gi|354989097|gb|AER33221.1| hypothetical protein PAGR_g2723 [Pantoea ananatis PA13]/gi|548612456|gb|ERM11604.1| hypothetical protein L585_21335 [Pantoea ananatis BRT175]/gi|812044937|…	Pantoea ananatis/Pantoea ananatis LMG 20103/Pantoea ananatis AJ13355/Pantoea ananatis PA13/Pantoea ananatis BRT175/Pantoea ananatis/Pantoea ananatis/Pantoea ananatis/Pantoea ananatis;Pantoea ananatis;Pantoea ananatis;Pantoea ananatis/Pantoea ananatis/Pantoea ananatis/Pantoea ananatis/Pantoea ananatis;Pantoea ananatis/Pantoea ananatis;Pantoea ananatis;Pantoea ananatis;Pantoea sp. OXWO6B1/Pantoea s…	2.3E-55;9.5E-55;6.2E-54;1.4E-52;4.9E-52;9.6E-52;9.8E-52;1.3E-49;1.1E-43;1.8E-42;2.5E-38;2.6E-37;1.7E-35;1.3E-32;5.2E-29;3.3E-27;5.0E-27;6.8E-27;7.7E-27;8.5E-27	89;89;89;93;93;93;98;89;88;88;84;84;78;90;84;92;94;90;92;94	89;89;89;89;86;89;89;89;80;80;77;77;74;81;77;87;83;82;83;88	89;88;87;86;86;85;85;83;78;77;71;71;66;66;62;62;62;60;62;59	100.00%;98.88%;97.75%;96.63%;100.00%;95.51%;95.51%;93.26%;97.50%;96.25%;92.21%;92.21%;89.19%;81.48%;80.52%;71.26%;74.70%;73.17%;74.70%;67.05%	178.333;176.792;174.866;171.4;169.859;169.474;169.474;163.696;148.673;145.591;134.806;132.109;127.487;120.168;110.923;106.686;106.301;105.531;105.531;105.531	gi|812221089|emb|CRH33326.1| Uncharacterized protein YrhK [Pantoea ananatis]/gi|812044937|emb|CRH28906.1| Uncharacterized protein YrhK [Pantoea ananatis]/gi|548612456|gb|ERM11604.1| hypothetical protein L585_21335 [Pantoea ananatis BRT175]/gi|812189739|emb|CRH37838.1| Uncharacterized protein YrhK [Pantoea ananatis]/gi|984701566|gb|AMB75357.1| hypothetical protein AW734_11740 [Pantoea ananatis]/gi…	yrhK;yrhK;CKS_4161;yrhK;OI73_15090;yrhK;PAGR_g2723;PAGR_g2723;OI73_15090;OI73_15090;XB02_06705;yrhK;yrhK;OI73_15090;CKS_4161;Arnit_2023;PAGR_g2723;yrhK;OI73_15090;Arnit_2023;yrhK;OI73_15090;OI73_15090;Arnit_2023;OI73_15090;yrhK;OI73_15090;CKS_4161;OI73_15090;OI73_15090;yrhK;OI73_15090;yrhK;yrhK;OI73_15090;XB02_06705;Arnit_2023;CKS_4161;PAGR_g2723;OI73_15090	706191;553;660596;932677;66269;932677;1095774;1095774;66269;66269;553;706191;553;66269;660596;572480;1095774;553;66269;572480;706191;66269;66269;572480;66269;553;66269;660596;66269;66269;706191;66269;932677;932677;66269;553;572480;660596;1095774;66269	GO:0016020-IEA;GO:0016021-IEA	membrane-IEA;integral component of membrane-IEA	1	GO:0016021	integral component of membrane	Cellular Component			IPR025424;noIPR	DOMAIN;DOMAIN	YrhK domain;YrhK domain	PF14145 (PFAM);PD968187 (PRODOM)
CM04_RS0101900_membrane_protein_TolA	membrane	MLRCTGIMAATMLLLAGCSHHPDASEAQCASGLPQAQCQDVNRYIREVNASVMRNFHNAKNYVGQRCLVTAQRRPDGRYNVMRTEGNESLCLKAWQSVSSARDMPLPPPHAPQQLVFAFAPVR	123	20	1e-85	0.805	gi|517936446|ref|WP_019106654.1|cell envelope integrity/translocation protein TolA [Pantoea ananatis];gi|504419358|ref|WP_014606460.1|cell envelope integrity/translocation protein TolA [Pantoea ananatis]/gi|354989623|gb|AER33747.1| hypothetical protein PAGR_g3255 [Pantoea ananatis PA13]/gi|548615289|gb|ERM14241.1| membrane protein TolA [Pantoea ananatis BRT175]/gi|812045456|emb|CRH28420.1| Unchar…	Pantoea ananatis;Pantoea ananatis/Pantoea ananatis PA13/Pantoea ananatis BRT175/Pantoea ananatis/Pantoea ananatis;Pantoea ananatis LMG 20103/Pantoea ananatis AJ13355;Pantoea ananatis/Pantoea ananatis LMG 5342/Pantoea ananatis/Pantoea ananatis;Pantoea ananatis;Pantoea ananatis/Pantoea ananatis/Pantoea ananatis/Pantoea ananatis/Pantoea ananatis;Pantoea ananatis;Pantoea ananatis/Pantoea ananatis;Pan…	1.0E-85;4.1E-85;5.0E-85;2.2E-84;3.4E-84;1.0E-82;2.2E-82;1.4E-81;4.1E-70;4.2E-54;6.9E-54;7.1E-54;2.4E-51;7.4E-30;1.2E-24;5.4E-22;1.1E-21;2.5E-21;2.5E-17;2.4E-16	123;123;140;123;140;123;123;123;123;121;121;121;121;132;119;119;119;119;142;130	123;123;123;123;123;123;123;123;123;121;121;121;121;117;83;109;106;106;130;106	123;123;123;123;123;121;121;120;110;94;94;94;93;72;59;67;66;66;70;55	100.00%;100.00%;100.00%;100.00%;100.00%;98.37%;98.37%;97.56%;89.43%;77.69%;77.69%;77.69%;76.86%;61.54%;71.08%;61.47%;62.26%;62.26%;53.85%;51.89%	258.07;256.529;256.914;254.988;254.988;250.366;249.595;247.669;218.394;177.563;177.178;177.178;170.629;115.931;102.064;95.1301;94.3597;93.5893;83.5741;80.8777	gi|517936446|ref|WP_019106654.1|cell envelope integrity/translocation protein TolA [Pantoea ananatis]	EM595_0932;OI73_03175;OI73_03175;OI73_03175;BN1182_AR_00430;BN1183_AN_00410;OI73_03175;BN1182_AR_00430;OI73_03175;OI73_03175;OI73_03175;OI73_03175;OI73_03175;EM595_0932;EM595_0932;BN1182_AR_00430;CKS_5048;BN1183_AN_00410;BN1183_AN_00410;BN1183_AN_00410;OI73_03175;CKS_5048;OI73_03175;CKS_5048;PAGR_g3255;BN1182_AR_00430;OI73_03175;PAGR_g3255;BN1183_AN_00410;OI73_03175;CKS_5048;OI73_03175;BN1182_AR_…	1619313;66269;66269;66269;553;553;66269;553;66269;66269;66269;66269;66269;1619313;1619313;553;660596;553;553;553;66269;660596;66269;660596;1095774;553;66269;1095774;553;66269;660596;66269;553;1095774;932677;553;66269;706191;553;553;706191;553;932677;660596;1095774;706191;553;1095774;1095774;660596;66269;1619313;66269;932677;1619313;66269;66269;66269;66269;1619313	GO:0016020-IEA;GO:0006810-IEA;GO:0005215-IEA	membrane-IEA;transport-IEA;transporter activity-IEA	3	GO:0016020;GO:0006810;GO:0005215	transporter activity;membrane;transport	Cellular Component;Molecular Function;Biological Process			IPR014161;noIPR;noIPR;noIPR	FAMILY;FAMILY;FAMILY;FAMILY	Tol-Pal system, TolA;Tol-Pal system, TolA;Tol-Pal system, TolA;Tol-Pal system, TolA	PF06519 (PFAM);G3DSA:3.30.1150.10 (GENE3D);PS51257 (PROSITE_PROFILES);SSF74653 (SUPERFAMILY)	GO:0006810/GO:0005215/GO:0016020	transport/transporter activity/membrane	Biological Process/Molecular Function/Cellular Component
CM04_RS0100855_RhlB	rhamnosyltransferase I subunit B	MKVIIGALGSAGDVFPCIEIGSLLKEKNHDVYLLANDYFRSEAVSRGLSFVAVGDKETYVNAVQDRSLWEKKHSLKRISHYMAEQQEAMFNAMSALVDDDCIIIHSLWCFAAKAVSDKYQIKKYAISLTNSNLKLQPGRVINALEKGLRVNLNWKLALFQRALVSPALQDTLDKLRRDNHLPACRNIYADWVSGGQRSIVLYEPWFYQKKAHNGFYAGFMLNKSRASTDDEQITAFIDSRTVVFFTSWALAEKKSVSQILQDLKAEGLKCVLVTPTATALSVNDDVMTVPQLNIALVETCLFAIHHGGIGTTAQLLKNGVPQLIYPRAFDQFENARALERLACGLKGKGIKEIRKMAALSRHKKHNCDYYAAQFDKAGNKSHELENFLTR	390	20	0	0.969	gi|812190567|emb|CRH36604.1|RhlB {ECO:0000313|EMBL:ADD75920.1} [Pantoea ananatis];gi|550539997|ref|WP_022622250.1|RhlB [Pantoea ananatis]/gi|548616268|gb|ERM15145.1| RhlB [Pantoea ananatis BRT175];gi|291151336|gb|ADD75920.1|RhlB [Pantoea ananatis LMG 20103]/gi|749444559|gb|AJF21887.1| RhlB [Pantoea ananatis];gi|812045823|emb|CRH28188.1|RhlB {ECO:0000313|EMBL:ADD75920.1} [Pantoea ananatis];gi|5044…	Pantoea ananatis;Pantoea ananatis/Pantoea ananatis BRT175;Pantoea ananatis LMG 20103/Pantoea ananatis;Pantoea ananatis;Pantoea ananatis/Pantoea ananatis AJ13355/Pantoea ananatis/Pantoea ananatis/Pantoea ananatis;Pantoea ananatis;Pantoea ananatis;Pantoea ananatis/Pantoea ananatis LMG 5342/Pantoea ananatis;Pantoea ananatis/Pantoea ananatis PA13;Pantoea ananatis;Pantoea ananatis;Pantoea ananatis/Pan…	0.0E0;0.0E0;0.0E0;0.0E0;0.0E0;0.0E0;0.0E0;0.0E0;0.0E0;0.0E0;0.0E0;0.0E0;0.0E0;0.0E0;0.0E0;0.0E0;0.0E0;0.0E0;0.0E0;0.0E0	404;390;394;404;390;404;390;390;390;394;390;390;390;390;390;390;390;390;390;390	390;390;390;390;390;390;390;390;390;390;390;390;390;390;390;390;390;390;390;390	390;390;388;388;388;388;388;387;388;387;386;385;385;385;369;361;360;360;360;359	100.00%;100.00%;99.49%;99.49%;99.49%;99.49%;99.49%;99.23%;99.49%;99.23%;98.97%;98.72%;98.72%;98.72%;94.62%;92.56%;92.31%;92.31%;92.31%;92.05%	812.372;812.372;808.52;807.749;807.749;806.979;806.979;806.209;806.209;805.053;801.971;799.66;797.734;797.349;736.487;698.353;696.041;694.886;693.73;692.575	gi|812190567|emb|CRH36604.1|RhlB {ECO:0000313|EMBL:ADD75920.1} [Pantoea ananatis]	PAGR_g3445;rhlB;OI73_04080;rhlB;A0A0S3J2T2;A0A0S3J2T2;CKS_5208;OI73_04080;CKS_5208;rhlB;PAGR_g3445;rhlB;PAGR_g3445;A0A0S3J2T2;OI73_04080;A0A0S3J2T2;OI73_04080;A0A0S3J2T2;rhlB;A0A0S3J2T2;rhlB;PAGR_g3445;OI73_04080;rhlB;PAGR_g3445;rhlB;PAGR_g3445;OI73_04080;rhlB;A0A0S3J2T2;A0A0S3J2T2;CKS_5208;CKS_5208;rhlB;CKS_5208;rhlB;A0A0S3J2T2;OI73_04080;CKS_5208;A0A0S3J2T2;CKS_5208;A0A0S3J2T2;CKS_5208;A0A0S3J2…	1095774;932677;66269;553;553;553;660596;66269;660596;706191;1095774;553;1095774;553;66269;553;66269;553;706191;553;932677;1095774;66269;553;1095774;932677;1095774;66269;932677;553;553;660596;660596;553;660596;932677;553;66269;660596;553;660596;553;660596;553;660596;932677;66269;66269;660596	GO:0008152-IEA;GO:0016757-IEA;GO:0016758-IEA;GO:0016740-IEA;GO:0005975-IEA;GO:0030259-IEA	metabolic process-IEA;transferase activity, transferring glycosyl groups-IEA;transferase activity, transferring hexosyl groups-IEA;transferase activity-IEA;carbohydrate metabolic process-IEA;lipid glycosylation-IEA	3	GO:0005975;GO:0016758;GO:0030259	carbohydrate metabolic process;lipid glycosylation;transferase activity, transferring hexosyl groups	Molecular Function;Biological Process;Biological Process			noIPR;noIPR;noIPR;IPR002213;noIPR;noIPR	DOMAIN;DOMAIN;DOMAIN;FAMILY;FAMILY;FAMILY	Glutathione S-transferase, C-terminal-like;Glutathione S-transferase, C-terminal-like;Glutathione S-transferase, C-terminal-like;UDP-glucuronosyl/UDP-glucosyltransferase;UDP-glucuronosyl/UDP-glucosyltransferase;UDP-glucuronosyl/UDP-glucosyltransferase	G3DSA:3.40.50.2000 (GENE3D);G3DSA:3.40.50.2000 (GENE3D);PTHR11926:SF394 (PANTHER);PTHR11926 (PANTHER);cd03784 (CDD);SSF53756 (SUPERFAMILY)	GO:0016758/GO:0008152	transferase activity, transferring hexosyl groups/metabolic process	Molecular Function/Biological Process
CM04_RS0100860_rhamnosyltransferase_I_subunit_A_RhlA	MFS transporter	MSHAYSVININKLNVYVELVKCSVPTRNRTILINGALATSSSFRNWKRFLADKSDVITFDLPFSGKSKPYNEQDCNIVTLDDEVAIIREIISIYKPNIIASASWGGASTLKLLNNGEDGLEHAIIASYSFEFNDRMRTYVKQANLYSKEKKFVDLAHLMNEEVGAYLPNKMKFCNFRHLTTLDEIEYRQGRFHLEQIANIRNHDYKSIIDNSACQFHFINGDLDIHTPQKNIEEICGESDKTCFYQIRDAGHFLDLEGKVSRERTAAAFNTIFNQIGV	278	20	0	0.751	gi|504405833|ref|WP_014592935.1|rhamnosyltransferase I subunit A RhlA [Pantoea ananatis]/gi|327392760|dbj|BAK10182.1| rhamnosyltransferase I subunit A RhlA [Pantoea ananatis AJ13355]/gi|354989812|gb|AER33936.1| rhamnosyltransferase I subunit A RhlA [Pantoea ananatis PA13]/gi|365187996|emb|CCF10946.1| rhamnosyltransferase I, subunit A [Pantoea ananatis LMG 5342]/gi|548616267|gb|ERM15144.1| RhlA [P…	Pantoea ananatis/Pantoea ananatis AJ13355/Pantoea ananatis PA13/Pantoea ananatis LMG 5342/Pantoea ananatis BRT175/Pantoea ananatis/Pantoea ananatis/Pantoea ananatis/Pantoea ananatis/Pantoea ananatis/Pantoea ananatis/Pantoea ananatis/Pantoea ananatis;Pantoea ananatis;Pantoea ananatis/Pantoea ananatis/Pantoea ananatis/Pantoea ananatis/Pantoea ananatis/Pantoea ananatis/Pantoea ananatis;Pantoea sp. O…	0.0E0;0.0E0;0.0E0;0.0E0;0.0E0;0.0E0;0.0E0;3.2E-149;6.0E-121;1.4E-63;2.8E-63;3.4E-62;5.3E-62;4.6E-58;4.7E-58;6.0E-55;3.9E-53;4.2E-53;4.7E-53;9.6E-53	278;278;278;278;297;278;278;239;278;278;278;278;278;283;283;272;297;297;297;300	278;278;278;278;278;278;278;237;272;249;249;249;249;260;260;268;263;263;263;263	278;278;278;273;268;270;270;221;212;148;147;147;147;158;158;163;150;150;150;151	100.00%;100.00%;100.00%;98.20%;96.40%;97.12%;97.12%;93.25%;77.94%;59.44%;59.04%;59.04%;59.04%;60.77%;60.77%;60.82%;57.03%;57.03%;57.03%;57.41%	579.326;578.17;577.785;555.444;548.51;541.191;540.036;430.254;360.147;213.386;212.616;209.92;209.149;199.134;199.134;191.045;186.808;186.808;186.808;186.037	gi|812190568|emb|CRH36605.1| Rhamnosyltransferase 1 subunit A [Pantoea ananatis]/gi|984700922|gb|AMB74713.1| RhlA [Pantoea ananatis]/gi|354989812|gb|AER33936.1| rhamnosyltransferase I subunit A RhlA [Pantoea ananatis PA13]/gi|812045824|emb|CRH28189.1| Rhamnosyltransferase 1 subunit A [Pantoea ananatis]/gi|548616267|gb|ERM15144.1| RhlA [Pantoea ananatis BRT175]/gi|959478595|gb|ALR72591.1| rhamnosy…	A0A0S3J2Q9;rhlA;rhlA;rhlA;rhlA;A0A0S3J2Q9;A0A0S3J2Q9;A0A0S3J2Q9;A0A0S3J2Q9;rhlA;rhlA;rhlA;rhlA;B1M_34404;DM39_5523;DM39_5523;CKS_5211;PAGR_g3444;rhlA;rhlA;rhlA;rhlA;rhlA;CKS_5211;A0A0S3J2Q9;rhlA;rhlA;rhlA;PAGR_g3444;CKS_5211;A0A0S3J2Q9	553;553;553;553;553;553;553;553;553;553;553;553;553;987057;95486;95486;660596;1095774;932677;553;553;553;553;660596;553;932677;553;553;1095774;660596;553	GO:0016757-IEA;GO:0016746-IEA;GO:0016740-IEA;GO:0016787-IEA	transferase activity, transferring glycosyl groups-IEA;transferase activity, transferring acyl groups-IEA;transferase activity-IEA;hydrolase activity-IEA	3	GO:0016746;GO:0016757;GO:0016787	hydrolase activity;transferase activity, transferring glycosyl groups;transferase activity, transferring acyl groups	Molecular Function;Molecular Function;Molecular Function			IPR000073;IPR029058;IPR029058	DOMAIN;DOMAIN;DOMAIN	Alpha/beta hydrolase fold-1;Alpha/Beta hydrolase fold;Alpha/Beta hydrolase fold	PF00561 (PFAM);G3DSA:3.40.50.1820 (GENE3D);SSF53474 (SUPERFAMILY)
CM04_RS0121915_hypothetical_protein	hypothetical protein PANA5342_pPANA10115 (plasmid)	MELSKFEVRTGLWPHMHFTDIEYDQRGSSYEIYATDVTHQTKSKLFICRTVDEQQARLLAEQFRIWLPKINSKKRKAAAKKSPTGYDRIACHKG	94	20	5.6e-64	0.853	gi|365188899|emb|CCF11848.1|hypothetical protein PANA5342_pPANA10115 (plasmid) [Pantoea ananatis LMG 5342];gi|504417512|ref|WP_014604614.1|hypothetical protein [Pantoea ananatis]/gi|354685392|gb|AER34759.1| hypothetical protein PAGR_p088 (plasmid) [Pantoea ananatis PA13]/gi|548614412|gb|ERM13474.1| hypothetical protein L585_13240 [Pantoea ananatis BRT175]/gi|812042294|emb|CRH31532.1| Uncharacteri…	Pantoea ananatis LMG 5342;Pantoea ananatis/Pantoea ananatis PA13/Pantoea ananatis BRT175/Pantoea ananatis/Pantoea ananatis/Pantoea ananatis/Pantoea ananatis/Pantoea ananatis/Pantoea ananatis;Pantoea ananatis LMG 20103;Pantoea ananatis;Pantoea ananatis/Pantoea ananatis;Pantoea ananatis;Pantoea sp. OXWO6B1/Pantoea sp. OXWO6B1;Pantoea ananatis/Pantoea ananatis/Pantoea ananatis/Pantoea ananatis/Panto…	5.6E-64;8.0E-64;1.6E-63;2.4E-63;6.0E-62;3.7E-61;5.5E-61;9.5E-61;8.4E-55;3.8E-51;3.9E-31;1.0E-30;7.8E-30;2.4E-21;2.8E-21;2.9E-21;3.3E-21;4.7E-21;5.0E-21;7.3E-21	133;94;133;94;94;94;94;94;94;79;109;109;106;109;109;109;109;109;142;109	94;94;94;94;94;94;94;94;94;79;88;88;102;63;63;63;63;94;63;63	94;94;94;94;92;92;93;92;87;79;64;63;65;48;47;48;48;65;47;47	100.00%;100.00%;100.00%;100.00%;97.87%;97.87%;98.94%;97.87%;92.55%;100.00%;72.73%;71.59%;63.73%;76.19%;74.60%;76.19%;76.19%;69.15%;74.60%;74.60%	201.83;200.29;200.675;199.134;195.667;193.356;192.971;192.586;177.178;167.548;117.472;116.316;114.005;92.0485;92.0485;92.0485;91.6633;91.2781;92.0485;90.8929	gi|365188899|emb|CCF11848.1|hypothetical protein PANA5342_pPANA10115 (plasmid) [Pantoea ananatis LMG 5342]
CM04_RS0115645_transcriptional_regulator	transcriptional regulator	MIMQPVVPLPPDPHMCSSDEKQTRSPLSLYSEYQRMDIELRPPLAMTTSHWHGQVEVNVPFDGDVEYLINNEVVQIKQGYITLFWACTPHQLTRPGRCQNMAILNLPMHLFLSWPLDRELINHVTHGMVIKSVAKQQLSAFEVQRWQQELNSPDEQIRQLAVDEIGLMLKRFSLSGWQPVLVNKTSRTHKNSVSRHAQFYVSQMLEFIADNYDQALTINDVAEHVKLNANYAMGIFQRVMQLTLKQYITAMRINHVRALLSDTDITVLDVALTAGFRSSSRFYSTFARYVGMSPQQYRKLSQQRRQTMSL	310	20	0	0.9725	gi|657863449|ref|WP_029569116.1|transcriptional regulator MelR [Pantoea ananatis]/gi|984703434|gb|AMB77225.1| transcriptional regulator [Pantoea ananatis];gi|291153815|gb|ADD78399.1|MelR [Pantoea ananatis LMG 20103]/gi|327395116|dbj|BAK12538.1| melibiose operon regulatory protein MelR [Pantoea ananatis AJ13355]/gi|365185285|emb|CCF08235.1| DNA-binding transcriptional regulator MelR [Pantoea anana…	Pantoea ananatis/Pantoea ananatis;Pantoea ananatis LMG 20103/Pantoea ananatis AJ13355/Pantoea ananatis LMG 5342/Pantoea ananatis BRT175/Pantoea ananatis/Pantoea ananatis;Pantoea ananatis PA13;Pantoea ananatis;Pantoea ananatis;Pantoea ananatis;Pantoea ananatis/Pantoea ananatis;Pantoea ananatis/Pantoea ananatis/Pantoea ananatis/Pantoea ananatis/Pantoea ananatis;Pantoea sp. OXWO6B1/Pantoea sp. OXWO6…	0.0E0;0.0E0;0.0E0;0.0E0;0.0E0;0.0E0;0.0E0;0.0E0;0.0E0;0.0E0;0.0E0;0.0E0;0.0E0;0.0E0;0.0E0;0.0E0;0.0E0;0.0E0;0.0E0;0.0E0	310;311;311;310;310;311;310;310;310;311;311;311;310;310;310;310;310;310;310;310	310;310;310;310;310;310;310;310;310;308;308;308;305;305;305;305;305;305;305;305	310;310;309;309;309;309;309;308;306;302;302;301;291;292;291;292;291;290;291;292	100.00%;100.00%;99.68%;99.68%;99.68%;99.68%;99.68%;99.35%;98.71%;98.05%;98.05%;97.73%;95.41%;95.74%;95.41%;95.74%;95.41%;95.08%;95.41%;95.74%	649.432;649.432;647.892;647.506;647.121;645.58;642.884;641.343;636.336;625.55;625.165;622.468;593.193;592.808;592.423;592.038;591.267;591.267;590.882;590.497	gi|657863449|ref|WP_029569116.1|transcriptional regulator MelR [Pantoea ananatis]/gi|984703434|gb|AMB77225.1| transcriptional regulator [Pantoea ananatis]	melR;AN672_27050;melR;PAGR_g0851;OI73_07930;melR;melR;OI73_07930;melR;melR;AF42_04039;AF42_04039;OI73_07930;SK37_03572;AN672_27050;melR;PAGR_g0851;PAGR_g0851;melR;OI73_07930;XB02_07225;OI73_07930;melR;melR;AN672_27050;SK33_04317;melR;melR;AF42_04039;melR;melR;melR;SK33_04317;melR;melR;OI73_07930;melR;AN672_27050;melR;melR;melR;AN672_27050;SK37_03572;AF42_04039;melR;SK37_03572;XB02_07225;melR;melR…	706191;546;546;1095774;66269;932677;546;66269;546;546;1439318;1439318;66269;1686382;546;546;1095774;1095774;546;66269;553;66269;706191;660596;546;1686378;546;546;1439318;706191;546;546;1686378;932677;706191;66269;660596;546;660596;546;546;546;1686382;1439318;546;1686382;553;546;546;546;1439318;546;1686382;1686382;546;546;546;660596;546;553;932677;546;546;706191;546;546;1686382;546;66269;546;546;5…	GO:0003677-IEA;GO:0003700-IEA;GO:0006351-IEA;GO:0006355-IEA;GO:0043565-IEA	DNA binding-IEA;transcription factor activity, sequence-specific DNA binding-IEA;transcription, DNA-templated-IEA;regulation of transcription, DNA-templated-IEA;sequence-specific DNA binding-IEA	3	GO:0003700;GO:0006355;GO:0043565	transcription factor activity, sequence-specific DNA binding;sequence-specific DNA binding;regulation of transcription, DNA-templated	Molecular Function;Molecular Function;Biological Process			IPR020449;IPR018060;IPR018060;IPR009057;IPR014710;IPR009057;noIPR;noIPR;IPR018062;IPR018060;IPR011051;IPR009057;IPR008917;IPR009057	FAMILY;DOMAIN;DOMAIN;DOMAIN;DOMAIN;DOMAIN;DOMAIN;DOMAIN;CONSERVED_SITE;DOMAIN;DOMAIN;DOMAIN;DOMAIN;DOMAIN	Transcription regulator HTH, AraC- type;DNA binding HTH domain, AraC-type;DNA binding HTH domain, AraC-type;Homeodomain-like;RmlC-like jelly roll fold;Homeodomain-like;Homeodomain-like;Homeodomain-like;HTH domain AraC-type, conserved site;DNA binding HTH domain, AraC-type;RmlC-like cupin domain;Homeodomain-like;Transcription factor, Skn-1-like, DNA-binding domain;Homeodomain-like	PR00032 (PRINTS);SM00342 (SMART);PF12833 (PFAM);G3DSA:1.10.10.60 (GENE3D);G3DSA:2.60.120.10 (GENE3D);G3DSA:1.10.10.60 (GENE3D);PTHR11019 (PANTHER);PTHR11019:SF136 (PANTHER);PS00041 (PROSITE_PATTERNS);PS01124 (PROSITE_PROFILES);SSF51182 (SUPERFAMILY);SSF46689 (SUPERFAMILY);SSF47454 (SUPERFAMILY);SSF46689 (SUPERFAMILY)	GO:0003700/GO:0006355;GO:0003700/GO:0006355/GO:0043565;GO:0003700/GO:0006355/GO:0043565;GO:0003677;GO:0003677;GO:0043565/GO:0006355/GO:0003700;GO:0003700/GO:0006355/GO:0043565;GO:0003677;GO:0003677/GO:0006355;GO:0003677	transcription factor activity, sequence-specific DNA binding/regulation of transcription, DNA-templated;transcription factor activity, sequence-specific DNA binding/regulation of transcription, DNA-templated/sequence-specific DNA binding;transcription factor activity, sequence-specific DNA binding/regulation of transcription, DNA-templated/sequence-specific DNA binding;DNA binding;DNA binding;seq…	Molecular Function/Biological Process;Molecular Function/Biological Process/Molecular Function;Molecular Function/Biological Process/Molecular Function;Molecular Function;Molecular Function;Molecular Function/Biological Process/Molecular Function;Molecular Function/Biological Process/Molecular Function;Molecular Function;Molecular Function/Biological Process;Molecular Function
CM04_RS0115765_hypothetical_protein	GNAT family N-acetyltransferase	VKPYTLQRLTDRDMAAFRTIRLDGLKRHPAAFGADYDTERHQPDAFFAARLRENCVLAGADDRGRLGGIVGVRFNAAQKQRHYATIWGMYLCPEWRGSGLAKALLTAAIAEAGECCCLKLAVSTTNTAAVRLYRSAGFQTYGTDVAALYVNGVYHDTLLMRLDKEPER	168	20	1.2e-118	0.899	gi|504417994|ref|WP_014605096.1|GNAT family N-acetyltransferase [Pantoea ananatis]/gi|354987239|gb|AER31363.1| GNAT family acetyltransferase [Pantoea ananatis PA13]/gi|548614099|gb|ERM13178.1| hypothetical protein L585_15125 [Pantoea ananatis BRT175]/gi|984699435|gb|AMB73226.1| hypothetical protein AW734_00110 [Pantoea ananatis];gi|502792147|ref|WP_013027123.1|GNAT family N-acetyltransferase [Pan…	Pantoea ananatis/Pantoea ananatis PA13/Pantoea ananatis BRT175/Pantoea ananatis;Pantoea ananatis/Pantoea ananatis LMG 20103/Pantoea ananatis LMG 5342;Pantoea ananatis;Pantoea ananatis;Pantoea ananatis;Pantoea ananatis;Pantoea ananatis;Pantoea ananatis/Pantoea ananatis;Pantoea ananatis/Pantoea ananatis/Pantoea ananatis/Pantoea ananatis/Pantoea ananatis;Pantoea ananatis;Pantoea ananatis AJ13355;Pan…	1.2E-118;5.9E-118;6.9E-118;2.4E-117;2.4E-117;4.0E-117;1.2E-112;2.7E-112;1.6E-111;4.4E-111;7.6E-109;2.6E-87;3.1E-74;6.7E-74;1.1E-73;2.4E-73;2.5E-73;3.2E-73;4.0E-73;5.9E-73	168;168;168;200;168;168;168;168;168;168;155;168;170;170;168;168;168;170;168;168	168;168;168;168;168;168;168;168;168;168;155;168;163;163;163;163;163;163;163;163	168;167;167;167;167;167;165;164;164;164;155;142;129;129;129;129;129;129;128;128	100.00%;99.40%;99.40%;99.40%;99.40%;99.40%;98.21%;97.62%;97.62%;97.62%;100.00%;84.52%;79.14%;79.14%;79.14%;79.14%;79.14%;79.14%;78.53%;78.53%	345.51;343.584;343.584;343.199;342.043;341.658;330.102;329.331;327.405;326.25;320.087;265.774;232.646;231.876;231.106;230.335;230.335;229.95;229.565;229.18	gi|984699435|gb|AMB73226.1| hypothetical protein AW734_00110 [Pantoea ananatis]/gi|548614099|gb|ERM13178.1| hypothetical protein L585_15125 [Pantoea ananatis BRT175]/gi|504417994|ref|WP_014605096.1|GNAT family N-acetyltransferase [Pantoea ananatis]/gi|354987239|gb|AER31363.1| GNAT family acetyltransferase [Pantoea ananatis PA13]	OI73_18000;XB02_08440;PAGR_g0831;OI73_18000;PAJ_2474;PANA_3252;PAJ_2474;CKS_0609;PAGR_g0831;PANA_3252;PAGR_g0831;CKS_0609;CKS_0609;PAGR_g0831;CKS_0609	66269;553;1095774;66269;932677;706191;932677;660596;1095774;706191;1095774;660596;660596;1095774;660596	GO:0016740-IEA;GO:0008080-IEA	transferase activity-IEA;N-acetyltransferase activity-IEA	1	GO:0008080	N-acetyltransferase activity	Molecular Function			IPR000182;IPR016181;noIPR;IPR000182;noIPR;IPR016181	DOMAIN;DOMAIN;DOMAIN;DOMAIN;DOMAIN;DOMAIN	GNAT domain;Acyl-CoA N-acyltransferase;Acyl-CoA N-acyltransferase;GNAT domain;GNAT domain;Acyl-CoA N-acyltransferase	PF00583 (PFAM);G3DSA:3.40.630.30 (GENE3D);PTHR23091 (PANTHER);PS51186 (PROSITE_PROFILES);cd04301 (CDD);SSF55729 (SUPERFAMILY)	GO:0008080;GO:0008080	N-acetyltransferase activity;N-acetyltransferase activity	Molecular Function;Molecular Function
CM04_RS0115780_hypothetical_protein	family	MTTAIENYHDWLRDAHAMEKQAESMLSKMSGRLEHYPALEQRLAQHLEETKHQLQLLEQLLDRHGIDHSIMKDVMGKMAAMGQAIGGMFTSDEVVKGAMSGYVFENAEIASYTSLIAAAEQVGDSEGVRVLSEIRNQEIAMAEWLFQHLPEVTQQFLQRSAQPGVEAKK	169	20	1.9e-119	0.964	gi|502792149|ref|WP_013027125.1|YciE/YciF family protein [Pantoea ananatis]/gi|291153837|gb|ADD78421.1| YciE [Pantoea ananatis LMG 20103]/gi|327395134|dbj|BAK12556.1| protein YciE [Pantoea ananatis AJ13355]/gi|354987237|gb|AER31361.1| YciE like protein [Pantoea ananatis PA13]/gi|365185261|emb|CCF08211.1| hypothetical protein PANA5342_0818 [Pantoea ananatis LMG 5342]/gi|548614101|gb|ERM13180.1| hy…	Pantoea ananatis/Pantoea ananatis LMG 20103/Pantoea ananatis AJ13355/Pantoea ananatis PA13/Pantoea ananatis LMG 5342/Pantoea ananatis BRT175/Pantoea ananatis/Pantoea ananatis/Pantoea ananatis/Pantoea ananatis;Pantoea ananatis/Pantoea ananatis/Pantoea ananatis/Pantoea ananatis/Pantoea ananatis;Pantoea ananatis/Pantoea ananatis;Pantoea ananatis;Pantoea stewartii/Pantoea stewartii subsp. indologenes…	1.9E-119;2.8E-118;4.3E-118;2.0E-117;1.1E-111;5.9E-111;1.8E-108;2.6E-106;3.7E-106;5.3E-106;1.3E-105;1.7E-105;2.2E-105;2.4E-105;4.2E-105;5.0E-105;7.5E-105;1.2E-104;2.1E-104;1.1E-103	169;169;169;169;168;168;168;168;168;168;168;168;168;169;168;168;168;168;168;168	169;169;169;169;167;167;167;167;167;167;167;167;167;169;167;167;167;167;167;167	169;169;168;168;163;162;161;160;160;160;160;160;159;167;161;160;159;160;161;159	100.00%;100.00%;99.41%;99.41%;97.60%;97.01%;96.41%;95.81%;95.81%;95.81%;95.81%;95.81%;95.21%;98.82%;96.41%;95.81%;95.21%;95.81%;96.41%;95.21%	347.436;344.354;343.969;342.428;327.791;325.865;319.701;313.923;313.923;313.538;312.383;311.997;311.612;311.612;311.227;310.842;310.457;309.686;309.301;307.375	gi|812043153|emb|CRH30730.1| Protein YciE [Pantoea ananatis]/gi|291153837|gb|ADD78421.1| YciE [Pantoea ananatis LMG 20103]/gi|812187666|emb|CRH39752.1| Protein YciE [Pantoea ananatis]/gi|984699437|gb|AMB73228.1| hypothetical protein AW734_00120 [Pantoea ananatis]/gi|548614101|gb|ERM13180.1| hypothetical protein L585_15140 [Pantoea ananatis BRT175]/gi|327395134|dbj|BAK12556.1| protein YciE [Pantoe…											noIPR;noIPR;IPR012347;IPR010287;noIPR;noIPR;IPR009078	DOMAIN;DOMAIN;DOMAIN;DOMAIN;DOMAIN;DOMAIN;DOMAIN	Molybdate/tungstate binding, C-terminal;Molybdate/tungstate binding, C-terminal;Ferritin-related;Domain of unknown function DUF892;Domain of unknown function DUF892;Domain of unknown function DUF892;Ferritin-like superfamily	Coil (COILS);Coil (COILS);G3DSA:1.20.1260.10 (GENE3D);PF05974 (PFAM);PTHR30565:SF1 (PANTHER);PTHR30565 (PANTHER);SSF47240 (SUPERFAMILY)
CM04_RS0115810_hypothetical_protein	peptidylprolyl isomerase domain and WD repeat-containing 1 isoform X2	MARLMTLSFHGSQCENPSQQDVHLTEACFSGDMFFTQLRGSNCPVKDYASDSAAPDRFCVSNAVLDNHFHNSKTQTAIFI	80	15	4.6e-52	0.798	gi|655307127|ref|WP_028715778.1|hypothetical protein [Pantoea ananatis]/gi|984699442|gb|AMB73233.1| hypothetical protein AW734_00145 [Pantoea ananatis];gi|502792153|ref|WP_013027129.1|hypothetical protein [Pantoea ananatis]/gi|291153842|gb|ADD78426.1| Hypothetical Protein PANA_3259 [Pantoea ananatis LMG 20103]/gi|812187673|emb|CRH39759.1| Uncharacterized protein {ECO:0000313|EMBL:ADD78426.1} [Pan…	Pantoea ananatis/Pantoea ananatis;Pantoea ananatis/Pantoea ananatis LMG 20103/Pantoea ananatis;Pantoea ananatis;Pantoea ananatis/Pantoea ananatis PA13/Pantoea ananatis BRT175;Pantoea ananatis;Pantoea ananatis;Pantoea ananatis/Pantoea ananatis LMG 5342;Pantoea ananatis/Pantoea ananatis/Pantoea ananatis/Pantoea ananatis/Pantoea ananatis/Pantoea ananatis;Pantoea sp. OXWO6B1/Pantoea sp. OXWO6B1;Panto…	4.6E-52;2.7E-51;4.8E-51;1.1E-50;2.1E-50;5.1E-50;7.8E-50;3.0E-49;1.1E-23;1.6E-12;1.6E-12;1.7E-12;1.8E-12;2.0E0;2.1E0	80;80;80;80;80;80;80;80;80;80;80;80;80;573;626	80;80;80;80;80;80;80;80;80;81;81;81;81;61;61	80;80;80;79;78;78;78;79;55;51;51;51;51;29;29	100.00%;100.00%;100.00%;98.75%;97.50%;97.50%;97.50%;98.75%;68.75%;62.96%;62.96%;62.96%;62.96%;47.54%;47.54%	169.474;167.162;166.777;165.622;165.236;164.081;163.696;162.155;96.6709;67.781;67.781;67.781;67.781;36.965;36.965	gi|984699442|gb|AMB73233.1| hypothetical protein AW734_00145 [Pantoea ananatis]/gi|655307127|ref|WP_028715778.1|hypothetical protein [Pantoea ananatis]	W5MX75;W5MX75;W5MX75;W5MX75	7918;7918;7918;7918	GO:0003755-IEA;GO:0000413-IEA;GO:0016853-IEA;GO:0006457-IEA	peptidyl-prolyl cis-trans isomerase activity-IEA;protein peptidyl-prolyl isomerization-IEA;isomerase activity-IEA;protein folding-IEA
CM04_RS0115865_hypothetical_protein	hypothetical protein	MDSFFPEDVIDTLSKTFWQRVSAMKGLIERHQSFRLLWFGEALKRNRNWKGITAEQAVNRAISESHGLPLSDVKKMTIAQKWVALVPVRKALYSRPDGKAFQWLVEKKLDELDRPCRFSA	120	20	5.7e-82	0.6515	gi|502792164|ref|WP_013027140.1|hypothetical protein [Pantoea ananatis]/gi|291153853|gb|ADD78437.1| Hypothetical Protein PANA_3270 [Pantoea ananatis LMG 20103]/gi|365185240|emb|CCF08190.1| hypothetical protein PANA5342_0797 [Pantoea ananatis LMG 5342]/gi|548614114|gb|ERM13193.1| hypothetical protein L585_15230 [Pantoea ananatis BRT175]/gi|812187686|emb|CRH39772.1| Uncharacterized protein {ECO:000…	Pantoea ananatis/Pantoea ananatis LMG 20103/Pantoea ananatis LMG 5342/Pantoea ananatis BRT175/Pantoea ananatis/Pantoea ananatis/Pantoea ananatis;Pantoea ananatis;Pantoea ananatis/Pantoea ananatis PA13;Pantoea ananatis/Pantoea ananatis;Pantoea ananatis/Pantoea ananatis/Pantoea ananatis/Pantoea ananatis/Pantoea ananatis;Pantoea sp. OXWO6B1/Pantoea sp. OXWO6B1;Pantoea stewartii/Pantoea stewartii sub…	5.7E-82;4.4E-81;7.8E-81;1.0E-80;3.7E-80;1.2E-77;5.4E-69;1.3E-9;6.3E-9;6.9E-9;1.7E-8;5.8E-6;1.9E-5;1.5E-4;3.9E-4;4.2E-4;5.1E-4;6.9E-4;8.7E-4;1.6E-3	120;120;120;120;120;120;120;131;119;133;140;136;143;147;147;145;135;135;147;135	120;120;120;120;120;120;120;125;121;121;125;121;113;114;114;101;87;101;114;101	120;119;119;119;119;117;109;65;60;60;63;57;47;56;55;47;44;47;54;47	100.00%;99.17%;99.17%;99.17%;99.17%;97.50%;90.83%;52.00%;49.59%;49.59%;50.40%;47.11%;41.59%;49.12%;48.25%;46.53%;50.57%;46.53%;47.37%;46.53%	248.44;246.128;245.358;245.358;243.817;237.269;215.312;62.3882;60.4622;60.4622;59.3066;51.9878;50.447;48.1358;46.9802;46.595;46.595;46.2098;45.8246;45.0542	gi|291153853|gb|ADD78437.1| Hypothetical Protein PANA_3270 [Pantoea ananatis LMG 20103]/gi|812218832|emb|CRH35514.1| Uncharacterized protein {ECO:0000313|EMBL:CCF08190.1} [Pantoea ananatis]/gi|984699451|gb|AMB73242.1| hypothetical protein AW734_00200 [Pantoea ananatis]/gi|365185240|emb|CCF08190.1| hypothetical protein PANA5342_0797 [Pantoea ananatis LMG 5342]/gi|502792164|ref|WP_013027140.1|hypot…
CM04_RS0116060_hypothetical_protein	pentapeptide repeat	MQSVKSHAEFYDVQFSKEDFTGLTIAETHFEDCEFNNANFTSAVFSACKFINCVFNHCNMSLLNPSNSRFFGVHFNECKLTGIDWTTAYWPDFYLDHELHFQKCILASGSFFGLRLQGLKMEACKLTEVDFRECDLTGATLTESDLTGSLFNHTVLRGADLTESWNYAINIFHNTVDKAKFSRLEAVCLLESLGIELVD	199	20	1.5e-143	0.8825	gi|291153890|gb|ADD78474.1|Hypothetical Protein PANA_3307 [Pantoea ananatis LMG 20103]/gi|327395211|dbj|BAK12633.1| hypothetical protein PAJ_2553 [Pantoea ananatis AJ13355];gi|812042964|emb|CRH30763.1|Putative uncharacterized protein {ECO:0000313|EMBL:BAK12633.1} [Pantoea ananatis]/gi|812187453|emb|CRH39799.1| Putative uncharacterized protein {ECO:0000313|EMBL:BAK12633.1} [Pantoea ananatis];gi|50…	Pantoea ananatis LMG 20103/Pantoea ananatis AJ13355;Pantoea ananatis/Pantoea ananatis;Pantoea ananatis/Pantoea ananatis PA13/Pantoea ananatis LMG 5342/Pantoea ananatis;Pantoea ananatis;Pantoea ananatis;Pantoea ananatis/Pantoea ananatis BRT175;Pantoea sp. OXWO6B1/Pantoea sp. OXWO6B1;Pantoea stewartii/Pantoea stewartii subsp. stewartii DC283/Pantoea ananatis/Pantoea stewartii/Pantoea stewartii/Pant…	1.5E-143;1.6E-143;2.2E-143;8.7E-143;1.6E-142;5.4E-142;2.2E-110;1.4E-109;1.7E-109;1.4E-108;1.6E-108;2.8E-108;5.3E-106;8.9E-106;9.1E-106;5.3E-105;6.0E-80;6.0E-79;1.6E-78;4.5E-78	208;208;199;208;199;199;199;199;199;199;199;199;199;199;199;199;199;199;199;199	199;199;199;199;199;199;199;199;199;199;199;199;199;199;199;199;199;199;199;199	199;199;199;198;199;198;176;175;175;174;174;174;173;172;173;171;154;150;153;146	100.00%;100.00%;100.00%;99.50%;100.00%;99.50%;88.44%;87.94%;87.94%;87.44%;87.44%;87.44%;86.93%;86.43%;86.93%;85.93%;77.39%;75.38%;76.88%;73.37%	411.379;411.379;410.609;409.453;408.297;407.142;327.02;325.094;324.709;322.398;322.013;321.627;315.849;315.079;315.079;313.153;249.595;246.899;245.743;244.588	gi|291153890|gb|ADD78474.1|Hypothetical Protein PANA_3307 [Pantoea ananatis LMG 20103]/gi|327395211|dbj|BAK12633.1| hypothetical protein PAJ_2553 [Pantoea ananatis AJ13355]											IPR001646;IPR001646;noIPR;noIPR;noIPR	REPEAT;REPEAT;REPEAT;REPEAT;REPEAT	Pentapeptide repeat;Pentapeptide repeat;Pentapeptide repeat;Pentapeptide repeat;Pentapeptide repeat	PF13599 (PFAM);PF00805 (PFAM);PTHR14136 (PANTHER);PTHR14136:SF13 (PANTHER);SSF141571 (SUPERFAMILY)
CM04_RS0116215_fimbrial_protein	fimbrial	MKNLMLLCLLLLPSLGYAACTLPASSASFGTQTTFVANTSVSTTSTNANVNCGSGTALTLLSNNQITFQLTSASNTNGTRGTLKRSGDTGSDNIPVRLCTDSACANELTIGGSAFVYNSATLINLAGLLGSLNFAIPVYLRTVAGQTVAAGSYTLTLNMTVTYNICTSVSALGACLTPQTGSGVIPITVTVVLSNDCTAITAPNISFGSAPLVASFGAISQTISVLCSKGSTYTVGLSNGNNASGSVRNMASGTNRLSYEIYKGTSSDRWGPSGTERVGSAAANTVSTDGLTRSYNYTARVLTTQNTPPAGNYSDSVVVDIAF	323	20	0	0.959	gi|504417944|ref|WP_014605046.1|fimbrial protein [Pantoea ananatis]/gi|354987156|gb|AER31280.1| type 1 Pili protein CsuE [Pantoea ananatis PA13]/gi|365185171|emb|CCF08121.1| type I pili, Chaperone-usher pili assembly system [Pantoea ananatis LMG 5342]/gi|812218908|emb|CRH35642.1| Type I pili, Chaperone-usher pili assembly system {ECO:0000313|EMBL:CCF08121.1} [Pantoea ananatis];gi|517934624|ref|WP…	Pantoea ananatis/Pantoea ananatis PA13/Pantoea ananatis LMG 5342/Pantoea ananatis;Pantoea ananatis/Pantoea ananatis;Pantoea ananatis;Pantoea ananatis/Pantoea ananatis BRT175/Pantoea ananatis;Pantoea ananatis/Pantoea ananatis AJ13355;Pantoea ananatis;Pantoea ananatis/Pantoea ananatis LMG 20103;Pantoea ananatis;Pantoea ananatis;Pantoea ananatis/Pantoea ananatis/Pantoea ananatis/Pantoea ananatis/Pan…	0.0E0;0.0E0;0.0E0;0.0E0;0.0E0;0.0E0;0.0E0;0.0E0;0.0E0;0.0E0;0.0E0;0.0E0;0.0E0;0.0E0;0.0E0;0.0E0;1.7E-164;5.9E-163;6.2E-163;4.5E-162	323;323;323;323;323;323;324;322;322;322;324;324;324;324;324;324;325;329;325;325	323;323;323;323;323;323;324;323;323;323;308;307;307;307;307;307;311;315;315;307	323;323;322;322;321;322;322;321;321;319;304;296;297;296;296;295;270;278;278;268	100.00%;100.00%;99.69%;99.69%;99.38%;99.69%;99.38%;99.38%;99.38%;98.76%;98.70%;96.42%;96.74%;96.42%;96.42%;96.09%;86.82%;88.25%;88.25%;87.30%	630.558;629.017;627.476;627.091;626.706;625.935;624.009;621.698;620.157;616.69;578.556;550.436;549.666;548.51;546.969;545.428;474.552;470.7;470.7;468.389	gi|354987156|gb|AER31280.1| type 1 Pili protein CsuE [Pantoea ananatis PA13]/gi|504417944|ref|WP_014605046.1|fimbrial protein [Pantoea ananatis]/gi|812218908|emb|CRH35642.1| Type I pili, Chaperone-usher pili assembly system {ECO:0000313|EMBL:CCF08121.1} [Pantoea ananatis]/gi|365185171|emb|CCF08121.1| type I pili, Chaperone-usher pili assembly system [Pantoea ananatis LMG 5342]											IPR007893;IPR007893;noIPR	DOMAIN;DOMAIN;DOMAIN	Spore coat protein U;Spore coat protein U;Spore coat protein U	SM00972 (SMART);PF05229 (PFAM);PTHR37089 (PANTHER)
CM04_RS0116270_LysR_family_transcriptional_regulator	Galactose-binding regulator	MDRVSRFSQRVRVRHLHAFVATAQQGTLGRAALHLGITQPALSKTLNELEYLAGEPLLLRSRQGTELTASGTRFLHDAIRILDALNIVDQVMRPGSVPQPGPMHIGALPTAIVSVVAPVLAGLQQHYPGWRIQVSTLANDALLMGIKSGQMALGIGRMAEPVLMDGLNFELLYLETLRLVVAPHHPLLHAGVTLAEALSWPLILSPRGTVPRQNAESLMTSHGLRLPDGAVETLSTTLARRLTLSHGYVWLVPYGAVRDDLTSNQLRTLPLPSQGMAEAVGILTRQQHAPPPEQLQLVAALRQRVLDVPV	310	20	0	0.9345	gi|655307152|ref|WP_028715803.1|LysR family transcriptional regulator [Pantoea ananatis]/gi|984699629|gb|AMB73420.1| LysR family transcriptional regulator [Pantoea ananatis];gi|502792239|ref|WP_013027215.1|LysR family transcriptional regulator [Pantoea ananatis]/gi|291153928|gb|ADD78512.1| YdcI [Pantoea ananatis LMG 20103]/gi|548614170|gb|ERM13249.1| LysR family transcripitonal regulator [Pantoea…	Pantoea ananatis/Pantoea ananatis;Pantoea ananatis/Pantoea ananatis LMG 20103/Pantoea ananatis BRT175/Pantoea ananatis/Pantoea ananatis;Pantoea ananatis;Pantoea ananatis/Pantoea ananatis LMG 5342;Pantoea ananatis/Pantoea ananatis/Pantoea ananatis/Pantoea ananatis/Pantoea ananatis/Pantoea ananatis;Pantoea ananatis/Pantoea ananatis AJ13355;Pantoea ananatis;Pantoea ananatis;Pantoea ananatis/Pantoea …	0.0E0;0.0E0;0.0E0;0.0E0;0.0E0;0.0E0;0.0E0;0.0E0;0.0E0;0.0E0;0.0E0;0.0E0;0.0E0;0.0E0;0.0E0;5.3E-160;9.6E-160;1.3E-159;2.5E-159;3.4E-159	310;310;310;310;310;310;310;310;310;310;310;310;310;310;310;310;310;310;310;310	310;310;310;310;310;310;310;310;310;310;310;310;310;310;310;310;310;310;310;310	310;309;308;308;307;307;306;306;306;299;297;288;288;288;288;265;263;263;263;263	100.00%;99.68%;99.35%;99.35%;99.03%;99.03%;98.71%;98.71%;98.71%;96.45%;95.81%;92.90%;92.90%;92.90%;92.90%;85.48%;84.84%;84.84%;84.84%;84.84%	611.683;610.142;608.216;608.216;605.905;605.905;603.594;603.594;603.208;582.022;578.941;551.592;550.051;548.51;547.354;461.84;461.455;461.07;460.299;459.914	gi|984699629|gb|AMB73420.1| LysR family transcriptional regulator [Pantoea ananatis]/gi|655307152|ref|WP_028715803.1|LysR family transcriptional regulator [Pantoea ananatis]	ydcI;PAGR_g0734;gbpR_1;CKS_0474;OI73_17625;ydcI;OI73_17625;CKS_0474;ydcI;gbpR_1;ydcI;OI73_17625;OI73_17625;ydcI;OI73_17625;OI73_17625;ydcI;ydcI;PAGR_g0734;CKS_0474;PAGR_g0734;PAGR_g0734;ydcI;ydcI;PAGR_g0734;gbpR_1;CKS_0474;CKS_0474;PAGR_g0734;ydcI;ydcI;ydcI;OI73_17625;OI73_17625;CKS_0474;ydcI;OI73_17625;ydcI;gbpR_1;OI73_17625;PAGR_g0734;ydcI;CKS_0474;ydcI;CKS_0474;ydcI;OI73_17625;ydcI;OI73_17625;…	932677;1095774;615;660596;66269;706191;66269;660596;553;615;706191;66269;66269;553;66269;66269;553;932677;1095774;660596;1095774;1095774;706191;932677;1095774;615;660596;660596;1095774;706191;553;706191;66269;66269;660596;932677;66269;932677;615;66269;1095774;932677;660596;932677;660596;932677;66269;706191;66269;1095774;706191;706191	GO:0003677-IEA;GO:0003700-IEA;GO:0006351-IEA;GO:0006355-IEA	DNA binding-IEA;transcription factor activity, sequence-specific DNA binding-IEA;transcription, DNA-templated-IEA;regulation of transcription, DNA-templated-IEA	3	GO:0003677;GO:0003700;GO:0006355	transcription factor activity, sequence-specific DNA binding;DNA binding;regulation of transcription, DNA-templated	Molecular Function;Molecular Function;Biological Process			IPR005119;IPR000847;noIPR;IPR011991;noIPR;noIPR;noIPR;IPR000847;IPR011991;noIPR	DOMAIN;DOMAIN;DOMAIN;DOMAIN;DOMAIN;DOMAIN;DOMAIN;DOMAIN;DOMAIN;DOMAIN	LysR, substrate-binding;Transcription regulator HTH, LysR;Transcription regulator HTH, LysR;Winged helix-turn-helix DNA-binding domain;Winged helix-turn-helix DNA-binding domain;Winged helix-turn-helix DNA-binding domain;Winged helix-turn-helix DNA-binding domain;Transcription regulator HTH, LysR;Winged helix-turn-helix DNA-binding domain;Winged helix-turn-helix DNA-binding domain	PF03466 (PFAM);PF00126 (PFAM);G3DSA:3.40.190.10 (GENE3D);G3DSA:1.10.10.10 (GENE3D);G3DSA:3.40.190.10 (GENE3D);PTHR30419:SF10 (PANTHER);PTHR30419 (PANTHER);PS50931 (PROSITE_PROFILES);SSF46785 (SUPERFAMILY);SSF53850 (SUPERFAMILY)	GO:0003700/GO:0006355;GO:0003700/GO:0006355	transcription factor activity, sequence-specific DNA binding/regulation of transcription, DNA-templated;transcription factor activity, sequence-specific DNA binding/regulation of transcription, DNA-templated	Molecular Function/Biological Process;Molecular Function/Biological Process
CM04_RS0116655_replication_protein_A	replication A	MMSFAYPWNAPRLAIASPYLTHDQQQHRHRQIAAWLHGQKILRAQPGIVQMDVKRRLASLEQQQGTARANAYLAKTFVERTLPRVDAVNRRYQLHDMRTGVVAQLTRSMSCPQGAARAAGTLWELMKRFNRLPDMSRADTDVLAGDIAHFIHAELVQLHTHAQTDTDYRYTHRLYMTAAVITRELGQTPPLWETVSARVFYPEAVTSAILRMQAEKWWKGQLRRISAFWREHLHIALANVNKTHSPYASLMAVAEWREQRRRTRDFLQGMDLEDEEGNRISLIEKYDGSVANPAIRRAELMTRIRGFETICQDMGFRACFYTLTAPSRYHATLQSGHRNAKWTGASPAETQRYLCSLWQKVRAKLHREKISIFGLRVAEPHHDGTPHWHLLMFMRPEDV…	687	20	0	0.951	gi|655307172|ref|WP_028715823.1|replication protein A [Pantoea ananatis];gi|812218441|emb|CRH35850.1|Replication gene A protein [Pantoea ananatis];gi|517934663|ref|WP_019104871.1|replication protein [Pantoea ananatis];gi|657865033|ref|WP_029570688.1|replication protein A [Pantoea ananatis];gi|1033061653|ref|WP_064372782.1|replication protein A [Pantoea ananatis]/gi|984699699|gb|AMB73490.1| replic…	Pantoea ananatis;Pantoea ananatis;Pantoea ananatis;Pantoea ananatis;Pantoea ananatis/Pantoea ananatis;Pantoea ananatis/Pantoea ananatis BRT175;Pantoea ananatis;Pantoea ananatis;Pantoea ananatis/Pantoea ananatis PA13;Pantoea ananatis/Pantoea ananatis AJ13355;Pantoea ananatis;Pantoea ananatis/Pantoea ananatis LMG 20103;Pantoea ananatis/Pantoea ananatis LMG 5342;Pantoea ananatis/Pantoea ananatis/Pan…	0.0E0;0.0E0;0.0E0;0.0E0;0.0E0;0.0E0;0.0E0;0.0E0;0.0E0;0.0E0;0.0E0;0.0E0;0.0E0;0.0E0;0.0E0;0.0E0;0.0E0;0.0E0;0.0E0;0.0E0	687;704;687;687;687;687;704;704;687;687;687;687;687;687;687;698;765;758;586;750	687;687;687;687;687;687;687;687;687;687;687;687;687;687;687;687;616;616;552;617	687;681;680;680;680;680;678;679;680;679;678;676;676;677;675;609;522;522;501;513	100.00%;99.13%;98.98%;98.98%;98.98%;98.98%;98.69%;98.84%;98.98%;98.84%;98.69%;98.40%;98.40%;98.54%;98.25%;88.65%;84.74%;84.74%;90.76%;83.14%	1427.54;1415.21;1409.43;1407.89;1407.51;1405.58;1404.04;1402.88;1402.88;1402.11;1400.57;1399.8;1398.26;1389.79;1385.93;1184.09;962.214;961.829;944.11;937.176	gi|655307172|ref|WP_028715823.1|replication protein A [Pantoea ananatis]	A;F1BUS0;A;A;A;CKS_0542;A;PAGR_g0617;PSNIH2_00985;F1BUS0;PAGR_g0617;A;CKS_0542;PSNIH2_00985	706191;947843;932677;706191;1619313;660596;1619313;1095774;1484157;947843;1095774;932677;660596;1484157	GO:0006260-IEA;GO:0016787-IEA	DNA replication-IEA;hydrolase activity-IEA	2	GO:0006260;GO:0016787	DNA replication;hydrolase activity	Molecular Function;Biological Process			IPR008766	FAMILY	Replication gene A protein	PF05840 (PFAM)	GO:0006260	DNA replication	Biological Process
CM04_RS0116665_hypothetical_protein	prophage {ECO:0000313	MMNKETHPMNDAMAFTLNKLLDNERKACALAVAKRLSAMAAHITRQTLNGIEAAELLRSEAERYENESGEMR	72	20	5.7e-43	0.801	gi|655307173|ref|WP_028715824.1|hypothetical protein [Pantoea ananatis];gi|365185082|emb|CCF08032.1|putative prophage protein [Pantoea ananatis LMG 5342];gi|812218443|emb|CRH35854.1|Putative prophage protein {ECO:0000313|EMBL:CCF08032.1} [Pantoea ananatis];gi|504417857|ref|WP_014604959.1|hypothetical protein [Pantoea ananatis]/gi|354987027|gb|AER31151.1| hypothetical protein PAGR_g0615 [Pantoea a…	Pantoea ananatis;Pantoea ananatis LMG 5342;Pantoea ananatis;Pantoea ananatis/Pantoea ananatis PA13/Pantoea ananatis BRT175/Pantoea ananatis;Pantoea ananatis LMG 20103/Pantoea ananatis AJ13355/Pantoea ananatis/Pantoea ananatis;Pantoea ananatis/Pantoea ananatis/Pantoea ananatis/Pantoea ananatis/Pantoea ananatis/Pantoea ananatis;Pantoea sp. OXWO6B1/Pantoea sp. OXWO6B1;Pantoea stewartii/Pantoea stewa…	5.7E-43;7.2E-43;3.2E-42;3.4E-42;5.5E-42;3.9E-41;1.9E-37;1.9E-35;2.1E-31;5.8E-15;3.1E-14;5.5E-14;5.9E-14;7.5E-14;1.0E-13;1.7E-13;2.1E-13;2.5E-13;3.9E-13;4.0E-13	72;81;71;72;81;72;72;72;66;75;75;75;75;75;75;75;75;75;75;75	72;72;71;72;72;72;72;72;65;74;62;74;74;74;74;74;74;74;74;74	72;72;71;71;71;70;67;66;60;50;45;49;49;49;49;50;48;48;51;50	100.00%;100.00%;100.00%;98.61%;98.61%;97.22%;93.06%;91.67%;92.31%;67.57%;72.58%;66.22%;66.22%;66.22%;66.22%;67.57%;64.86%;64.86%;68.92%;67.57%	145.591;145.591;143.665;143.665;143.28;140.969;131.339;126.331;115.931;73.9442;72.0182;71.2478;71.2478;70.8626;70.4774;70.0922;69.707;69.707;68.9366;68.9366	gi|655307173|ref|WP_028715824.1|hypothetical protein [Pantoea ananatis]											IPR020126	FAMILY	Protein of unknown function DUF2732	PF10809 (PFAM)
CM04_RS0116670_hypothetical_protein	hypothetical protein	MNRTVQVISQSSAGPRFTAEQDCHSEKMTFDAFRQHWRLLRDHNRNPSLRYFNRQNDDFKFCVLTLANRDCPGMFRLEDIGRPFQFFDQARREHIILAMNKLARWGNMLPRQFSTADCFLPE	122	20	6.4e-85	0.8425	gi|504417856|ref|WP_014604958.1|hypothetical protein [Pantoea ananatis]/gi|354987026|gb|AER31150.1| hypothetical protein PAGR_g0614 [Pantoea ananatis PA13]/gi|365185081|emb|CCF08031.1| hypothetical protein PANA5342_0638 [Pantoea ananatis LMG 5342]/gi|548616022|gb|ERM14932.1| hypothetical protein L585_06510 [Pantoea ananatis BRT175]/gi|984699702|gb|AMB73493.1| hypothetical protein AW734_01560 [Pan…	Pantoea ananatis/Pantoea ananatis PA13/Pantoea ananatis LMG 5342/Pantoea ananatis BRT175/Pantoea ananatis;Pantoea ananatis LMG 20103/Pantoea ananatis AJ13355;Pantoea ananatis/Pantoea ananatis;Pantoea ananatis;Pantoea ananatis;Pantoea ananatis/Pantoea ananatis;Pantoea ananatis/Pantoea ananatis/Pantoea ananatis/Pantoea ananatis/Pantoea ananatis;Pantoea sp. OXWO6B1/Pantoea sp. OXWO6B1;Pantoea stewar…	6.4E-85;7.5E-85;8.8E-85;2.4E-84;2.7E-84;5.9E-84;4.5E-82;5.6E-66;3.7E-55;1.4E-54;1.7E-54;6.8E-54;3.9E-48;5.5E-47;8.0E-47;1.1E-46;1.2E-46;1.5E-46;2.4E-46;4.3E-46	122;139;156;122;139;122;122;126;122;122;122;122;127;127;127;127;127;127;127;127	122;122;122;122;122;122;122;126;122;122;122;122;127;121;121;121;121;121;121;121	122;122;122;121;121;121;120;108;97;96;97;97;95;90;90;90;90;89;90;89	100.00%;100.00%;100.00%;99.18%;99.18%;99.18%;98.36%;85.71%;79.51%;78.69%;79.51%;79.51%;74.80%;74.38%;74.38%;74.38%;74.38%;73.55%;74.38%;73.55%	256.144;256.529;256.914;254.603;254.988;253.447;248.825;207.994;180.259;179.104;178.718;177.178;162.54;159.844;159.458;159.073;158.688;158.688;157.918;157.532	gi|548616022|gb|ERM14932.1| hypothetical protein L585_06510 [Pantoea ananatis BRT175]/gi|984699702|gb|AMB73493.1| hypothetical protein AW734_01560 [Pantoea ananatis]/gi|354987026|gb|AER31150.1| hypothetical protein PAGR_g0614 [Pantoea ananatis PA13]/gi|504417856|ref|WP_014604958.1|hypothetical protein [Pantoea ananatis]/gi|365185081|emb|CCF08031.1| hypothetical protein PANA5342_0638 [Pantoea anan…
CM04_RS0111390_hypothetical_protein	response regulator	MIYVILAAVLGLFVLGSYKTWQQRRNRNMPTTYLRRR	37	6	6.2e-17	0.7883	gi|502791504|ref|WP_013026480.1|hypothetical protein [Pantoea ananatis]/gi|291153184|gb|ADD77768.1| Hypothetical Protein PANA_2601 [Pantoea ananatis LMG 20103]/gi|354987828|gb|AER31952.1| hypothetical protein PAGR_g1428 [Pantoea ananatis PA13]/gi|365185900|emb|CCF08850.1| hypothetical protein PANA5342_1457 [Pantoea ananatis LMG 5342]/gi|548613015|gb|ERM12151.1| hypothetical protein L585_18535 [Pa…	Pantoea ananatis/Pantoea ananatis LMG 20103/Pantoea ananatis PA13/Pantoea ananatis LMG 5342/Pantoea ananatis BRT175/Pantoea ananatis/Pantoea ananatis;Pantoea ananatis/Pantoea ananatis/Pantoea ananatis/Pantoea ananatis/Pantoea ananatis/Pantoea ananatis;Pantoea stewartii/Pantoea stewartii subsp. stewartii DC283/Pantoea stewartii subsp. indologenes/Pantoea stewartii/Pantoea stewartii/Pantoea ananati…	6.2E-17;8.7E-16;1.0E-12;9.1E-3;9.3E-2;5.1E-1	37;37;37;37;37;37	37;37;37;37;37;37	37;35;34;24;23;23	100.00%;94.59%;91.89%;64.86%;62.16%;62.16%	76.6406;73.559;65.855;39.6614;36.965;34.6538	gi|984702701|gb|AMB76492.1| response regulator [Pantoea ananatis]/gi|354987828|gb|AER31952.1| hypothetical protein PAGR_g1428 [Pantoea ananatis PA13]/gi|902248708|gb|KNA27819.1| response regulator [Pantoea ananatis]/gi|502791504|ref|WP_013026480.1|hypothetical protein [Pantoea ananatis]/gi|365185900|emb|CCF08850.1| hypothetical protein PANA5342_1457 [Pantoea ananatis LMG 5342]/gi|548613015|gb|ERM…
CM04_RS0111510_XynB	hydrolase	MERRHFLLGFTAALIVAKSTLSRASQPEISHTVIPLWPGTPPGGGGPVGAVKTSSSGAQRNIAVPTLTVIKPNMPNGHVVLIAGGGGYKRIEMAKEAWPAARWLTARGYTAAILRYRLPGEGWAAGNIVALQDAQRALRLLRPQAKRLSVLGFSAGGHLLGMAVTRHDFQSYAALDALDSAPAYADGAALIYPVITLEAPYTHTATHRMLVGTHATAAEDAVWSVQNYVSSTSPPFFLVQAEDDPVSDPHNTLIMASACQQHQVDVELVRYLTGGHGFGMGKPGTPTMAWPQHYLHWLQKGRRGKVM	307	20	0	0.9365	gi|655306749|ref|WP_028715402.1|hydrolase [Pantoea ananatis];gi|504407061|ref|WP_014594163.1|hypothetical protein [Pantoea ananatis]/gi|327394569|dbj|BAK11991.1| endo-1,4-beta-xylanase B XynB [Pantoea ananatis AJ13355];gi|1033062996|ref|WP_064374125.1|hypothetical protein [Pantoea ananatis]/gi|984702718|gb|AMB76509.1| hypothetical protein AW734_17900 [Pantoea ananatis];gi|657864660|ref|WP_0295703…	Pantoea ananatis;Pantoea ananatis/Pantoea ananatis AJ13355;Pantoea ananatis/Pantoea ananatis;Pantoea ananatis;Pantoea ananatis/Pantoea ananatis BRT175;Pantoea ananatis/Pantoea ananatis LMG 5342;Pantoea ananatis;Pantoea ananatis/Pantoea ananatis PA13;Pantoea ananatis;Pantoea ananatis LMG 20103;Pantoea ananatis/Pantoea ananatis/Pantoea ananatis;Pantoea ananatis;Pantoea ananatis;Pantoea sp. OXWO6B1/…	0.0E0;0.0E0;0.0E0;0.0E0;0.0E0;0.0E0;0.0E0;0.0E0;0.0E0;0.0E0;0.0E0;0.0E0;6.8E-163;1.1E-159;4.6E-149;4.4E-147;1.1E-145;2.6E-145;9.4E-145;6.4E-144	307;307;307;307;307;307;331;307;307;331;307;308;276;301;301;307;307;301;301;301	307;307;307;307;307;307;307;307;307;307;307;308;237;301;300;307;307;300;300;300	307;306;305;306;306;305;306;305;304;304;304;304;235;265;253;251;250;254;254;253	100.00%;99.67%;99.35%;99.67%;99.67%;99.35%;99.67%;99.35%;99.02%;99.02%;99.02%;98.70%;99.16%;88.04%;84.33%;81.76%;81.43%;84.67%;84.67%;84.33%	625.935;624.009;622.854;622.854;622.854;622.468;622.083;621.698;620.157;618.231;617.846;612.838;468.003;460.685;433.721;428.713;425.246;424.091;422.935;420.624	gi|655306749|ref|WP_028715402.1|hydrolase [Pantoea ananatis]	BN1183_BL_00170;PAGR_g1405;BN1183_BL_00170;OI73_09590;xynB;BN1183_BL_00170;xynB;PAGR_g1405;BN1183_BL_00170;xynB;BN1183_BL_00170;PAGR_g1405;BN1183_BL_00170;OI73_09590;CKS_2089;xynB;OI73_09590;PAGR_g1405;BN1183_BL_00170;OI73_09590;CKS_2089;PAGR_g1405;xynB;xynB;PAGR_g1405;PAGR_g1405;xynB;BN1183_BL_00170;BN1183_BL_00170;PAGR_g1405;xynB;xynB;BN1183_BL_00170;PAGR_g1405;BN1183_BL_00170;PAGR_g1405;CKS_20…	553;1095774;553;66269;932677;553;932677;1095774;553;706191;553;1095774;553;66269;660596;932677;66269;1095774;553;66269;660596;1095774;932677;932677;1095774;1095774;932677;553;553;1095774;932677;706191;553;1095774;553;1095774;660596;1095774;66269;66269;932677;553;1095774;660596;932677;932677;932677;932677	GO:0045493-IEA;GO:0008152-IEA;GO:0006508-IEA;GO:0008236-IEA;GO:0016798-IEA;GO:0016787-IEA	xylan catabolic process-IEA;metabolic process-IEA;proteolysis-IEA;serine-type peptidase activity-IEA;hydrolase activity, acting on glycosyl bonds-IEA;hydrolase activity-IEA	4	GO:0045493;GO:0006508;GO:0008236;GO:0016798	serine-type peptidase activity;xylan catabolic process;hydrolase activity, acting on glycosyl bonds;proteolysis	Molecular Function;Molecular Function;Biological Process;Biological Process			IPR029058;IPR001375;noIPR;noIPR;IPR029058	DOMAIN;DOMAIN;DOMAIN;DOMAIN;DOMAIN	Alpha/Beta hydrolase fold;Peptidase S9, prolyl oligopeptidase, catalytic domain;Peptidase S9, prolyl oligopeptidase, catalytic domain;Peptidase S9, prolyl oligopeptidase, catalytic domain;Alpha/Beta hydrolase fold	G3DSA:3.40.50.1820 (GENE3D);PF00326 (PFAM);PTHR23024:SF41 (PANTHER);PTHR23024 (PANTHER);SSF53474 (SUPERFAMILY)	GO:0008236/GO:0006508	serine-type peptidase activity/proteolysis	Molecular Function/Biological Process
CM04_RS0111860_methyl-accepting_chemotaxis_protein	methyl-accepting chemotaxis	MSALSRFFENLNVGKKLMLGFGLILLLSLAVAICGIKNLNDISVRAEKLRELKSVNDRFSQAKDARLQFVKTHDEKFIDINETMLKEVDQNLKNLGAFRWDASQQAMITAMPSAIATYRQKRAETVQAVRNGTQALQNLSVADEMREISQLATSNSGDPQTGPALQEINKHLGGVAVRVKLFGLEHKDDDRNALSSFLSETVQLIAQVKPRLNPADGAALEKVSAQLEAKQGEISALMASVASGDEATAQLAVAGKTLTDMSNALFTQQLDATNHDANQAVWLMTVIIIAAVVAGILIALFITRQLTRPLSELLNVANEMARGNLSIKLKSSRRDELGELMHAVAEMSDELRRIISGIRSGVTSVSQASAEIASGNNDLSARTESQAAALAQTAASMEQ…	606	20	0	0.925	gi|655306766|ref|WP_028715419.1|methyl-accepting chemotaxis protein [Pantoea ananatis];gi|1033055135|ref|WP_064366518.1|methyl-accepting chemotaxis protein [Pantoea ananatis];gi|836002011|ref|WP_047714224.1|methyl-accepting chemotaxis protein [Pantoea ananatis]/gi|696217905|gb|KGL56735.1| Tar [Pantoea ananatis];gi|655316578|ref|WP_028725021.1|methyl-accepting chemotaxis protein [Pantoea ananatis]…	Pantoea ananatis;Pantoea ananatis;Pantoea ananatis/Pantoea ananatis;Pantoea ananatis;Pantoea ananatis/Pantoea ananatis/Pantoea ananatis/Pantoea ananatis/Pantoea ananatis;Pantoea stewartii/Pantoea stewartii/Pantoea stewartii/Pantoea ananatis/Pantoea stewartii/Pantoea stewartii/Pantoea stewartii/Pantoea stewartii;Pantoea stewartii/Pantoea stewartii subsp. indologenes;Pantoea stewartii;Pantoea stewa…	0.0E0;0.0E0;0.0E0;0.0E0;0.0E0;0.0E0;0.0E0;0.0E0;0.0E0;0.0E0;0.0E0;0.0E0;0.0E0;0.0E0;0.0E0;0.0E0;0.0E0;0.0E0;0.0E0;0.0E0	606;606;606;606;606;606;606;606;606;606;606;606;606;606;606;606;607;607;604;607	606;606;606;606;606;606;606;606;606;606;606;606;606;606;606;606;606;606;600;606	606;603;603;603;602;583;583;582;581;579;574;571;571;571;571;563;478;478;477;479	100.00%;99.50%;99.50%;99.50%;99.34%;96.20%;96.20%;96.04%;95.87%;95.54%;94.72%;94.22%;94.22%;94.22%;94.22%;92.90%;78.88%;78.88%;79.50%;79.04%	1210.28;1201.42;1200.27;1200.27;1198.34;1085.86;1085.86;1084.71;1081.63;1070.46;1045.8;1037.33;1034.25;1034.25;1033.86;995.342;729.939;727.628;726.472;726.472	gi|655306766|ref|WP_028715419.1|methyl-accepting chemotaxis protein [Pantoea ananatis]	OI73_09925;tar;OI73_09925;OI73_09925;PAGR_g1336;tar;PAGR_g1336;tar;OI73_09925;OI73_09925;CKS_2018;XB02_10060;OI73_09925;BN1182_BQ_01160;OI73_09925;OI73_09925;PAGR_g1336;CKS_2018;XB02_10060;CKS_2018;OI73_09925;OI73_09925;tar;tar;tar;tar;tar;PAGR_g1336;PAGR_g1336;OI73_09925;OI73_09925;tar;tar;PAGR_g1336;tar;OI73_09925;CKS_2018;tar;BN1183_BL_00870;tar;BN1182_BQ_01160;OI73_09925;XB02_10060;OI73_09925…	66269;706191;66269;66269;1095774;706191;1095774;932677;66269;66269;660596;553;66269;553;66269;66269;1095774;660596;553;660596;66269;66269;932677;706191;932677;932677;932677;1095774;1095774;66269;66269;706191;706191;1095774;932677;66269;660596;706191;553;932677;553;66269;553;66269;660596;1095774;553;932677;553;66269;66269;66269;553;1095774;66269;1095774;66269;706191;66269;660596;66269;660596;553;6…	GO:0006935-IEA;GO:0007165-IEA;GO:0016020-IEA;GO:0016021-IEA;GO:0004871-IEA	chemotaxis-IEA;signal transduction-IEA;membrane-IEA;integral component of membrane-IEA;signal transducer activity-IEA	4	GO:0006935;GO:0007165;GO:0016021;GO:0004871	signal transducer activity;signal transduction;integral component of membrane;chemotaxis	Cellular Component;Molecular Function;Biological Process;Biological Process			noIPR;noIPR;IPR004090;IPR003660;IPR004089;IPR032255;noIPR;IPR004089;IPR032255;IPR003660;noIPR;noIPR;IPR003660;IPR032255;IPR004089;IPR003660;noIPR;noIPR	DOMAIN;DOMAIN;FAMILY;DOMAIN;DOMAIN;DOMAIN;DOMAIN;DOMAIN;DOMAIN;DOMAIN;DOMAIN;DOMAIN;DOMAIN;DOMAIN;DOMAIN;DOMAIN;DOMAIN;DOMAIN	Class II aldolase/adducin N-terminal;Class II aldolase/adducin N-terminal;Chemotaxis methyl-accepting receptor;HAMP domain;Methyl-accepting chemotaxis protein (MCP) signalling domain;Helical bimodular sensor domain;Helical bimodular sensor domain;Methyl-accepting chemotaxis protein (MCP) signalling domain;Helical bimodular sensor domain;HAMP domain;HAMP domain;HAMP domain;HAMP domain;Helical bimo…	Coil (COILS);Coil (COILS);PR00260 (PRINTS);SM00304 (SMART);SM00283 (SMART);SM01358 (SMART);G3DSA:1.10.287.950 (GENE3D);PF00015 (PFAM);PF16591 (PFAM);PF00672 (PFAM);PTHR32089:SF35 (PANTHER);PTHR32089 (PANTHER);PS50885 (PROSITE_PROFILES);PS51753 (PROSITE_PROFILES);PS50111 (PROSITE_PROFILES);cd06225 (CDD);cd11386 (CDD);SSF58104 (SUPERFAMILY)	GO:0007165/GO:0016020/GO:0004871/GO:0006935;GO:0016021/GO:0007165/GO:0004871;GO:0016020/GO:0004871/GO:0007165;GO:0016020/GO:0004871/GO:0007165;GO:0016021/GO:0007165/GO:0004871;GO:0016021/GO:0007165/GO:0004871;GO:0016020/GO:0004871/GO:0007165;GO:0016021/GO:0007165/GO:0004871	signal transduction/membrane/signal transducer activity/chemotaxis;integral component of membrane/signal transduction/signal transducer activity;membrane/signal transducer activity/signal transduction;membrane/signal transducer activity/signal transduction;integral component of membrane/signal transduction/signal transducer activity;integral component of membrane/signal transduction/signal transd…	Biological Process/Cellular Component/Molecular Function/Biological Process;Cellular Component/Biological Process/Molecular Function;Cellular Component/Molecular Function/Biological Process;Cellular Component/Molecular Function/Biological Process;Cellular Component/Biological Process/Molecular Function;Cellular Component/Biological Process/Molecular Function;Cellular Component/Molecular Function/…
CM04_RS0111965_ABC_transporter_ATP-binding_protein	sugar ABC transporter ATP-binding	MASITLNNVTKNWGETQVLKPINLTIENGEFVAILGPSGCGKSTTLFLLAGLYAPSSGEIAFDGHNVNRIDARDRNVGIVFQSYALYPNLTVRENIAFPLRFKKLDRDQIARRVEEAASLVQISALLDRRPSQLSGGQQQRVALARALVKEPNILLLDEPLSNLDATLRITMRTELKNLQKRLGFTTLIVTHDQMEAITMADRIICMNQGEIVQIGTPEDLYRRPDDLFVAGFIGSPPMNLVKGQALGRFLQLGQMSLELNHGYDGPVCFGLRPEDISLVAPDDAPLCGEVMTVEPMGREVFYTIDTPAGRLHALEYGEAVRHAPGSRIGIACQSALTLIFNLSGKRIVDLHANLSVFCHPGKHVHAAS	369	20	0	0.9745	gi|550541441|ref|WP_022623453.1|ABC transporter ATP-binding protein [Pantoea ananatis]/gi|548613118|gb|ERM12254.1| ABC transporter ATP-binding protein [Pantoea ananatis BRT175];gi|505738145|ref|WP_015699810.1|ABC transporter ATP-binding protein [Pantoea ananatis]/gi|365185786|emb|CCF08736.1| ABC transporter nucleotide binding/ATPase protein (sugar) [Pantoea ananatis LMG 5342]/gi|812188336|emb|CRH…	Pantoea ananatis/Pantoea ananatis BRT175;Pantoea ananatis/Pantoea ananatis LMG 5342/Pantoea ananatis;Pantoea ananatis;Pantoea ananatis/Pantoea ananatis;Pantoea ananatis/Pantoea ananatis PA13;Pantoea ananatis/Pantoea ananatis AJ13355;Pantoea ananatis/Pantoea ananatis LMG 20103;Pantoea ananatis/Pantoea ananatis;Pantoea ananatis;Pantoea ananatis;Pantoea ananatis;Pantoea ananatis/Pantoea ananatis/Pan…	0.0E0;0.0E0;0.0E0;0.0E0;0.0E0;0.0E0;0.0E0;0.0E0;0.0E0;0.0E0;0.0E0;0.0E0;0.0E0;0.0E0;0.0E0;0.0E0;0.0E0;0.0E0;0.0E0;0.0E0	369;369;369;369;369;369;369;369;369;369;369;369;369;369;368;368;368;368;368;368	369;369;369;369;369;369;369;369;369;369;369;369;369;369;368;368;368;368;368;368	369;368;368;368;367;367;367;367;367;367;366;367;367;366;354;346;345;345;345;345	100.00%;99.73%;99.73%;99.73%;99.46%;99.46%;99.46%;99.46%;99.46%;99.46%;99.19%;99.46%;99.46%;99.19%;96.20%;94.02%;93.75%;93.75%;93.75%;93.75%	758.444;755.362;754.592;754.207;753.821;753.821;753.051;752.666;752.281;751.895;751.125;748.429;746.888;746.503;705.286;678.322;676.396;676.011;674.855;674.47	gi|550541441|ref|WP_022623453.1|ABC transporter ATP-binding protein [Pantoea ananatis]/gi|548613118|gb|ERM12254.1| ABC transporter ATP-binding protein [Pantoea ananatis BRT175]	CKS_3649;lacK;lacK;lacK;CKS_3649;OI73_10145;PAGR_g1316;lacK;OI73_10145;CKS_3649;lacK;XB02_08985;XB02_08985;OI73_10145;OI73_10145;BN1184_BE_01970;OI73_10145;BN1184_BE_01970;XB02_08985;CKS_3649;PAGR_g1316;PAGR_g1316;lacK;lacK;CKS_3649;CKS_3649;lacK;BN1184_BE_01970;lacK;PAGR_g1316;PAGR_g1316;lacK;OI73_10145;PAGR_g1316;CKS_3649;lacK;lacK;CKS_3649;lacK;OI73_10145;PAGR_g1316;XB02_08985;CKS_3649;PAGR_g1…	660596;706191;932677;932677;660596;66269;1095774;932677;66269;660596;706191;553;553;66269;66269;553;66269;553;553;660596;1095774;1095774;932677;932677;660596;660596;932677;553;932677;1095774;1095774;706191;66269;1095774;660596;706191;932677;660596;706191;66269;1095774;553;660596;1095774;706191;553;66269;932677;66269;706191;932677;66269;1095774;1095774;553;66269;66269;1095774;660596;932677;706191;…	GO:0000166-IEA;GO:0055085-IEA;GO:0015794-IEA;GO:0015430-IEA;GO:0006810-IEA;GO:0016820-IEA;GO:0005524-IEA;GO:0016787-IEA;GO:0043190-IEA;GO:0005215-IEA;GO:0016887-IEA	nucleotide binding-IEA;transmembrane transport-IEA;glycerol-3-phosphate transport-IEA;glycerol-3-phosphate-transporting ATPase activity-IEA;transport-IEA;hydrolase activity, acting on acid anhydrides, catalyzing transmembrane movement of substances-IEA;ATP binding-IEA;hydrolase activity-IEA;ATP-binding cassette (ABC) transporter complex-IEA;transporter activity-IEA;ATPase activity-IEA	5	GO:0005524;GO:0015794;GO:0055085;GO:0015430;GO:0043190	transmembrane transport;glycerol-3-phosphate transport;ATP-binding cassette (ABC) transporter complex;glycerol-3-phosphate-transporting ATPase activity;ATP binding	Cellular Component;Molecular Function;Molecular Function;Biological Process;Biological Process	EC:3.6.3.20	Glycerol-3-phosphate-transporting ATPase	IPR003593;IPR012340;IPR003439;IPR027417;IPR013611;noIPR;noIPR;IPR017871;IPR003439;IPR027417;IPR008995	DOMAIN;DOMAIN;DOMAIN;DOMAIN;DOMAIN;DOMAIN;DOMAIN;CONSERVED_SITE;DOMAIN;DOMAIN;DOMAIN	AAA+ ATPase domain;Nucleic acid-binding, OB-fold;ABC transporter-like;P-loop containing nucleoside triphosphate hydrolase;Transport-associated OB, type 2;Transport-associated OB, type 2;Transport-associated OB, type 2;ABC transporter, conserved site;ABC transporter-like;P-loop containing nucleoside triphosphate hydrolase;Molybdate/tungstate binding, C-terminal	SM00382 (SMART);G3DSA:2.40.50.140 (GENE3D);PF00005 (PFAM);G3DSA:3.40.50.300 (GENE3D);PF08402 (PFAM);PTHR24220:SF151 (PANTHER);PTHR24220 (PANTHER);PS00211 (PROSITE_PATTERNS);PS50893 (PROSITE_PROFILES);SSF52540 (SUPERFAMILY);SSF50331 (SUPERFAMILY)	GO:0005524/GO:0016887;GO:0005524/GO:0005215/GO:0006810/GO:0016820/GO:0043190;GO:0016887/GO:0005524;GO:0005524/GO:0016887	ATP binding/ATPase activity;ATP binding/transporter activity/transport/hydrolase activity, acting on acid anhydrides, catalyzing transmembrane movement of substances/ATP-binding cassette (ABC) transporter complex;ATPase activity/ATP binding;ATP binding/ATPase activity	Molecular Function/Molecular Function;Molecular Function/Molecular Function/Biological Process/Molecular Function/Cellular Component;Molecular Function/Molecular Function;Molecular Function/Molecular Function
[truncated: 159 more rows]

## Sheet: BLAST hits unknowns
Sequence identifier	Sequence length (AA)	P. ananatis lineage	P. agglomerans lineage	P. rodasii lineage	P. dispersa lineage	Highest BLAST hits outside Pantoea	Niche	Family	Class	Phylum	% Identity	Length	E-value
FB99_RS00120	353	+	-	+	~	Cedecea neteri, Type-E & Type-D Plautia stali symbiont, Enterobacter cancerogenus	Rare human pathogen, stinkbug (Plautia stali), human pathogen	Enterobacteriaceae	Gamma-Proteobacteria	Proteobacteria	0.91	1	0
FB99_RS03155	145	+	-	+	+	Enterobacter cancerogenous	Human pathogen	Enterobacteriaceae	Gamma-Proteobacteria	Proteobacteria	0.88	1	6e-89
FB99_RS05120	297	+	-	+	~	Type-F Plautia stali symbiont	stinkbug (Plautia stali)	Enterobacteriaceae	Gamma-Proteobacteria	Proteobacteria	0.91	1	0
FB99_RS05380	57	+	-	+	~	Enterobacter cancerogenous, Enterobacter ludwigii	Human pathogens	Enterobacteriaceae	Gamma-Proteobacteria	Proteobacteria	0.85	0.94	2E-22, 1.E-21
FB99_RS05950	88	+	-	+	+	Enterobacter ludwigii, Enterobacter cancerogenous	Human pathogens	Enterobacteriaceae	Gamma-Proteobacteria	Proteobacteria	0.82	1	4E-49, 1E-48
[truncated: 87 more rows]
